# Supplementary material for: Characteristics of aspiration pneumonia patients in acute care hospitals: A multicenter, retrospective survey in Northern Japan
Source: PLoS One. 2021 Jul 30;16(7):e0254261. doi: 10.1371/journal.pone.0254261 (PMC8323917; doi:10.1371/journal.pone.0254261)
Supplement: S1 Data — (XLSX) [file pone.0254261.s001.xlsx]

## Sheet: data
age	pneumonia (non-AP0, AP1)	type	Sex (male0, female1)	Height	body weight	BMI	BT	WBC	CRP	Alb	SpO2（room air）	Cancer	Cerebrovascular disease	Dementia	Neuromuscular disease	Chronic respiratory disease	AP recurrence case	pneumonia (non-AP0, AP1)	Length of hospitalization (days)	Discharge	Death	Residential status before hospitalization	Home	The other hospital	Nursing home	Oral intake before hospitalization	Normal diet	Modified diet	Gastrostomy	Nasogastric tube	pneumonia (non-AP0, AP1)	VE	VF	ST	Ns	others	Swallowing intervention	ST	Ns	dentist	NST	pneumonia (non-AP0, AP1)	Fasting	Fasting period (day)	Alternative nutrition during hospitalization	Nasogastric tube	TPN	PPN	oral only
77	0	non-AP	0	160	68	26.5625	35.7	9600	24.76	2.97	80	0	0	0	0	1	1	0	14	1	0	Nursing home	0	0	1		1	0	0	0	0	0	0	1	0		1	1	0	0	0	0	1	3		0	0	1	0
79	0	non-AP	1	136	42	22.7076	36.3				95	0	0	0	0	0	1	0	25	1	0	Nursing home	0	0	1		0	1	0	0	0	0	0	0	0			0	0	0	0	0	1	1		0	0	1	0
79	1	AP	0				37.2				96	0	0	0	0	0	1	1	24	1	0	Nursing home	0	0	1		0	1	0	0	1	0	0	0	0			0	0	0	0	1	1	1		0	0	1	1
81	1	AP	0	165	65.3	23.9853	38.3	10900	19.4	2.8	91	0	1	1	0	0	1	1	17	1	0	Nursing home	0	0	1		0	1	0	0	1	0	0	1	0		1	1	0	0	0	1	1	9		0	0	1	0
82	1	AP	1	150	39.2	17.4222	37.3	12300	1.88	3.3	93	0	0	1	1	0	0	1	13	1	0	Nursing home	0	0	1		1	0	0	0	1	0	0	1	0		1	1	0	0	1	1	1	4		0	0	1	0
81	1	AP	1	143	30.7	15.013	37.9	17500	0.16	3.8	97	0	1	1	0	0	1	1	33	1	0	Nursing home	0	0	1		0	0	1	0	1	0	0	0	0			0	0	0	0	1	1	2		1	0	1	0
29	0	non-AP	0				36.6	5800	0.02	3.1	79	0	0	0	1	0	0	0	2	1	0	Nursing home	0	0	1		0	0	1	0	0	0	0	0	0	0		0	0	0	0	0	0	0		0	0	1	0
93	0	non-AP	1	159	56.3	22.2697	37.9	8700	3.81	2.9	93	1	0	1	0	0	0	0	5	1	0	Nursing home	0	0	1		1	0	0	0	0	0	0	0	0			0	0	0	0	0	0	0		0	0	0	0
93	0	non-AP	1	147	56.5	26.1465	37.5	9300	11.87	3	95	0	0	0	0	0	0	0	19	1	0	Nursing home	0	0	1		0	1	0	0	0	0	0	0	0			0	0	0	0	0	0	0		0	0	0	1
97	0	non-AP	1	145	50.9	24.2093	37.7	19300	13.69	2.7	95	0	0	0	0	0	0	0	21	1	0	Nursing home	0	0	1		0	1	0	0	0	0	0	0	0			0	0	0	0	0	1	4		0	0	1	0
93	0	non-AP	1	140	30.5	15.5612	38.6	15000	3.2	3	96	0	0	1	0	0	0	0	10	1	0	Nursing home	0	0	1		0	1	0	0	0	0	0	0	0			0	0	0	0	0	0	0		0	0	1	0
85	0	non-AP	0	165	46.3	17.0064	37.5	8100	0.95	3.2	98	1	1	1	1	1	1	0	19	1	0	Nursing home	0	0	1		1	0	0	0	0	0	0	0	0			0	0	0	0	0	0	3		0	0	1	0
78	0	non-AP	0	160	48	18.75	39	3400	6.62	2.3	96	1	0	1	1	1	1	0	23	0	1	Nursing home	0	0	1		1	0	0	0	0	0	0	0	0			0	0	0	0	0	1	20		0	0	0	1
85	0	non-AP	0				37.7	16500	2.8	3.2	97	1	1	1	0	0	0	0	7	1	0	Nursing home	0	0	1		1	0	0	0	0	0	0	1	0		1	1	0	0	0	0	1	1		0	0	1	0
98	0	non-AP	1				37.9	9400	4.3	3.1	93	0	0	0	0	0	0	0	21	1	0	Nursing home	0	0	1		1	0	0	0	0	0	0	1	0		1	1	0	0	0	0	1	1		0	0	0	1
63	0	non-AP	1				37.1	4800	3	3.4	95	0	0	0	0	0	0	0	7	1	0	Nursing home	0	0	1		0	1	0	0	0	0	0	0	0		0	0	0	0	0	0	0	0		0	0	0	1
89	0	non-AP	1	150	32	14.2222	37	11300	0.99	3.1	90	0	0	0	0	0	1	0	20	1	0	Nursing home	0	0	1		1	0	0	0	0	0	0	0	0			0	0	0	0	0	1	7		0	0	1	0
86	0	non-AP	1	156	34.4	14.1354	37.5	26300	1.72	4		0	0	0	0	0	0	0	13	1	0	Nursing home	0	0	1		1	0	0	0	0	0	0	0	0			0	0	0	0	0	1	2		0	0	0	1
59	0	non-AP	0	165	50.9	18.6961	38.8	6300	19.22	2.7	88	0	0	0	0	1	0	0	19	1	0	Nursing home	0	0	1		0	1	0	0	0	0	0	0	0			0	0	0	0	0	1	4		0	0	1	0
71	0	non-AP	0	165	41	15.0597	38.5	13000	2.67	3.1		0	1	1	0	0	0	0	10	1	0	Nursing home	0	0	1		0	1	0	0	0	0	0	0	0			0	0	0	0	0	1	2		0	0	1	0
85	0	non-AP	1	153	44	18.7962	36.2	21600	3.49	3.2	94	0	0	1	0	0	0	0	22	1	0	Nursing home	0	0	1		1	0	0	0	0	0	0	0	0			0	0	0	0	0	1	12		0	0	1	0
100	0	non-AP	1	130	39	23.0769	38.3	15400	0.62	3.7		0	0	0	0	0	0	0	10	1	0	Nursing home	0	0	1		1	0	0	0	0	0	0	0	0			0	0	0	0	0	1	2		0	0	1	0
30	0	non-AP	1	162	39.1	14.8986	37.7	13500	14.3	3.3	96	0	0	0	0	0	0	0	41	1	0	Nursing home	0	0	1		0	0	1		0	0	0	0	0			0	0	0	0	0	1	41		0	0	1	0
94	0	non-AP	1	135	37.1	20.3567	40.3	6000	1	3.4	80	0	0	0	0	0	0	0	24	1	0	Nursing home	0	0	1		0	1	0	0	0	0	0	0	0			0	0	0	0	0	1	24		0	0	1	0
91	0	non-AP	1	141	22.9	11.5185	36.8	16500	5.45	3.4	98	0	1	1	0	1	0	0	15	1	0	Nursing home	0	0	1		1	0	0	0	0	0	0	0	0			0	0	0	0	0	1	15		0	0	1	0
90	0	non-AP	0	161	41	15.8173	36.8	18400	11.09	3	96	0	1	0	0	0	0	0	13	1	0	Nursing home	0	0	1		0	0	0	0	0	0	0	0	0			0	0	0	0	0	1	13		0	0	1	0
86	0	non-AP	0	169	47.9	16.7711	39	2900	9.89	2.1	86	0	0	0	0	1	1	0	13	0	1	Nursing home	0	0	1		0	1	0	0	0	0	0	0	0			0	0	0	0	0	1	13		0	0	1	0
91	0	non-AP	1	145	50	23.7812	37.4	10000	9.32	2.2	98	0	0	0	0	0	0	0	117	1	0	Nursing home	0	0	1		1	0	0	0	0	1	1	1	0		1	1	0	1	1	0	1	42		0	1	1	0
88	0	non-AP	0				37.3	7600	3.08	3.5	94	0	0	0	0	0	1	0	2	1	0	Nursing home	0	0	1		0	1	0	0	0	0	0	0	0			0	0	0	0	0	0	0		0	0	0	1
84	0	non-AP	1	150	38	16.8889	37	7300	10.08	3.5		1	0	0	0	1	1	0	11	1	0	Nursing home	0	0	1		1	0	0	0	0	0	0	0	0			0	0	0	0	0	0	0		0	0	0	1
85	0	non-AP	0	158	58.2	23.3136	37	6700	11.68	2.2	80	0	0	0	0	1	1	0	60	1	0	Nursing home	0	0	1		1	0	0	0	0	0	0	0	0			0	0	0	0	0	0	0		0	0	0	1
85	0	non-AP	0	158	58.2	23.3136	37.3	10900	31.43	2.3	83	0	0	0	0	1	0	0	13	1	0	Nursing home	0	0	1		1	0	0	0	0	0	0	0	0			0	0	0	0	0	0	0		0	0	0	1
93	0	non-AP	0	160	45.1	17.6172	39.2	16400	9.6	3.4	95	0	1	1	0	0	0	0	54	1	0	Nursing home	0	0	1		1	0	0	0	0	0	0	1	0		1	1	0	1	0	0	1	5		0	0	1	0
78	0	non-AP	1	142	26.1	12.9439	36.9	22200	29.19	2.7	94	0	0	0	0	1	1	0	28	1	0	Nursing home	0	0	1		1	0	0	0	0	0	0	0	0			0	0	0	0	0	1	5		0	0	1	0
92	0	non-AP	1	140	38	19.3878	37	8900	2.75	3.5		0	0	1	0	1	0	0	3	1	0	Nursing home	0	0	1		0	1	0	0	0	0	0	0	0			0	0	0	0	0	0	0		0	0	1	0
84	0	non-AP	1	150	38	16.8889	38.6	10400	18.8	3.4	95	1	0	0	0	0	0	0	15	1	0	Nursing home	0	0	1		1	0	0	0	0	0	0	0	0			0	0	0	0	0	0	0		0	0	1	0
95	0	non-AP	1	140	38.35	19.5663	38.2	5200	4.31	2.8	96	0	0	1	0	0	0	0	13	1	0	Nursing home	0	0	1		0	1	0	0	0	0	0	1	1		1	1	1	0	1	0	1	3		0	0	1	0
94	0	non-AP	1	140	27.4	13.9796	36.8	7300	6.52	2.9	96	0	1	1	0	1	1	0	83	1	0	Nursing home	0	0	1		0	1	0	0	0	0	0	1	0		1	1	0	0	0	0	1	8		0	0	1	0
90	0	non-AP	1	138.5	33.4	17.4119	37.6	7100	2.97	3.1	95	0	0	1	0	1	1	0	41	1	0	Nursing home	0	0	1		0	1	0	0	0	0	0	1	0		1	1	0	0	1	0	1	14		0	0	1	0
92	0	non-AP	1	149	39.8	17.9271	36.7	7600	6.08	3	92	1	0	0	0	0	0	0	24	1	0	Nursing home	0	0	1		1	0	0	0	0	0	0	1	0		1	1	0	0	0	0	1	10		0	0	1	0
93	0	non-AP	1	160	62.7	24.4922	36.8	6100	19.5	2.7		0	1	0	0	0	0	0	13	1	0	Nursing home	0	0	1		1	0	0	0	0	0	0	1	0		1	1	0	0	0	0	1	4		0	0	1	0
66	0	non-AP	0	163	47.8	17.9909	40.1	8500	14.28	3		0	0	0	0	1	1	0	17	1	0	Nursing home	0	0	1		1	0	0	0	0	0	0	0	0			0	0	0	0	0	1	2		0	0	1	0
65	0	non-AP	0	150	50	22.2222	38.6	8100	12.74	3.7		0	0	0	0	0	0	0	10	1	0	Nursing home	0	0	1		1	0	0	0	0	0	0	0	0			0	0	0	0	0	1	3		0	0	1	0
90	0	non-AP	1	141	36.7	18.4598	36.8	5100	0.43	3.6	93	0	1	0	0	0	0	0	31	1	0	Nursing home	0	0	1		1	0	0	0	0	0	0	1	0		1	1	0	0	0	0	1	16		0	0	1	0
91	0	non-AP	1	141	37	18.6107	38.7	10000	17.13	3	97	0	0	1	0	1	1	0	13	1	0	Nursing home	0	0	1		1	0	0	0	0	0	0	1	0		1	1	0	0	0	0	0	0		0	0	1	0
85	0	non-AP	0	154	39.1	16.4868	36.6	12700	15.52	2.5	98	1	1	1	0	0	0	0	29	1	0	Nursing home	0	0	1		0	1	0	0	0	0	0	1	0		1	1	0	0	0	0	1	25		0	0	1	0
85	0	non-AP	1	150	37	16.4444	37.5	10700	4.81	3.4		0	1	0	0	0	0	0	18	1	0	Nursing home	0	0	1		0	0	1	0	0	0	0	0	0	脳出血後で嚥下困難		0	0	0	0	0	1	5		0	0	1	0
89	0	non-AP	0	164	37.7	14.017	38	4900	7.24	2	85	1	1	0	0	0	1	0	48	1	1	Nursing home	0	0	1		0	1	0	0	0	1	0	1	1		1	1	1	0	0	0	1	33		0	1	1	0
89	0	non-AP	0				37.5	5300	8.15	2.2	95	0	1	1	0	1	0	0	14	1	1	Nursing home	0	0	1		0	1	0	0	0	0	0	0	1		1	0	1	0	0	0	0	0		0	0	1	0
91	0	non-AP	0				37.5	8700	9.6	3		0	0	1	0	0	1	0	18	0	1	Nursing home	0	0	1		0	0	0	0	0	0	0	1	0		1	1	0	1	1	0	1	22		0	1	1	0
86	0	non-AP	0	159.7	33	12.9391	36.2	4100	4.84	2.4	92	1	0	0	0	1	0	0	88	0	1	Nursing home	0	0	1		0	1	0	0	0	0	0	1	0		1	1	0	0	0	0	1	19		0	1	1	0
92	0	non-AP	1	150	32.1	14.2667	38.3	5900	3.27	2.4		0	0	0	0	0	0	0	35	0	1	Nursing home	0	0	1		0	1	0	0	0	1	0	1	0		1	1	0	0	0	0	1	14		0	0	1	0
85	0	non-AP	0	154	39.1	16.4868	36.8	13700	6.81	2.2		1	1	1	0	0	1	0	4	0	1	Nursing home	0	0	1		0	0	1	0	0	0	0	0	0			0	0	0	0	0	1	4		0	0	1	0
88	0	non-AP	0				36.9	5700	2.65	3.1		1	0	1	0	1	0	0	2	0	1	Nursing home	0	0	1		1	0	0	0	0	0	0	0	0			0	0	0	0	0	1	2		0	0	1	0
86	0	non-AP	0	165	51.2	18.8062	36.8	12500	9.5	2.6	70	1	0	0	0	0	0	0	8	0	1	Nursing home	0	0	1		1	0	0	0	0	0	0	0	0			0	0	0	0	0	1	3		0	0	1	0
96	0	non-AP	1	150	41.8	18.5778	36.6	9760	22.55	3.4		0	0	1	0	1	1	0	21	1	0	Nursing home	0	0	1		1	0	0	0	0	0	0	0	1			0	0	0	0	0	1	4		0	0	1	0
82	0	non-AP	1	143	59	28.8523	37.1	5070	1.09	3.4	97	0	0	1	0	0	0	0	5	1	0	Nursing home	0	0	1		1	0	0	0	0	0	0	0	0			0	0	0	0	0	1	1		0	0	1	0
76	0	non-AP	0	165	51	18.7328	36.5	6960	5.69	1.9	89	0	1	0	0	0	0	0	18	1	0	Nursing home	0	0	1		1	0	0	0	0	0	0	0	0			0	0	0	0	0	1	3		0	0	0	0
87	0	non-AP	0	160	67.9	26.5234	36.5	6410	9.41	2.7		0	0	1	0	1	0	0	34	1	0	Nursing home	0	0	1		0	1	0	0	0	0	0	1	1		1	1	0	0	0	0	1	16		0	0	1	0
90	0	non-AP	1	150	46.9	20.8444	38	6290	6.53	3.5		0	1	0	0	0	0	0	3	1	0	Nursing home	0	0	1		1	0	0	0	0	0	0	0	0			0	0	0	0	0	1	1		0	0	1	0
78	0	non-AP	1	149	43.5	19.5937	36.8	11830	3.39	2.9		0	0	1	0	1	1	0	22	1	0	Nursing home	0	0	1		0	1	0	0	0	0	0	0	1			0	0	0	0	0	0	0		0	0	1	0
60	0	non-AP	1	168	50	17.7154	38.5	9080	3.36	3.1	95	0	0	0	0	1	0	0	2	転院	0	Nursing home	0	0	1		1	0	0	0	0	0	0	0	1			0	0	0	0	0	0	0		0	0	1	0
94	0	non-AP	1	143	52.2	25.5269	38	10720	2.21	3.2	90	0	0	1	0	1	1	0	2	1	0	Nursing home	0	0	1		0		0	0	0	0	0	0	1			0	0	0	0	0	0	0		0	0	1	0
86	0	non-AP	1	145	42.7	20.3092	37.9	6710	4.06	2.8	91	1	0	0	0	0	0	0	13	1	0	Nursing home	0	0	1		1	0	0	0	0	0	0	0	0			0	0	0	0	0	0	0		0	0	1	0
91	0	non-AP	1	150	30.4	13.5111	38	23100	4.12	3.3		0	0	1	0	0	0	0	19	転院	0	Nursing home	0	0	1		0	1	0	0	0	0	0	1	1		1	1	0	0	0	0	1	14		0	1	1	0
87	0	non-AP	0	155	46.8	19.4797	37.5	14160	6.72	2.3		1	0	1	0	0	1	0	4	1	0	Nursing home	0	0	1		0	1	0	0	0	0	0	0	0			0	0	0	0	0	1	4		0	0	1	0
89	0	non-AP	0	158	39.5	15.8228	37.2	5890	5.5	2.3	98	1	1	0	0	0	0	0	6	1	0	Nursing home	0	0	1		0	1	0	0	0	0	0	0	0			0	0	0	0	0	1	5		0	0	1	0
73	0	non-AP	0	161	55.8	21.5269	38.9	5190	0.89	3		1	0	0	0	0	0	0	3	0	1	Nursing home	0	0	1		0	1	0	0	0	0	0	0	0			0	0	0	0	0	1	2		0	0	1	0
90	0	non-AP	1	139	48.2	24.9469	37.5	7220	11.57	2.2		0	0	1	0	0	0	0	15	0	1	Nursing home	0	0	1		0	1	0	0	0	0	0	0	0			0	0	0	0	0	1	15		0	0	1	0
79	0	non-AP	1	146	29.5	13.8394	37.4	10200	28.07	3.03	85	0	0	1	0	1	1	0	8	1	0	Nursing home	0	0	1		1	0	0	0	0	0	0	1	0		1	1	1	0	0	0	0	0		0	0	0	0
83	0	non-AP	0	152.8	53.9	23.0856	37.8	12200	1.75	2.42	60	0	1	1	0	0	0	0	5	0	1	Nursing home	0	0	1		1	0	0	0	0	0	0	1	0		1	1	0	0	0	0	1	5		0	0	1	0
68	0	non-AP	0	180			38	8200	9.1	3.79	73	0	0	0	0	0	0	0	2	0	1	Nursing home	0	0	1		1	0	0	0	0	0	0	0	0			0	0	0	0	0	1	2		0	0	1	0
93	0	non-AP	0	136.1	41.6	22.4583	37	4300	7.9	3.2	96	0	0	0	0	1	0	0	33	1	0	Nursing home	0	0	1		1	0	0	0	0	0	0	0	0			0	0	0	0	0	1	18		0	0	1	0
90	0	non-AP	0	163.1	45.8	17.217	37.5	7100	7.67	3.3	96	0	1	1	0	0	1	0	17	1	0	Nursing home	0	0	1		1	0	0	0	0	0	0	1	1		1	1	0	0	0	0	1	1		0	0	1	0
100	0	non-AP	1	145	25	11.8906	38.8	15400	18.39	2.9		0	0	1	0	0	1	0	7	0	0	Nursing home	0	0	1		0	1	0	0	0	0	0	0	1			0	0	0	0	0	1	2		0	0	1	0
65	0	non-AP	1	154.2	40.6	17.0749	39.2	18800	1.78	3	99	1	0	0	0	1	0	0	19	1	0	Nursing home	0	0	1		1	0	0	0	0	0	0	0	1		1	0	1	1	1	0	0	0		0	0	1	0
84	0	non-AP	1	147.5	57.4	26.3832	37	6000	19.44	2.5	92	0	1	0	0	0	0	0	32	1	0	Nursing home	0	0	1		1	0	0	0	0	0	0	1	1		1	1	0	0	0	0	1	13		0	0	1	0
71	1	AP	0	168	53	18.7783	39.1	14600	6.27	3.7		0	0	0	1	0	0	1	56	1	0	Nursing home	0	0	1		0	1	0	0	1	1	1	1	1		1	1	1	0	1	1	1	2		0	0	1	0
67	1	AP	0	157	44.5	18.0535	36.8	1500	1.08	2.3	88	0	1	0	1	0	0	1	2	1	0	Nursing home	0	0	1		0	1	0	0	1	0	0	0	0			0	0	0	0	1	0			0	0	0	1
81	1	AP	0	157	38.8	15.741	36.6	4800	13.16	3.6		1	1	1	0	1	0	1	28	1	0	Nursing home	0	0	1		1	0	0	0	1	0	0	1	0		1	1	0	0	0	1	1	1		0	0	1	0
89	1	AP	0	160	41.6	16.25	36.9	9300	0.67	3.2		0	0	1	0	0	1	1	2	1	0	Nursing home	0	0	1		1	0	0	0	1	0	0	0	0			0	0	0	0	1	1	1		0	0	1	0
79	1	AP	0	162	53.7	20.4618	37.8	17200	15.22	2.9	95	0	1	1	0	0	1	1	35	0	1	Nursing home	0	0	1		1	0	0	0	1	0	0	0	0			0	0	0	0	1	1	4		1	0	0	0
83	1	AP	1	150	28	12.4444	37.2	14900	24.79	2.8		0	0	1	1	0	0	1	21	0	1	Nursing home	0	0	1		1	0	0	0	1	0	0	0	0			0	0	0	0	1	1	1		1	0	0	0
73	1	AP	0	164	47	17.4747	37.8	5200	7.31	2.7	98	0	0	0	0	1	0	1	12	1	0	Nursing home	0	0	1		0	0	1	0	1	0	0	0	0			0	0	0	0	1	1	3		0	0	1	0
68	1	AP	1	156	33.4	13.7245	38.3	10000	10.84	2.8		0	0	1	1	0	0	1	20	1	0	Nursing home	0	0	1		1	0	0	0	1	0	0	0	0			0	0	0	0	1	1	2		0	0	1	0
88	1	AP	0	156	53.5	21.9839	39.4	5400	3.99	2.5	96	0	1	0	0	0	0	1	42	1	0	Nursing home	0	0	1		1	0	0	0	1	0	0	1	0		1	1	0	0	0	1	0	8		0	0	1	0
84	1	AP	1	143	39.6	19.3653	38.3	13500	8.21	2.1	95	0	0	0	0	0	1	1	21	1	0	Nursing home	0	0	1		1	0	0	0	1	0	0	1	0			0	0	0	0	1	0	19		0	0	1	0
83	1	AP	1				38.3	17500	10.8	3.3	95	0	0	1	0	0	0	1	8	1	0	Nursing home	0	0	1		1	0	0	0	1	0	0	0	0			0	0	0	0	1	0	0		0	0	1	0
79	1	AP	0	156	41	14.8788	35.3	16300	15	2.9	98	0	1	0	0	0	0	1	12	1	0	Nursing home	0	0	1		1	0	0	0	1	0	0	0	0		1	0	0	1	0	1	1	3		0	0	1	0
95	1	AP	0	143	42.9	20.979	38	8200	2.37	1.8	88	1	0	1	0	1	1	1	11	1	0	Nursing home	0	0	1		0	1	0	0	1	0	0	1	0		1	1	0	0	0	1	1	7		0	0	1	0
97	1	AP	1	141.3	31.9	15.9774	37.1	6800	0.61	2.7	94	0	0	0	0	0	1	1	6	1	0	Nursing home	0	0	1		0	1	0	0	1	0	0	1	0		1	1	0	0	0	1	1	0		0	0	1	0
97	1	AP	1	141.3	31.9	15.9774	38.9	6000	1.05	2.4	94	0	0	0	0	0	1	1	18	1	0	Nursing home	0	0	1		0	1	0	0	1	0	0	1	0		1	1	0	0	0	1	1	3		0	0	1	0
97	1	AP	1	141.3	31.9	15.9774	38.9	4700	2.73	2.7	93	0	0	0	0	0	1	1	63	1	0	Nursing home	0	0	1		0	1	0	0	1	0	0	1	0		1	1	0	0	0	1	1	5		0	0	1	0
98	1	AP	0	145	48.4	23.0202	39.8	6100	3.4	2.8	94	1	1	1	0	0	0	1	14	1	0	Nursing home	0	0	1		0	1	0	0	1	0	0	1	0		1	1	0	0	0	1	1	5		0	0	1	0
95	1	AP	0	143	42.9	20.979	37.8	9300	19.02	2.8	93	1	0	1	0	0	0	1	15	1	0	Nursing home	0	0	1		0	1	0	0	1	0	0	1	0		1	1	0	0	0	1	1	6		0	0	1	0
98	1	AP	0	148	39.3	17.9419	37.8	10600	12.41	1.8	93	0	0	1	0	0	0	1	16	1	0	Nursing home	0	0	1		0	1	0	0	1	0	0	1	0		1	1	0	0	0	1	1	6		0	0	1	0
84	1	AP	1	152	35.2	15.2355	36	11900	1.1		92	1	0	1	0	0	1	1	10	1	0	Nursing home	0	0	1		1	0	0	0	1	0	0	1	0			0	0	0	0	1	1	2		0	0	1	0
84	1	AP	1	152	35.2	15.2355	36.4	7900	5.6		98	1	0	1	0	0	1	1	14	1	0	Nursing home	0	0	1		1	0	0	0	1	0	0	1	0			0	0	0	0	1	1	1		0	0	1	0
101	1	AP	0	140	42.4	21.6327	38	8900	1.62	3.4	98	0	0	1	0	0	0	1	21	1	0	Nursing home	0	0	1		0	1	0	0	1	0	0	0	0			0	0	0	0	1	1	4		0	0	1	0
101	1	AP	0	145	29.8	14.1736	37.5	3700	0.35	3.4	98	0	0	1	0	0	0	1	7	1	0	Nursing home	0	0	1		0	1	0	0	1	0	0	0	0			0	0	0	0	1	1	1		0	0	1	0
97	1	AP	0	140	32.4	16.5306	37	5200	4.28	2.6	94	0	0	1	0	0	0	1	29	1	0	Nursing home	0	0	1		0	1	0	0	1	0	0	0	0			0	0	0	0	1	1	2		0	0	1	0
95	1	AP	0	150	45.9	20.4	36.9	9800	2.19	3	97	0	0	1	0	0	0	1	34	1	0	Nursing home	0	0	1		0	1	0	0	1	0	0	0	0		1	1	0	0	0	1	0	0		0	0	1	0
86	1	AP	1	133	33.5	18.9383	36.2	8900	11.5	1.8	92	1	0	0	0	0	1	1	11	1	0	Nursing home	0	0	1		1	0	0	0	1	0	0	0	0			0	0	0	0	1	0	12		0	0	0	0
74	1	AP	1		39.6		36	4800	4.43	1.1		1	1	0	0	0	0	1	76	1	0	Nursing home	0	0	1		1	0	0	0	1	0	0	0	0			0	0	0	0	1	1	28		1	1	1	0
55	1	AP	1	160	57	22.2656	36.3	7500	0.33	3.4		0	0	1	0	0	0	1	14	1	0	Nursing home	0	0	1		1	0	0	0	1	0	0	0	0			0	0	0	0	1	1	1		1	0	1	0
92	1	AP	1	159	57	22.5466	36.7	6000	3.61	2.5	94	0	1	1	0	0	0	1	57	1	0	Nursing home	0	0	1		0	1	0	0	1	0	0	1	0		1	1	0	0	0	1	1	52		0	0	1	0
76	1	AP	0				37.3	13900	10.35	3.2		0	1	0	0	1	0	1	35	1	0	Nursing home	0	0	1		1	0	0	0	1	1	0	0	0			0	0	0	0	1	1	35		0	0	1	0
79	1	AP	0	150	39	17.3333	39.4	11300	1.13	3.4		0	0	0	0	0	0	1	47	0	1	Nursing home	0	0	1		1	0	0	0	1	1	1	0	0			0	0	0	0	1	1	34		0	0	1	0
95	1	AP	1	150	46	20.4444	37.8	5600	8.34	1.7	94	1	0	1	0	0	0	1	11	0	1	Nursing home	0	0	1		0	1	0	0	1	0	0	0	0			0	0	0	0	1	1	10		0	0	1	0
91	1	AP	0	137	29.1	15.5043	36.1	12300	11.73	3.4	93	0	0	1	0	0	0	1	43	0	1	Nursing home	0	0	1		0	1	0	0	1	0	0	0	0			0	0	0	0	1	1	21		0	0	1	0
90	1	AP	0	142	37.8	18.7463	37.5	10300	2.96	3.8	91	0	0	0	0	0	0	1	2	0	1	Nursing home	0	0	1		0	1	0	0	1	0	0	0	0			0	0	0	0	1	1	2		0	0	1	0
77	1	AP	0	148.2	42.8	19.4871	38	7600	4.03	2.7		0	0	0	1	1	0	1	39	0	1	Nursing home	0	0	1		1	0	0	0	1	0	0	0	0			0	0	0	0	1	1	39		0	0	1	0
82	1	AP	1	153.3	40.3	17.1483	38.1	21900	5.2	2	97	1	0	0	0	0	0	1	56	1	0	Nursing home	0	0	1		1	0	0	0	1	1	0	1	1		1	1	0	0	0	1	0	0		0	0	1	0
80	1	AP	1	150	45	20	39.6	6400	6.2	3.7	97	0	1	1	0	0	0	1	14	1	0	Nursing home	0	0	1		1	0	0	0	1	0	0	0	0		0	0	0	0	0	1	1	2		1	0	0	0
60	1	AP	0	160	58.4	22.8125		9600	18.81	2.6		0	1	0	0	0	0	1	49	1	0	Nursing home	0	0	1		0	1	0	0	1	0	0	0	0			0	0	0	0	1	1	32		0	0	1	0
86	1	AP	0	158	49.3	19.7484		9700	7.62	3.6	96	0	0	0	0	1	1	1	39	1	0	Nursing home	0	0	1		1	0	0	0	1	0	0	0	0			0	0	0	0	1	1	7		0	0	1	0
59	1	AP	0	165	50.9	18.6961	38.8	6300	19.22		88	0	1	0	0	1	0	1	144	1	0	Nursing home	0	0	1		1	0	0	0	1	0	0	0	0			0	0	0	0	1	1	1		0	0	1	0
87	1	AP	1	150	71	31.5556	38.2	15000	3.01	3.5		0	0	0	0	0	0	1	11	1	0	Nursing home	0	0	1		1	0	0	0	1	0	0	0	0			0	0	0	0	1	1	3		0	0	1	0
88	1	AP	1	151	30.2	13.245	38	7800	0.06	4.1	88	1	0	0	0	0	0	1	28	1	0	Nursing home	0	0	1		0	1	0	0	1	1	0	1	0		1	1	0	0	1	1	1	7		0	0	1	0
83	1	AP	1	138	44.3	23.2619	38.3	10400	12.11		88	0	0	0	0	0	1	1	57	1	0	Nursing home	0	0	1		1	0	0	0	1	1	0	1	0		1	1	0	0	1	1	1	7		0	0	1	0
85	1	AP	0	160	63.8	24.9219		7400	12.11	3		0	0	0	0	0	0	1	50	1	0	Nursing home	0	0	1		0	1	0	0	1	0	0	0	0			0	0	0	0	1	1	7		0	0	1	0
62	1	AP	0	172	39.8	13.4532		15900	27.92		83	0	1	0	0	0	1	1	36	1	0	Nursing home	0	0	1		0	1	0	0	1	1	0	1	1		1	1	0	0	1	1	1	36		0	0	1	0
62	1	AP	0	173	60.7	20.2813	37.6	20500	26.73	3.6		0	0	0	0	0	0	1	55	1	0	Nursing home	0	0	1		0	1	0	0	1	0	0	0	0			0	0	0	0	1	1	55		0	0	1	0
89	1	AP	0	154	44	18.5529		7900	10.35	2.9		0	0	0	0	0	0	1	23	1	0	Nursing home	0	0	1		0	0	1	0	1	0	0	0	0			0	0	0	0	1	1	23		1	0	0	0
96	1	AP	1	143	29.5	14.4261	37.2	8800	0.91		90	0	1	0	0	0	0	1	41	1	0	Nursing home	0	0	1		0	1	0	0	1	1	0	1	0		1	1	0	0	1	1	1	41		0	0	1	0
84	1	AP	1	137.2	32.8	17.4247	38.7	5700	5.36	3.4		0	0	0	0	1	0	1	20	1	0	Nursing home	0	0	1		0	1			1	1	0	1	0		1	1	0	0	1	1	1	20		0	0	1	0
89	1	AP	0	156	48	19.7239	36.7	8900	12.92	3.2	95	0	0	0	1	0	1	1	26	1	0	Nursing home	0	0	1		1	0	0	0	1	0	0	0	1			0	0	0	0	1	1	26		0	0	1	0
94	1	AP	1					6500	11.15		92	0	0	1	0	0	1	1	12	1	0	Nursing home	0	0	1		0	1	0	0	1	0	0	0	0			0	0	0	0	1	1	12		0	0	1	0
76	1	AP	0	162	41.7	15.8893	39	6000	15.14	2.5		0	1	1	0	1	0	1	34	1	0	Nursing home	0	0	1		0	1	0	0	1	0	0	0	0			0	0	0	0	1	1	34		0	0	1	0
81	1	AP	1	155	29.9	12.4454		10300	19.9	2.2		0	0	1	1	0	0	1	27	1	0	Nursing home	0	0	1		0	1	0	0	1	0	0	0	0			0	0	0	0	1	1	13		0	0	1	0
85	1	AP	1	156	31.2	12.8205	37	14500	3.19	3.2	70	0	0	0	1	0	0	1	6	1	0	Nursing home	0	0	1		0	0	0	0	1	0	0	0	0			0	0	0	0	1	1	6		0	0	1	0
95	1	AP	0	165	41	15.0597	36.8	7000	17	2.5	92	0	0	0	0	0	1	1	21	1	0	Nursing home	0	0	1		0	1	0	0	1	1	0	1	0		1	1	0		1	1	1	21		0	0	1	0
85	1	AP	0	160	44.1	17.2266	38.6	4600	9.8	2.2		0	1	1	0	0	0	1	13	0	1	Nursing home	0	0	1		0	1	0	0	1	1	0	1	0		1	0	0	0	1	1	1	13		0	0	1	0
89	1	AP	1	146	26.5	12.432	37.6	29500	8.4	3.1	80	0	0	1	0	0	1	1	16	0	1	Nursing home	0	0	1		0	1	0	0	1	0	0	0	0			0	0	0	0	1	1	16		0	0	1	0
78	1	AP	0	164	55.5	20.635		30600	18.65	2.2		0	1	0	0	0	1	1	14	0	1	Nursing home	0	0	1		0	1	0	0	1	0	0	0	0			0	0	0	0	1	1	14		0	0	1	0
91	1	AP	0	150	32.4	14.4	37.8	9500	3.23	3.4		0	0	0	0	0	0	1	6	0	1	Nursing home	0	0	1		0	1	0	0	1	0	0	0	0			0	0	0	0	1	1	6		0	0	1	0
87	1	AP	0	162	49.25	18.7662	38.8	4200	0.25	3	90	0	0	0	0	0	1	1	25	1	0	Nursing home	0	0	1		0	0	1	0	1	1	1	1	1		1	1	1	1	1	1	1	9		1	0	1	0
91	1	AP	0	165.6	55.3	20.1653	37.1	9400	10.19	2.9	86	0	0	0	0	0	0	1	20	1	0	Nursing home	0	0	1		0	1	0	0	1	0	1	1	0		1	1	0	1	1	1	1	13		0	0	1	0
91	1	AP	0	165.6	55.3	20.1653	36.6	7800	4.24	2.7		0	0	0	0	0	1	1	12	1	0	Nursing home	0	0	1		0	1	0	0	1	0	0	1	0		1	1	0	0	0	1	1	9		0	0	1	0
89	1	AP	0	156.8	43.2	17.5708	37.4	21400	7.4	3.1	98	0	1	1	0	1	1	1	26	1	0	Nursing home	0	0	1		0	1	0	0	1	0	0	1	0		1	0	1	0	0	1	1	8		0	0	1	0
89	1	AP	0	157	56.7	23.003	36.6	2600	2.38	2.9		0	0	1	0	1	1	1	6	1	0	Nursing home	0	0	1		0	1	0	0	1	0	0	1	0		1	1	0	0	0	1	1	3		0	0	1	0
56	1	AP	1	158	36.4	14.581	37.6	9000	8.67	3.7	98	0	1	0	0	0	0	1	25	1	0	Nursing home	0	0	1		0	1	0	0	1	0	0	1	0		1	1	0	0	0	1	1	4		0	0	1	0
91	1	AP	1	141	37	18.6107	38.6	13100	5.94	2.7	93	0	0	1	0	1	1	1	13	1	0	Nursing home	0	0	1		1	0	0	0	1	0	0	1	0		1	1	0	0	0	1	1	7		0	0	1	0
80	1	AP	1				40.6	17700	13.1	3.1	86	1	0	1	0	0	0	1	14	1	0	Nursing home	0	0	1		0	1	0	0	1	0	0	0	0			0	0	0	0	1	1	2		0	0	1	0
77	1	AP	1				37.1	6500	9.44	2.6	96	0	1	0	0	0	0	1	26	1	0	Nursing home	0	0	1		0	1	0	0	1	0	0	1	0		1	1	0	0	0	1	1	18		0	0	1	0
85	1	AP	0	160	44.4	17.3438	38.9	14500	12.58	2.6	90	0	1	0	0	1	1	1	13	1	0	Nursing home	0	0	1		0	0	1	0	1	0	0	0	0			0	0	0	0	1	1	4		0	0	1	0
85	1	AP	0	160	44.4	17.3438	38.5	13600	8.49	2.5		0	1	0	0	1	1	1	26	1	0	Nursing home	0	0	1		0	0	1	0	1	0	0	0	0			0	0	0	0	1	1	19		0	0	1	0
85	1	AP	0	160	44.4	17.3438	37.3	11300	15.71	2.5		0	1	0	0	0	0	1	14	1	0	Nursing home	0	0	1		0	0	1	0	1	0	0	0	0			0	0	0	0	1	1	10		0	0	1	0
79	1	AP	1	158	45.4	18.1862	37.4	7600	7.07	2.8	98	1	0	0	0	1	1	1	8	1	0	Nursing home	0	0	1		0	0	1	0	1	0	0	0	0			0	0	0	0	1	1	4		0	0	0	0
79	1	AP	1	158	45.4	18.1862	38	11900	10.14	3.1	90	1	0	0	0	1	1	1	10	1	0	Nursing home	0	0	1		0	0	1	0	1	0	0	0	0			0	0	0	0	1	1	3		0	0	0	0
93	1	AP	1	150	55	24.4444	37.3	13880	0.29	3.3		0	1	0	0	0	0	1	12	1	0	Nursing home	0	0	1		0	1	0	0	1	0	0	0	0			0	0	0	0	1	1	4		1	0	1	0
65	1	AP	0	160	40.4	15.7812	38.6	7790	0.24	3.5	92	0	1	0	0	0	0	1	22	転院	0	Nursing home	0	0	1		0	1	0	0	1	0	0	1	1		1	1	0	0	0	1	1	6		0	0	1	0
83	1	AP	1	140	47.8	24.3878	38.7	11870	9.02	3.2		0	0	1	0	0	1	1	29	転院	0	Nursing home	0	0	1		1	0	0	0	1	0	0	1	1		1	1	0	0	0	1	1	10		0	0	1	0
100	1	AP	0	153	60.1	25.6739	38	7460	17.95	3.5		0	0	0	0	1	1	1	6	1	0	Nursing home	0	0	1		0	1	0	0	1	0	0	0	0			0	0	0	0	1	1	1		0	0	1	0
90	1	AP	0	165	46.7	17.1534	38.4	13780	3.64	3.7		1	1	1	0	0	0	1	14	転院	0	Nursing home	0	0	1		0	1	0	0	1	0	0	1	1		1	1	0	0	0	1	0	9		0	0	1	0
85	1	AP	0	150	41.7	18.5333	37.7	16610	8.19	3.6		0	1	1	0	1	1	1	7	転院	0	Nursing home	0	0	1		0	0	1	0	1	0	0	0	0			0	0	0	0	1	1	1		0	0	1	0
86	1	AP	0	150	41.7	18.5333	38.1	17180	7.89	4.1		0	1	1	0	0	1	1	4	1	0	Nursing home	0	0	1		0	0	1	0	1	0	0	0	0			0	0	0	0	1	1	1		0	0	1	0
87	1	AP	0	165	54.1	19.8714	36.8	8280	0.94	2.8		1	1	1	0	0	0	1	5	転院	0	Nursing home	0	0	1		0	1	0	0	1	0	0	0	0			0	0	0	0	1	1	1		1	0	1	0
83	1	AP	0	163	49.9	18.7813	39.2	4420	6.83	3.6		0	1	0	1	0	1	1	19	1	0	Nursing home	0	0	1		0	1	0	0	1	0	0	1	0		1	1	0	0	0	1	1	18		0	0	1	0
82	1	AP	0	160	36.4	14.2188	38.7	29650	16.25	2.6		0	1	1	0	1	1	1	7	1	0	Nursing home	0	0	1		0	0	0	1	1	0	0	0	0			0	0	0	0	1	1	7		0	0	1	0
83	1	AP	1	150	44.5	19.7778	38.6	2960	0.16	3.2	95	0	1	0	0	0	0	1	7	1	0	Nursing home	0	0	1		0	0	1	0	1	0	0	0	0			0	0	0	0	1	1	7		0	0	1	0
87	1	AP	1	148	47.6	21.7312	37.3	7220	3.94	2.2	85	0	0	1	0	1	0	1	5	転院	0	Nursing home	0	0	1		0	1	0	0	1	0	0	0	0			0	0	0	0	1	1	5		0	0	1	0
92	1	AP	1	148	37.2	16.9832	37.7	10950	4.85	3.4		0	0	0	0	0	0	1	5	1	0	Nursing home	0	0	1		0	1	0	0	1	0	0	0	0			0	0	0	0	1	1	5		0	0	1	0
90	1	AP	0	172	45.1	15.2447	38.1	7000	9	3		0	0	1	0	0	0	1	4	1	0	Nursing home	0	0	1		0	1	0	0	1	0	0	0	0			0	0	0	0	1	1	4		0	0	1	0
88	1	AP	0	160	56.6	22.1094	37.8	3800	24.02	2.6		0	0	1	0	0	0	1	8	0	1	Nursing home	0	0	1		1	0	0	0	1	0	0	0	0			0	0	0	0	1	1	7		1	0	1	0
91	1	AP	1	153	46.5	19.8642	34	11170	6.91	3		0	1	1	0	1	1	1	1	0	1	Nursing home	0	0	1		0	1	0	0	1	0	0	0	0			0	0	0	0	1	1	1		0	0	1	0
86	1	AP	1	149	40.2	18.1073	35.5	9520	0.17	2.9		0	0	1	0	0	0	1	1	0	1	Nursing home	0	0	1		0	1	0	0	1	0	0	0	0			0	0	0	0	1	1	1		0	0	1	0
71	1	AP	1	135	24.4	13.3882	36.1	9960	16.21	2.6		0	0	1	0	0	0	1	3	0	1	Nursing home	0	0	1		0	1	0	0	1	0	0	0	0			0	0	0	0	1	1	3		0	0	1	0
82	1	AP	0	160	39.5	15.4297	36.6	10410	26.5	1.8		0	1	1	0	0	0	1	2	0	1	Nursing home	0	0	1		0	1	0	0	1	0	0	0	0			0	0	0	0	1	1	2		0	0	1	0
91	1	AP	0	154	47.5	20.0287	40.7	14680	0.46	4.1		1	0	1	0	1	1	1	8	0	1	Nursing home	0	0	1		1	0	0	0	1	0	0	0	0			0	0	0	0	1	1	1		0	0	1	0
101	1	AP	1	136	29.2	15.7872	36.7	12940	5.23	3.2		0	0	0	0	0	0	1	1	0	1	Nursing home	0	0	1		0	1	0	0	1	0	0	0	0			0	0	0	0	1	1	1		0	0	0	0
95	1	AP	0	148	39.2	17.8963	37.6	11400	4.68		96	0	0	0	0	0	1	1	8	1	0	Nursing home	0	0	1		0	1	0	0	1	0	0	1	0		1	1	0	0	0	1	0	0		0	0	0	1
90	1	AP	1	135	53.3	29.2455	38.2	11900	22.95	2.46	98	0	0	0	0	0	0	1	18	1	0	Nursing home	0	0	1		1	0	0	0	1	0	0	1	0		1	1	1	0	1	1	1	3		0	0	1	0
52	1	AP	0	138	47.8	25.0998	37.6	6200	8.66	3.27	90	0	0	0	1	0	1	1	7	1	0	Nursing home	0	0	1		1	0	0	0	1	0	0	1	0		1	1	0	0	0	1	0	0		0	0	1	0
85	1	AP	1	133	43.4	24.535	37.7	13400	26.43	2.66	96	0	1	1	0	0	0	1	13	1	0	Nursing home	0	0	1		1	0	0	0	1	0	0	1	1		1	1	1	0	1	1	1	13		0	0	1	0
87	1	AP	0	165	52.6	19.3205	39.9	9300	4.88	3.27	75	1	1	0	0	0	0	1	13	1	0	Nursing home	0	0	1		1	0	0	0	1	0	0	1	0		1	1	0	0	0	1	1	13		0	0	1	0
85	1	AP	0	178	54	17.0433	38.5	25700	2.14	2.72	80	0	0	1	0	0	0	1	5	0	1	Nursing home	0	0	1		1	0	0	0	1	0	0	1	0		1	1	0	0	0	1	1	5		0	0	1	0
90	1	AP	1	152	49.4	21.3816	38.3	12400	9.69	3.2	92	0	1	0	0	1	0	1	7	1	0	Nursing home	0	0	1		0	1	0	0	1	0	0	1	1		1	1	0	0	0	1	0	0		0	0	1	0
87	1	AP	1	144.2	46.2	22.2183	38.8	19300	3.86	3.8	89	0	0	1	0	0	0	1	9	1	0	Nursing home	0	0	1		1	0	0	0	1	0	0	0	1			0	0	0	0	1	0	0		0	0	1	0
92	1	AP	0		43.3		37.8	34100	3.8	3.4	94	0	1	1	0	0	0	1	14	1	0	Nursing home	0	0	1		0	1	0	0	1	0	0	0	1			0	0	0	0	1	0	0		0	0	0	1
94	1	AP	1	146	46.1	21.6269	37.5	13600	6.82	2.9	85	1	1	1	0	0	0	1	34	0	0	Nursing home	0	0	1		0	1	0	0	1	0	0	1	1		1	1	0	0	0	1	1	24		0	1	1	0
58	1	AP	0	151.1	28	12.2639	37.1	5900	4.37	2.8	60	0	1	1	0	0	0	1	105	1	0	Nursing home	0	0	1		0	1	0	0	1	1	0	1	1		1	1	0	1	1	1	1	85		0	0	1	0
82	1	AP	1	147.6	43.7	20.059	37.7	16100	3.96	3.7	95	0	1	1	0	0	0	1	29	0	0	Nursing home	0	0	1		0	1	0	0	1	0	0	1	1		1	1	0	1	0	1	1	4		0	0	1	0
83	1	AP	1	143	46.8	22.8862	38.6	9200	20.24	2.9	88	0	1	1	1	0	1	1	17	1	0	Nursing home	0	0	1		1	0	0	0	1	0	0	1	1		1	1	0	1	0	1	1	1		0	0	1	0
75	1	AP	0	167	57.5	20.6174	36.9	7800	38.88	3.1	87	0	1	0	0	0	0	1	18	1	0	Nursing home	0	0	1		1	0	0	0	1	0	0	1	1		1	1	0	1	0	1	1	9		0	0	1	0
71	1	AP	1	147	48.3	22.3518	38.2	13700	0.08	3.7	86	0	0	1	0	0	0	1	15	1	0	Nursing home	0	0	1		0	1	0	0	1	0	0	0	1		1	0	0	1	1	1	1	3		0	0	1	0
97	1	AP	1	141	44.7	22.4838	37.1	2900	3.19	3.5	50	0	0	0	0	1	1	1	31	1	0	Nursing home	0	0	1		0	1	0	0	1	0	0	1	1		1	1	0	0	0	1	1	21		0	0	1	0
83	1	AP	0	170.5	54.5	18.7477	38.8	10000	7.24	3.5	91	0	0	1	0	0	1	1	12	1	0	Nursing home	0	0	1		0	1	0	0	1	0	0	1	1		1	1	0	0	0	1	1	1		0	0	1	0
84	1	AP	0	160	54.9	21.4453	37.4	7300	11.82	2.6	88	0	1	1	0	1	0	1	12	0	0	Nursing home	0	0	1		0	1	0	0	1	0	0	1	1		1	1	0	0	0	1	1	4		0	0	1	0
88	1	AP	1		40.9		39.6	13000	0.72	3.4	91	0	1	1	1	0	0	1	13	1	0	Nursing home	0	0	1		0	1	0	0	1	0	0	1	1		1	1	0	0	0	1	1	2		0	0	1	0
77	1	AP	0	155	40.5	16.8574	36.6	11000	2.51	2.4		0	1	1	1	0	0	1	21	1	0	Nursing home	0	0	1		0	1	0	0	1	0	0	1	1		1	1	0	0	1	1	1	3		0	0	1	0
93	1	AP	1	143	42	20.5389	37.3	10100	3.04	2.4	85	0	0	1	0	0	0	1	38	1	0	Nursing home	0	0	1		0	1	0	0	1	0	0	1	1		1	1	0	0	0	1	1	4		0	0	1	0
89	1	AP	0	147	47.3	21.889	39.5	14200	7.46	2.9	88	0	0	1	0	0	0	1	65	0	0	Nursing home	0	0	1		0	1	0	0	1	0	0	1	1		1	1	0	0	0	1	1	1		0	0	1	0
85	1	AP	1	149	33.9	15.2696	37.1	6700	30.89	3.1	89	0	0	1	0	0	0	1	19	1	0	Nursing home	0	0	1		0	1	0	0	1	0	0	0	1		1	0	0	0	1	1	1	4		0	0	1	0
98	1	AP	0	148	43.5	19.8594	38.2	6900	15.57	2.9		0	0	1	0	0	1	1	8	1	0	Nursing home	0	0	1		0	1	0	0	1	0	0	0	1			0	0	0	0	1	1	2		0	0	1	0
92	1	AP	0		38.9		38.2	13500	11.77	2.4		0	0	0	0	1	0	1	18	0	0	Nursing home	0	0	1		0	1	0	0	1	0	0	0	1			0	0	0	0	1	1	7		0	0	1	0
98	1	AP	1		42.7		38.2	4900	2.84	3.7	89	0	0	1	0	0	0	1	10	0	0	Nursing home	0	0	1		0	1	0	0	1	0	0	0	1			0	0	0	0	1	1	4		0	0	1	0
86	1	AP	1	148	41.7	19.0376	39	15600	8.86	2	94	0	0	0	0	0	0	1	25	0	0	Nursing home	0	0	1		0	1	0	0	1	0	0	0	1			0	0	0	0	1	1	3		0	0	1	0
83	1	AP	0	170.5	55.4	19.0573	38.6	12500	1.19	4.1		0	0	1	0	1	0	1	26	0	0	Nursing home	0	0	1		1	0	0	0	1	0	0	0	1			0	0	0	0	1	1	2		0	0	1	0
81	1	AP	0	156.6	43.3	17.6565	40.3	7500	6.89	2.8	95	0	0	1	0	0	0	1	16	1	0	Nursing home	0	0	1		1	0	0	0	1	0	0	0	1			0	0	0	0	1	1	3		0	0	1	0
62	1	AP	0	156	50.4	20.7101	37.8	10500	0.21	3.9	76	0	0	0	0	0	0	1	8	1	0	Nursing home	0	0	1		1	0	0	0	1	0	0	0	1			0	0	0	0	1	1	4		0	0	1	0
79	1	AP	1		47.7		36	32600	8.93	3.1		0	0	1	1	0	0	1	8	0	0	Nursing home	0	0	1		1	0	0	0	1	0	0	0	1			0	0	0	0	1	0	0		0	0	1	0
92	1	AP	1	142	33.5	16.6138	37.6	18000	4.2	2.3	89	1	0	0	0	0	0	1	9	1	0	Nursing home	0	0	1		0	1	0	0	1	0	0	0	0			0	0	0	0	1	0	0		0	0	1	0
83	1	AP	0	163.9	59.9	22.2982	39.1	11700	0.7	3.4	93	1	0	0	0	0	0	1	8	0	0	Nursing home	0	0	1		1	0	0	0	1	0	0	0	1			0	0	0	0	1	0	0		0	0	0	0
76	1	AP	1	143	52.3	25.5758	37.4	5900	7.37	3.4	93	0	1	1	0	0	1	1	19	1	0	Nursing home	0	0	1		0	0	1	0	1	0	0	0	1			0	0	0	0	1	1	19		0	0	1	0
80	1	AP	1		44.7		39	7900	11.66	3.4	90	0	0	1	1	0	0	1	17	0	0	Nursing home	0	0	1		0	0	1	0	1	0	0	0	0			0	0	0	0	1	1	17		0	0	1	0
76	1	AP	1	144	41.1	19.8206	37.8	11300	8.19	2.4	90	0	0	1	1	0	0	1	13	0	0	Nursing home	0	0	1		0	0	1	0	1	0	0	0	0			0	0	0	0	1	1	13		0	0	0	0
89	1	AP	1		34.7		37.9	4000	10.37	2.8	97	0	0	1	1	0	0	1	33	0	0	Nursing home	0	0	1		0	1	0	0	1	0	0	1	1		1	1	0	0	0	1	1	33		1	0	1	0
88	1	AP	1	143	31.7	15.502	39.5	16300	2.45	3.9	96	0	0	1	1	0	0	1	46	1	0	Nursing home	0	0	1		0	0	1	0	1	0	0	0	0			0	0	0	0	1	1	46		1	0	1	0
87	1	AP	0		45.8		38.7	5300	6.64	3.1	90	0	1	0	0	0	0	1	33	0	0	Nursing home	0	0	1		0	1	0	0	1	0	0	1	1		1	1	0	1	0	1	1	32		0	0	1	0
86	1	AP	0	162	65.1	24.8057	38	13100	2.19	2.4	88	1	0	1	1	0	0	1	11	0	0	Nursing home	0	0	1		0	1	0	0	1	0	0	0	1		1	0	0	1	1	1	1	11		0	0	1	0
77	1	AP	1	147	27.5	12.7262	39.5	11900	10.85	3.1	97	0	0	1	0	0	0	1	8	1	0	Nursing home	0	0	1		0	1	0	0	1	0	0	0	1		1	0	0	1	0	1	1	8		0	0	1	0
89	1	AP	0	162.6	40.9	15.4697	38.2	4800	2.73	3.1	91	0	0	1	0	1	1	1	31	1	0	Nursing home	0	0	1		0	1	0	0	1	0	0	1	1		1	1	0	0	0	1	1	22		0	0	1	0
77	1	AP	0	155	33.3	13.8606	38.4	13600	32.43	2.1		0	1	1	1	0	1	1	23	0	0	Nursing home	0	0	1		0	1	0	0	1	0	0	1	1		1	1	0	0	1	1	1	22		0	0	1	0
88	1	AP	1	139.1	40.5	20.9315	37.8	14000	4.05	2.6	86	1	0	1	0	0	1	1	21	0	0	Nursing home	0	0	1		0	1	0	0	1	0	0	1	1		1	1	0	0	0	1	1	4		0	0	1	0
88	1	AP	0	165	60.35	22.1671	36.3	11800	8.2	3.7		1	1	0	0	0	1	1	49	0	0	Nursing home	0	0	1		0	1	0	0	1	0	0	1	1		1	1	0	0	0	1	1	16		0	0	1	0
93	1	AP	0	149.8	45.7	20.3654	38.6	8900	6.73	3		1	0	1	1	0	0	1	10	0	0	Nursing home	0	0	1		0	1	0	0	1	0	0	1	1		1	1	0	0	0	1	1	10		0	0	1	0
87	1	AP	1		38		38.7	22100	0.61	2.9	76	0	0	1	1	0	0	1	25	0	0	Nursing home	0	0	1		0	1	0	0	1	0	0	1	1		1	1	0	0	0	1	1	21		0	0	1	0
85	1	AP	0	143	33.9	16.5778	37.1	11000	28.14	3	98	0	0	1	1	0	0	1	19	0	0	Nursing home	0	0	1		0	1	0	0	1	0	0	1	1		1	1	0	0	1	1	1	19		0	0	1	0
91	1	AP	1	145.1	33.5	15.9115	38.3	6600	9.95	3.1	93	1	1	1	0	0	0	1	16	0	0	Nursing home	0	0	1		0	1	0	0	1	0	0	1	1		1	1	0	0	0	1	1	16		0	0	1	0
93	1	AP	1	145	56.6	26.9203	36.7	6000	0.52	3.5		0	0	1	0	0	0	1	11	0	0	Nursing home	0	0	1		0	1	0	0	1	0	0	1	1		1	1	0	0	0	1	1	5		0	0	1	0
91	1	AP	1	148	30.3	13.8331	37.6	9400	16.7	2.4	88	0	0	1	0	0	0	1	17	0	0	Nursing home	0	0	1		0	1	0	0	1	0	0	1	1		1	1	0	0	1	1	1	16		0	0	1	0
97	1	AP	1				38.7	5100	3.72	3.5	91	0	1	1	1	0	1	1	6	0	0	Nursing home	0	0	1		0	1	0	0	1	0	0	0	1			0	0	0	0	1	1	6		0	0	1	0
91	1	AP	0	148	37	16.8919	36.2	11900	16.58	3.1	89	0	0	1	0	0	1	1	17	1	0	Nursing home	0	0	1		0	1	0	0	1	0	0	0	1			0	0	0	0	1	1	17		0	0	1	0
87	1	AP	1	138	42.6	22.3693	37.1	15400	8.55	2.3	87	1	0	1	0	0	0	1	31	1	0	Nursing home	0	0	1		0	1	0	0	1	0	0	0	1			0	0	0	0	1	1	24		0	0	1	0
91	1	AP	0		40.5		37.4	3100	11.98	2.2	95	0	0	0	0	0	0	1	32	1	0	Nursing home	0	0	1		1	0	0	0	1	0	0	0	1			0	0	0	0	1	1	22		0	0	1	0
92	1	AP	1	136	25.8	13.949	38	11100	5.15	3.9	78	0	0	1	1	0	1	1	12	0	0	Nursing home	0	0	1		0	1	0	0	1	0	0	0	0			0	0	0	0	1	1	12		0	0	1	0
101	1	AP	1		43		38.7	6500	0.21	3.5		1	0	0	0	0	0	1	10	0	0	Nursing home	0	0	1		0	1	0	0	1	0	0	0	0			0	0	0	0	1	1	10		0	0	1	0
85	1	AP	1	148	49.9	22.7812	36.3	9900	0.79	2.4	80	1	1	1	0	0	0	1	7	0	0	Nursing home	0	0	1		0	1	0	0	1	0	0	1	1		1	1	0	0	0	1	0	7		0	0	1	0
86	1	AP	0	169.5	51.1	17.7861	38.6	14600	27.15	1.7	80	0	1	1	0	1	1	1	26	0	1	Nursing home	0	0	1		0	1	0	0	1	0	0	0	1		1	0	0	1	0	1	1	26		0	0	1	0
93	1	AP	1	147		0	36.8	8200	4.25	3.3		0	0	0	0	0	0	1	10	0	1	Nursing home	0	0	1		1	0	0	0	1	0	0	0	1		1	0	0	1	0	1	1	10		0	0	1	0
90	1	AP	0	158.5	60.6	24.122	35.8	13200	1.32	3.2	88	1	1	0	0	1	0	1	24	0	1	Nursing home	0	0	1		1	0	0	0	1	0	0	1	1		1	1	0	0	0	1	1	13		0	0	1	0
91	1	AP	1	147	45.6	21.1023	38.6	6000	20.85	2.2	92	1	1	1	0	0	1	1	7	0	1	Nursing home	0	0	1		0	0	0	1	1	0	0	0	1			0	0	0	0	1	1	7		0	0	1	0
83	1	AP	0	161	49.5	19.0965	38	16300	0.5	3.1		0	0	1	0	0	1	1	3	0	1	Nursing home	0	0	1		0	0	1	0	1	0	0	0	1			0	0	0	0	1	1	3		0	0	1	0
70	1	AP	0		56		39.2	21700	23.22	4		0	1	1	1	0	0	1	2	0	1	Nursing home	0	0	1		0	1	0	0	1	0	0	0	1			0	0	0	0	1	1	2		0	0	1	0
91	1	AP	1				36.5	8600	9.69	2.4	97	0	1	1	0	0	0	1	2	0	1	Nursing home	0	0	1		0	1	0	0	1	0	0	0	1			0	0	0	0	1	1	2		0	0	1	0
94	1	AP	0		53.95		38.1	6000	16.01	1.9		0	1	1	0	0	0	1	5	0	1	Nursing home	0	0	1		0	1	0	0	1	0	0	0	1			0	0	0	0	1	1	5		0	0	1	0
87	1	AP	1					5700	0.95	3		0	0	1	1	0	0	1	2	0	1	Nursing home	0	0	1		0	1	0	0	1	0	0	0	0			0	0	0	0	1	1	2		0	0	1	0
91	1	AP	1					11900	3.33	2.9		0	0	1	0	0	1	1	1	0	1	Nursing home	0	0	1		0	1	0	0	1	0	0	0	0			0	0	0	0	1	1	1		0	0	0	0
81	0	non-AP	0	161	64.7	24.9605	37	51100	5.5	3.5	95	0	0	0	0	0	0	0	67	1	0	The other hospital	0	1	0		1	0	0	0	0	0	0	0	0			0	0	0	0	0	1	7		1	0	1	0
87	0	non-AP	1	150	42	18.6667	38.4	8100	2.1	2.9	92	1	0	0	0	0	0	0	9	1	0	The other hospital	0	1	0		1	0	0	0	0	0	0	0	0			0	0	0	0	0	0	0		0	0	1	0
80	0	non-AP	1	148	37.2	16.9832	36.4	9800	3.8	3.2	92	0	0	0	0	1	0	0	20	1	0	The other hospital	0	1	0		1	0	0	0	0	1	0	0	0			0	0	0	0	0	0	0		0	0	1	0
68	0	non-AP	0	168	73	25.8645	39.7	5300	4.8	3.9	93	0	0	0	0	0	0	0	14	1	0	The other hospital	0	1	0		1	0	0	0	0	0	0	0	0		1	1	0	0	0	0	0	0		0	0	0	1
66	0	non-AP	1	169.5	38	13.2265	38.2	11600	18.1	3.1	94	0	0	0	0	0	0	0	14	1	0	The other hospital	0	1	0		1	0	0	0	0	1	0	1	0		1	1	0	0	0	0	1	1		1	0	1	0
67	0	non-AP	0	170	93	32.1799	38	600	22.7	2.4	91	0	0	0	0	0	0	0	35	1	0	The other hospital	0	1	0		1	0	0	0	0	0	0	0	0		0	0	0	0	0	0	1	5		0	0	1	0
87	0	non-AP	1	151	55.1	24.1656	37.5	9000	7.87	2.5	95	0	0	0	0	0	0	0	53	1	0	The other hospital	0	1	0		1	0	0	0	0	0	0	1	0		1	1	0	1	1	0	1	5		0	0	1	0
77	0	non-AP	0	162.5	49.1	18.5941	37.6	11400	1.66	2.7	82	0	0	0	0	1	1	0	65	1	0	The other hospital	0	1	0		0	1	0	0	0	0	0	0	0			0	0	0	0	0	0	0		0	0	1	0
78	0	non-AP	0	164	70.1	26.0634	37.1	9540	4.95	3		1	0	0	0	0	0	0	42	転院	0	The other hospital	0	1	0		1	0	0	0	0	0	0	0	1			0	0	0	0	0	1	6		1	1	1	0
87	0	non-AP	0	160	50	19.5312	40	12670	5.06	4.1		1	0	0	0	0	0	0	27	1	0	The other hospital	0	1	0		1	0	0	0	0	0	0	0	0			0	0	0	0	0	1	5		0	0	1	0
40	0	non-AP	1	159	52	20.5688	36.1	8910	16.33	3.1	98	0	0	0	0	0	0	0	3	1	0	The other hospital	0	1	0		1	0	0	0	0	0	0	0	0			0	0	0	0	0	0	0		0	0	1	0
23	0	non-AP	0	185	72.5	21.1833	40.6	7650	15.23	3.4	95	0	0	0	0	0	0	0	8	1	0	The other hospital	0	1	0		1	0	0	0	0	0	0	0	0			0	0	0	0	0	0	0		0	0	1	0
58	0	non-AP	0	165	44.3	16.2718	38.9	11870	29.71	2.4		0	0	0	0	0	1	0	33	1	0	The other hospital	0	1	0		1	0	0	0	0	0	0	1	0		1	1	0	0	0	0	1	1		1	0	1	0
82	0	non-AP	1	157	63.4	25.7211	38.4	950	16.12	2		1	0	1	0	0	0	0	2	転院	0	The other hospital	0	1	0		1	0	0	0	0	0	0	0	0			0	0	0	0	0	1	2		0	0	1	0
84	0	non-AP	0	156	35.8	14.7107	37.8	9310	10.41	3		1	0	1	0	0	0	0	11	死亡	1	The other hospital	0	1	0		0	0	0	1	0	0	0	0	0			0	0	0	0	0	1	11		0	0	1	0
66	0	non-AP	0	174	45.1	14.8963	36.8	4940	10.7	2.8		1	0	0	0	0	0	0	2	0	1	The other hospital	0	1	0		1	0	0	0	0	0	0	0	0			0	0	0	0	0	1	2		0	0	1	0
94	0	non-AP	0	152	46	19.91	35.7	11000	5.21	3.09	98	0	0	0	0	0	0	0	17	1	0	The other hospital	0	1	0		1	0	0	0	0	0	0	0	0			0	0	0	0	0	0	0		0	0	0	1
54	0	non-AP	0	168			36.2	1000	21.54	1.53	80	0	0	0	1	0	1	0	2	0	1	The other hospital	0	1	0		0	0	0	1	0	0	0	0	0			0	0	0	0	0	1	1		0	0	1	0
68	0	non-AP	1	155	55	22.8928	36.6	12700	20.29	1.5		0	0	0	0	0	0	0	35	1	0	The other hospital	0	1	0		1	0	0	0	0	0	0	0	1		1	0	0	1	0	0	0	0		0	0	1	0
87	0	non-AP	0	157	46.5	18.8649	36.3	8690	7.4	3.9		1	0	0	0	0	0	0	7	1	0	The other hospital	0	1	0		0	1	0	0	0	0	0	0	1			0	0	0	0	0	0	0		0	0	0	1
73	0	non-AP	1	158	32.2	12.8986	37.7	10000	16.03	2.5	unknown	0	0	0	0	1	0	0	30	0	1	The other hospital	0	1	0		0	1	0	0	0	0	0	1	1		1	1	0	0	0	0	1	6		0	0	1	0
84	0	non-AP	0	168	42.6	15.0935	36.8	12100	11.45	2.3		0	0	0	0	1	1	0	24	0	1	The other hospital	0	1	0		1	0	0	0	0	0	0	0	1			0	0	0	0	0	1	4		0	0	1	0
82	1	AP	1				36.9	11000	11.56	1.5		1	0	0	0	0	0	1	14	1	0	The other hospital	0	1	0		1	0	0	0	1	0	0	0	0			0	0	0	0	1	0	0		0	0	0	1
77	1	AP	0	161.6	41.8	16.0064	38	17200	6.97	2.9		1	1	0	0	0	0	1	4	1	0	The other hospital	0	1	0		0	0	0	1	1	0	0	0	0			0	0	0	0	1	0	0		1	0	0	0
86	1	AP	0	154	54.3	22.8959	38	6500	14.61	2.4		1	0	1	1	0	0	1	15	0	1	The other hospital	0	1	0		1	0	0	0	1	0	0	0	0			0	0	0	0	1	1	1		1	0	0	0
89	1	AP	1	151	33.5	14.6923	36.4	8700	9.8	2.9	95	0	0	1	0	0	1	1	78	1	0	The other hospital	0	1	0		1	0	0	0	1	0	0	1	0		1	1	0	0	0	1	1	3		0	0	1	0
92	1	AP	0	150	33.8	15.0222	38.2	24800	5.67	3.2	96	1	0	0	0	0	0	1	36	1	0	The other hospital	0	1	0		0	1	0	0	1	0	0	1	0		1	1	0	0	0	1	1	9		0	0	1	0
92	1	AP	1	163	45	16.937	39.3	12400	7.39	2.8	98	1	1	0	0	1	0	1	19	1	0	The other hospital	0	1	0		1	0	0	0	1	0	0	0	0			0	0	0	0	1	1	2		0	0	1	0
89	1	AP	1				38.3	4000	0.08	3.3	95	0	0	0	0	0	1	1	9	1	0	The other hospital	0	1	0		1	0	0	0	1	0	0	0	0			0	0	0	0	1	0	5		0	0	1	0
79	1	AP	0	165	50	20.8117	38.6	10300	4.9		94	0	0	0	0	0	1	1	107	1	0	The other hospital	0	1	0		1	0	0	0	1	1	0	1	0		1	1	0	0	0	1	1	8		1	1	1	0
72	1	AP	0	169.2	43.2	15.0898	38.1	24100	3.68	2.1		1	1	1	0	1	1	1	25	1	0	The other hospital	0	1	0		0	0	0	0	1	0	0	0	0			0	0	0	0	1	1	25		0	1	1	0
92	1	AP	1	158.5	51.1	20.3405	38	5300	10.19	3.3	94	0	0	0	0	0	0	1	25	1	0	The other hospital	0	1	0		0	1	0	0	1	0	0	0	0			0	0	0	0	1	1	21		0	0	1	0
75	1	AP	0	163	37.5	14.1142	38	8800	37.44			0	0	0	0	1	1	1	204	0	1	The other hospital	0	1	0		1	0	0	0	1	0	0	0	0			0	0	0	0	1	1	34		1	0	1	0
75	1	AP	1	120	40	27.7778	37.8	9100	15.8	3	96	0	1	0	0	0	0	1	25	1	0	The other hospital	0	1	0		0	0	1	0	1	0	0	0	0			0	0	0	0	1	1	25		0	0	0	0
84	1	AP	0	167	52.2	18.7171	36.5	14100	12.38	3.2		1	0	0	0	1	1	1	11	1	0	The other hospital	0	1	0		1	0	0	0	1	0	0	0	0			0	0	0	0	1	1	11		0	0	1	0
73	1	AP	1	150	43.8	19.4667		14700	11.96		80	0	1	0	0	1	0	1	9	1	0	The other hospital	0	1	0		1	0	0	0	1	0	0	0	0			0	0	0	0	1	1	9		0	0	1	0
80	1	AP	1	140.5	37.4	18.9461	36.7	3800	0.46	3.2	86	0	0	0	0	0	1	1	60	0	0	The other hospital	0	1	0		0	1	0	0	1	0	0	0	0			0	0	0	0	1	0	0		0	0	1	0
85	1	AP	0	165	39.9	14.6556	37.3	10300	2.74	2.1	91	0	0	0	1	0	1	1	14	1	0	The other hospital	0	1	0		0	0	1	0	1	0	0	0	0			0	0	0	0	1	0	0		0	0	1	0
86	1	AP	1	135	32.2	17.668	37	9400	4.29	2.4		0	0	0	0	0	0	1	70	1	0	The other hospital	0	1	0		1	0	0	0	1	0	0	1	0		1	1	0	1	0	1	1	67		1	1	1	0
87	1	AP	0	162	49.25	18.7662	37.4	9300	10.29	2.7	92	0	0	0	0	0	0	1	26	1	0	The other hospital	0	1	0		0	0	0	1	1	1	1	1	1		1	1	1	1	1	1	1	5		1	0	1	0
73	1	AP	0	160	42	16.4062	38.7	20400	14.85	2.9	92	0	1	0	0	0	0	1	24	1	0	The other hospital	0	1	0		0	0	0	1	1	0	0	1	0		1	1	0	1	1	1	1	24		1	0	1	0
87	1	AP	1				37.9	21500	14.01	1.2		0	1	0	0	0	1	1	12	0	1	The other hospital	0	1	0		0	0	0	0	1	0	0	0	0		1	0	0	1	0	1	1	12		1	1	1	0
83	1	AP	1	158	98.9	39.617	34.6	6620	0.96	3.7		0	0	0	0	1	0	1	90	転院	0	The other hospital	0	1	0		1	0	0	0	1	0	0	1	1		1	1	0	0	0	1	1	3		1	1	1	0
86	1	AP	0	167	72.9	26.1393	37.2	14150	11.07		95	0	1	1	0	0	0	1	26	1	0	The other hospital	0	1	0		1	0	0	0	1	0	0	1	0		1	1	0	0	0	1	1	10		0	0	1	0
74	1	AP	0	167	51	18.2868	36.8	3440	12.17	2.6	99	1	0	0	0	0	0	1	11	転院	0	The other hospital	0	1	0		0	0	0	0	1	0	0	0	0			0	0	0	0	1	1	1		0	0	1	0
87	1	AP	0	153	36.5	15.5923	40.2	3720	4.57	2.7	95	0	1	1	0	0	0	1	14	1	0	The other hospital	0	1	0		1	0	0	0	1	0	0	0	0			0	0	0	0	1	0	0		0	0	1	0
72	1	AP	0	168	48.1	17.0422	37.1		16.48	3.1		1	0	1	0	1	1	1	23	転院	0	The other hospital	0	1	0		0	0	1	0	1	0	0	0	0			0	0	0	0	1	1	23		0	0	1	0
88	1	AP	0	156	40	16.4366	36.8	7440	3.1	2.7	98	0	0	0	0	0	1	1	20	1	0	The other hospital	0	1	0		0	0	0	1	1	0	0	0	0		1	1	0	0	0	1	0	0		1	0	1	0
74	1	AP	0	163	52.6	19.7975	37.7	20110	30.43	2.3		1	1	1	0	1	0	1	44	転院	0	The other hospital	0	1	0		1	0	0	0	1	0	0	0	0			0	0	0	0	1	1	21		1	0	1	0
85	1	AP	0	160	51.8	20.2344	36.8	93330	15.81	2.8		1	0	0	0	1	1	1	6	転院	0	The other hospital	0	1	0		1	0	0	0	1	0	0	0	1			0	0	0	0	1	1	6		0	0	1	0
65	1	AP	0	170	66.1	22.872	38.9	6630	19.92	3.3		0	1	0	0	0	0	1	2	1	0	The other hospital	0	1	0		1	0	0	0	1	0	0	0	0			0	0	0	0	1	1	2		0	0	1	0
74	1	AP	0	159	41.5	16.4155	39.7	5870	6.38	2.7		0	0	0	0	0	1	1	30	0	1	The other hospital	0	1	0		0	1	0	0	1	0	0	0	0		1	1	0	0	0	1	1	14		0	0	1	0
66	1	AP	1	148	32.8	14.9744	36.1	7390	5.56	2.3	96	0	0	0	1	0	0	1	28	0	1	The other hospital	0	1	0		0	1	0	0	1	0	0	0	0			0	0	0	0	1	1	20		0	0	1	0
92	1	AP	0	163	41.8	15.7326	36.7	10370	14.38	2.3		0	1	0	0	0	0	1	6	0	1	The other hospital	0	1	0		0	1	0	0	1	0	0	0	0			0	0	0	0	1	1	5		0	0	1	0
90	1	AP	0	168	55.2	19.5578	38.5	7300	26.02	1.99	70	0	1	1	0	0	0	1	44	1	0	The other hospital	0	1	0		0	1	0	0	1	0	0	1	1		1	1	1	0	1	1	1	44		1	0	1	0
48	1	AP	1	152	58.6	25.3636	37.5	36100	0.85	3.5		0	0	0	0	0	0	1	24	0	0	The other hospital	0	1	0		1	0	0	0	1	0	0	0	1			0	0	0	0	1	1	2		0	0	1	0
81	1	AP	0	164	65.4	24.3159	36.4	10700	4.5	3.2	96	0	0	0	0	0	0	1	8	1	0	The other hospital	0	1	0		1	0	0	0	1	0	0	1	1		1	1	0	0	0	1	0	0		0	0	0	1
80	1	AP	0	170	43.1	14.9135	36.8	6600	0.65	2.8	94	0	0	0	0	0	1	1	36	0	0	The other hospital	0	1	0		0	0	0	0	1	0	0	1	1		1	1	0	1	0	1	1	11		1	0	1	0
89	1	AP	0	155	58.2	24.2248	36.9	5500	5.67	3.4	93	0	1	1	0	0	0	1	9	0	0	The other hospital	0	1	0		0	1	0	0	1	0	0	1	1		1	1	1	1	1	1	1	2		0	0	1	0
84	1	AP	0	167	57.4	20.5816	36.2	21100	10.4	3.4	92	0	0	0	0	0	1	1	19	1	0	The other hospital	0	1	0		0	1	0	0	1	0	0	1	1		1	1	0	0	0	1	1	5		0	0	1	0
78	1	AP	0	147	41.1	19.0199	38.1	15000	3.58	3.3	unknown	0	0	1	0	0	0	1	12	1	0	The other hospital	0	1	0		0	1	0	0	1	0	0	1	1		1	1	0	0	0	1	1	4		0	0	1	0
85	1	AP	0	169.5	64.4	22.4154	36.9	12600	2.55	2.5	unknown	0	1	1	0	1	0	1	23	1	0	The other hospital	0	1	0		0	1	0	0	1	0	0	0	1		1	0	0	0	1	1	1	3		0	0	1	0
81	1	AP	0	165	35.3	12.966	37.3	10000	25.79	3.4	100	1	0	1	0	0	1	1	15	1	0	The other hospital	0	1	0		0	1	0	0	1	0	0	0	1			0	0	0	0	1	1	1		0	0	1	0
86	1	AP	0	173	60	20.0474	39.1	17800	26.93	3		0	0	0	0	0	0	1	18	0	0	The other hospital	0	1	0				0	0	1	0	0	0	1			0	0	0	0	1	1	2		0	0	1	0
88	1	AP	0	165	52.7	19.3572	36.4	8000	4.67	2.9	84	0	0	1	1	0	0	1	46	0	0	The other hospital	0	1	0		0	1	0	0	1	0	0	1	1		1	1	0	1	0	1	0	0		0	0	1	0
63	1	AP	0	171.5	55.2	18.7677	36	6900	4.94	3.3	96	0	1	1	0	0	0	1	10	0	0	The other hospital	0	1	0		0	0	0	1	1	0	0	0	0			0	0	0	0	1	1	10		1	0	1	0
86	1	AP	1	143	49.2	24.0599	36	16900	15.16	2		0	1	1	0	1	0	1	14	0	0	The other hospital	0	1	0		0	0	0	1	1	0	0	1	0		1	1	0	0	0	1	1	14		1	1	1	0
79	1	AP	0	165	44.3	16.2718	37	18500	5.47	2.9	97	0	1	1	0	0	0	1	32	0	0	The other hospital	0	1	0		0	0	0	0	1	0	0	1	1		1	1	0	0	0	1	1	26		0	0	1	0
86	1	AP	0	160	37.9	14.8047	40.3	8500	9.13	3.1	70	0	0	1	1	0	0	1	19	0	0	The other hospital	0	1	0		1	0	0	0	1	0	0	1	0		1	1	0	0	0	1	1	12		0	0	1	0
66	1	AP	0	160	39	15.2344	37.8	15200	2.7	3.2	unknown	0	0	0	0	0	0	1	26	1	0	The other hospital	0	1	0		0	1	0	0	1	0	0	0	1			0	0	0	0	1	1	26		0	0	1	0
83	1	AP	0	156	38.2	15.6969	37.4	11100	13.82	2.7	88	0	0	1	1	0	1	1	11	0	0	The other hospital	0	1	0		1	0	0	0	1	0	0	0	1			0	0	0	0	1	1	11		0	0	1	0
86	1	AP	0	172	47.9	16.1912	38.8	6600	15.59	2.9	75	1	0	0	0	0	0	1	2	0	0	The other hospital	0	1	0		0	1	0	0	1	0	0	0	0			0	0	0	0	1	1	2		0	0	1	0
70	1	AP	1	149	45.1	20.3144	35.9	5000	1.91	3.5	99	0	0	1	1	0	0	1	32	0	1	The other hospital	0	1	0		0	1	0	0	1	0	0	1	1		1	1	0	0	0	1	1	6		1	0	1	0
59	1	AP	0		41.2		36.7	3400	16.5	2.2	95	0	0	0	0	0	0	1	12	0	1	The other hospital	0	1	0		0	1	0	0	1	0	0	0	1		1	0	0	1	0	1	1	12		0	0	1	0
81	1	AP	1	152	41.5	17.9623	36.3	16900	5.46	3.3		0	0	1	0	0	1	1	2	0	1	The other hospital	0	1	0		0	1	0	0	1	0	0	0	0			0	0	0	0	1	1	2		0	0	1	0
83	0	non-AP	0	154.4	42	17.6179	38.6	7.3	7.59	3.4	88	0	0	1	0	1	1	0	4	1	0	home	1	0	0		1	0	0	0	0	0	0	0	0			0	0	0	0	0	1	1		0	0	0	1
83	0	non-AP	0	155	64.5	26.847	38.7	11.1	5.31	3.9		0	0	0	0	1	1	0	16	1	0	home	1	0	0		1	0	0	0	0	0	0	0	0			0	0	0	0	0	1	1		0	0	0	1
87	0	non-AP	0	162	53.6	20.4237	36.9	17.9	7.15	3.2		0	1	0	0	1	0	0	17	1	0	home	1	0	0		1	0	0	0	0	0	0	0	0			0	0	0	0	0	1	1		0	0	0	1
82	0	non-AP	0	165	31.6	11.607	35.3	18.2	5.79	3.2		0	0	0	0	1	0	0	11	1	0	home	1	0	0		1	0	0	0	0	0	0	0	0			0	0	0	0	0	1	1		0	0	0	1
74	0	non-AP	0	164.5	45.8	16.9252	38.1	12.8	30.46	2.4	94	1	0	0	0	0	0	0	21	1	0	home	1	0	0		1	0	0	0	0	0	0	0	0			0	0	0	0	0	1	1		0	0	0	1
45	0	non-AP	1	172	62	20.9573	36.7	13600	11.4	2.4	95	0	0	0	0	0	1	0	35	1	0	home	1	0	0		1	0	0	0	0	0	0	0	0	0	1	0	0	1	0	0	0	0		0	0	0	1
41	0	non-AP	0	171	63.6	21.7503	36.6	7400	3.44	3.7	92	0	1	0	0	1	0	0	5	1	0	home	1	0	0		1	0	0	0	0	1	0	0	0	0		0	0	0	0	0	0	0		0	0	0	1
72	0	non-AP	0	165	58	21.3039	37.9	15.5	3.4	3.7	98	0	0	0	1	1	1	0	21	1	0	home	1	0	0		1	0	0	0	0	0	0	0	0			0	0	0	0	0	0	0		0	0	0	1
80	0	non-AP	0	149.3	45.7	20.502	38	21.5	23.71	3.2	90	1	0	0	0	1	1	0	15	1	0	home	1	0	0		1	0	0	0	0	0	0	0	0			0	0	0	0	0	0	0		0	0	0	1
76	0	non-AP	0	158.3	55.2	22.0281	38.1	4.4	6.36	3.1	67	1	0	0	0	1	1	0	27	1	0	home	1	0	0		1	0	0	0	0	0	0	0	0			0	0	0	0	0	0	0		0	0	0	1
79	0	non-AP	0	166.5	61.6	22.2204	38.8	7.5	0.51	2.9		0	0	0	0	1	1	0	1	1	0	home	1	0	0		1	0	0	0	0	0	0	0	0			0	0	0	0	0	0	0		0	0	0	1
24	0	non-AP	0	155	55.7	23.1842	36.8	7200	3.24	3.8	98	0	0	0	0	1	1	0	11	1	0	home	1	0	0		1	0	0	0	0	0	0	0	0	0		0	0	0	0	0	0	0		0	0	0	1
77	0	non-AP	0	164.6	57.7	21.2969	36.7	6.7	11.05	2.1	95	0	1	1	0	0	1	0	25	1	0	home	1	0	0		1	0	0	0	0	0	0	0	0			0	0	0	0	0	0	0		0	0	0	1
82	0	non-AP	0	162.5	60.9	23.0627	38.3	8.2	2.68	3.6	93	1	0	0	1	1	0	0	13	1	0	home	1	0	0		1	0	0	0	0	0	0	0	0			0	0	0	0	0	0	0		0	0	0	1
49	0	non-AP	1	167.5	47.8	17.0372	37.9	12500	4.24	3.4	94	1	1	0	0	1	0	0	11	1	0	home	1	0	0		1	0	0	0	0	0	0	0	0	0		0	0	0	0	0	0	0		0	0	0	1
83	0	non-AP	1	140	38.5	19.6429	37	14400	19.2	2.9	91	1	0	0	0	1	0	0	14	1	0	home	1	0	0		1	0	0	0	0	0	0	0	0			0	0	0	0	0	0	0		0	0	0	1
84	0	non-AP	0	162.3	69.9	26.5363	36	7.3	17.39	3.2	94	1	1	0	0	1	0	0	6	1	0	home	1	0	0		1	0	0	0	0	0	0	0	0			0	0	0	0	0	0	0		0	0	0	1
81	0	non-AP	0	158	63.9	25.5969	38.3	11	13.64	3.6	91	1	0	0	0	1	0	0	14	1	0	home	1	0	0		1	0	0	0	0	0	0	0	0			0	0	0	0	0	0	0		0	0	0	1
76	0	non-AP	0	159	60.5	23.931	37.1	12.9	10.36	3.5	95	1	0	0	0	1	0	0	7	1	0	home	1	0	0		1	0	0	0	0	0	0	0	0			0	0	0	0	0	0	0		0	0	0	1
75	0	non-AP	0	163.3	59.4	22.2748	36.4	7.3	1.89	3.8	98	1	0	0	0	1	0	0	9	1	0	home	1	0	0		1	0	0	0	0	0	0	0	0			0	0	0	0	0	0	0		0	0	0	1
82	0	non-AP	1	148	47.1	21.5029	36.1	8100	0.71	3.4	97	0	0	0	0	1	0	0	13	1	0	home	1	0	0		1	0	0	0	0	0	0	0	0			0	0	0	0	0	0	0		0	0	0	1
20	0	non-AP	1	161.5	51.2	19.6302	36.9	16700	1.5	4.4	98	0	0	0	0	1	0	0	6	1	0	home	1	0	0		1	0	0	0	0	0	0	0	0	0		0	0	0	0	0	0	0		0	0	0	1
80	0	non-AP	0	172.8	66.5	22.2707	37.4	14.5	0.47	3.6		0	0	0	0	1	0	0	21	1	0	home	1	0	0		1	0	0	0	0	0	0	0	0			0	0	0	0	0	0	0		0	0	0	1
78	0	non-AP	0	165	49.5	18.1818	36	13.4	11.31	3.2	70	0	0	0	0	1	0	0	15	1	0	home	1	0	0		1	0	0	0	0	0	0	0	0			0	0	0	0	0	0	0		0	0	0	1
74	0	non-AP	0	160.5	49.2	19.0992	38.7	5.4	12.49	3.2		0	0	0	0	1	0	0	16	1	0	home	1	0	0		1	0	0	0	0	0	0	0	0			0	0	0	0	0	0	0		0	0	0	1
73	0	non-AP	0	179.5	57.3	17.7838	37.2	8.3	6.89	2.9	90	0	0	0	0	1	0	0	9	1	0	home	1	0	0		1	0	0	0	0	0	0	0	0			0	0	0	0	0	0	0		0	0	0	1
99	0	non-AP	0	145	49.1	23.3532	36.7	8.6	6.22	3.3	95	1	0	1	0	0	0	0	5	1	0	home	1	0	0		1	0	0	0	0	0	0	0	0			0	0	0	0	0	0	0		0	0	0	1
78	0	non-AP	0	161	65	25.0762	36.7	9.6	14.14	2.7	93	1	0	0	0	0	0	0	12	1	0	home	1	0	0		1	0	0	0	0	0	0	0	0			0	0	0	0	0	0	0		0	0	0	1
75	0	non-AP	0	162.5	50	18.9349	38.5	7.6	17.9	3.2	94	1	0	0	0	0	0	0	8	1	0	home	1	0	0		1	0	0	0	0	0	0	0	0			0	0	0	0	0	0	0		0	0	0	1
73	0	non-AP	0	174.3	62.5	20.5724	38	5.4	18.04	2.4		1	0	0	0	0	0	0	8	1	0	home	1	0	0		1	0	0	0	0	0	0	0	0			0	0	0	0	0	0	0		0	0	0	1
79	0	non-AP	1	150	66.4	29.5111	38.5	9400	0.77	3.5		0	1	0	0	0	0	0	1	1	0	home	1	0	0		1	0	0	0	0	0	0	0	0			0	0	0	0	0	0	0		0	0	0	1
94	0	non-AP	1	142.3	47.6	23.507	35.9	11900	7.01	3.4	97	0	0	0	0	0	0	0	6	1	0	home	1	0	0		1	0	0	0	0	0	0	0	0			0	0	0	0	0	0	0		0	0	0	1
49	0	non-AP	1	180	82	25.3086	38.4	9300	9.6	2.5	96	0	0	0	0	0	0	0	6	1	0	home	1	0	0		1	0	0	0	0	0	0	0	0	0		0	0	0	0	0	0	0		0	0	0	1
80	0	non-AP	0	162	82	31.2452	38	15.9	27.71	2.6	95	0	1	1	0	0	0	0	3	1	0	home	1	0	0		1	0	0	0	0	0	0	0	0			0	0	0	0	0	0	0		0	0	0	1
89	0	non-AP	0	169.5	53.6	18.6563	37	5.7	5.83	2.9	98	0	0	0	0	0	0	0	10	1	0	home	1	0	0		1	0	0	0	0	0	0	0	0			0	0	0	0	0	0	0		0	0	0	1
79	0	non-AP	0	159.9	59.9	23.4277	37	9.6	7.19	2	90	0	0	0	0	0	0	0	9	1	0	home	1	0	0		1	0	0	0	0	0	0	0	0			0	0	0	0	0	0	0		0	0	0	1
78	0	non-AP	0	155	87.6	36.462	37.1	13.2	12.99	4.1	92	0	0	0	0	0	0	0	4	1	0	home	1	0	0		1	0	0	0	0	0	0	0	0			0	0	0	0	0	0	0		0	0	0	1
73	0	non-AP	0	163	67	25.2174	37.6	11.4	17.26	4.1		0	0	0	0	0	0	0	5	1	0	home	1	0	0		1	0	0	0	0	0	0	0	0			0	0	0	0	0	0	0		0	0	0	1
58	0	non-AP	0	150	57.4	25.5111	38.6	12600	1.66	5.1	96	0	0	0	0	0	0	0	9	1	0	home	1	0	0		1	0	0	0	0	0	0	0	0	0		0	0	0	0	0	0	0		0	0	0	1
53	0	non-AP	0	157	39.8	16.1467	38.1	2100	2.36	2.6	97	0	0	0	0	1	0	0	28	1	0	home	1	0	0		0	0	0	1	0	0	0	0	1	0	1	0	1	0	0	0	1	2		1	0	1	0
72	0	non-AP	0	162.5	43.7	16.5491	36.3	13	18.8	3.1		1	0	0	0	1	0	0	28	1	0	home	1	0	0		1	0	0	0	0	0	0	0	0		1	0	0	1	0	0	1	1		0	0	1	0
70	0	non-AP	0	161	49.7	19.1736	39.7	16800	0.43	4.5		0	0	0	0	1	1	0	21	1	0	home	1	0	0		1	0	0	0	0	0	0	0	0			0	0	0	0	0	1	1		0	0	1	0
46	0	non-AP	1	174.2	62.5	20.596	38.2	11800	29.11	3		0	0	0	0	1	0	0	13	1	0	home	1	0	0		1	0	0	0	0	0	0	0	0	0		0	0	0	0	0	1	1		0	0	1	0
48	0	non-AP	1	169.6	69.95	24.3185	38.3	25200	11.43	2.1	94	1	0	0	0	1	0	0	21	1	0	home	1	0	0		1	0	0	0	0	0	0	0	0	0	1	0	0	0	1	0	0	0		0	0	1	0
25	0	non-AP	0	159.8	57	22.3214	36.9	13300	9.64	3.3	88	0	1	0	0	0	1	0	3	1	0	home	1	0	0		1	0	0	0	0	0	0	0	0	0		0	0	0	0	0	0	0		0	0	1	0
80	0	non-AP	1	150	34.9	15.5111	37	10000	10.7	2.7	97	1	0	0	0	0	0	0	14	1	0	home	1	0	0		1	0	0	0	0	0	0	0	0			0	0	0	0	0	1	1		0	1	0	0
73	0	non-AP	0	166.6	45.2	16.285	37	8.5	26.2	3		0	1	0	0	0	0	0	35	1	0	home	1	0	0		1	0	0	0	0	0	0	0	0			0	0	0	0	0	1	1		0	1	0	0
71	0	non-AP	1	147.5	41.8	19.2129	38.9	12900	6.6	3.3	95	1	0	0	0	1	1	0	9	1	0	home	1	0	0		1	0	0	0	0	0	0	0	0			0	0	0	0	0	0			0	0	0	0
67	0	non-AP	1	154.5	33	13.8247	38.4	10100	12.43	2.6	87	1	0	0	0	1	1	0	35	1	0	home	1	0	0		1	0	0	0	0	0	0	0	0			0	0	0	0	0	0			0	0	0	0
63	0	non-AP	1	155.6	46.9	19.3711	38.3	10200	16.15	3.1	95	0	0	0	0	1	1	0	9	1	0	home	1	0	0		1	0	0	0	0	0	0	0	0			0	0	0	0	0	0			0	0	0	0
71	0	non-AP	0	169.5	65.5	22.7983	37.3	12200	7.33	3.8	98	1	0	0	0	1	0	0	13	1	0	home	1	0	0		1	0	0	0	0	0	0	0	0			0	0	0	0	0	0			0	0	0	0
69	0	non-AP	1	158	52.9	21.1905	37.7	12700	8.66	2.8		0	0	0	0	1	0	0	2	1	0	home	1	0	0		1	0	0	0	0	0	0	0	0			0	0	0	0	0	0			0	0	0	0
69	0	non-AP	1	159	40.7	16.099	37.7	17600	24.24	3.1	88	0	0	0	0	1	0	0	17	1	0	home	1	0	0		1	0	0	0	0	0	0	0	0			0	0	0	0	0	0			0	0	0	0
67	0	non-AP	0	175.5	52.9	17.1752	36.7	11100	21.34	3.4	93	0	0	0	0	1	0	0	7	1	0	home	1	0	0		1	0	0	0	0	0	0	0	0			0	0	0	0	0	0			0	0	0	0
62	0	non-AP	0	174	70.25	23.2032	39.6	5600	0.86	3.9	95	1	0	0	0	0	0	0	6	1	0	home	1	0	0		1	0	0	0	0	0	0	0	0			0	0	0	0	0	0			0	0	0	0
60	0	non-AP	0	169	78.2	27.38	36.9	15800	12.5	3.4	91	1	0	0	0	0	0	0	11	1	0	home	1	0	0		1	0	0	0	0	0	0	0	0			0	0	0	0	0	0			0	0	0	0
28	0	non-AP	1	171.5	107.5	36.5494	37.7	12400	19.34	3.5	97	0	0	0	0	0	0	0	4	1	0	home	1	0	0		1	0	0	0	0	0	0	0	0	0		0	0	0	0	0	0	0		0	0	0	0
66	0	non-AP	0	165.7	60.4	21.9984	36.4	13800	21.99	2.6	98	0	0	0	0	0	0	0	10	1	0	home	1	0	0		1	0	0	0	0	0	0	0	0			0	0	0	0	0	0			0	0	0	0
61	0	non-AP	0	172	87.5	29.5768	36.6	16300	33.28	2.6		0	0	0	0	0	0	0	21	1	0	home	1	0	0		1	0	0	0	0	0	0	0	0			0	0	0	0	0	0			0	0	0	0
46	0	non-AP	0	164.7	36.9	13.6031	38	7500	11.4	3.6	78	1	0	0	1	0	0	0	70	1	0	home	1	0	0		0	0	0	1	0	0	0	0	0	0	1	1	1	1	1	0	1	3		1	1	1	0
29	0	non-AP	1	153	30.3	12.9437	39.6	12300	0.81	4.3	95	0	0	0	1	0	1	0	3	1	0	home	1	0	0		1	0	0	0	0	0	0	0	0	0		0	0	0	0	0	1	1		0	0	1	0
25	0	non-AP	1	153.5	59.8	25.3796	36.1	5400	1.07	3.9	90	0	0	0	1	1	0	0	10	1	0	home	1	0	0		0	0	0	1	0	0	0	0	0	0		0	0	0	0	0	0	0		1	0	1	0
22	0	non-AP	0	146	37.2	17.4517	37.9	15000	5.48	4.5	90	0	1	0	0	1	0	0	6	1	0	home	1	0	0		0	0	0	1	0	0	0	0	0	0		0	0	0	0	0	1	1		1	0	0	0
88	0	non-AP	0	160	41.6	16.25	37.2	25	15.01	2.2	66	0	0	0	0	1	0	0	49	1	0	home	1	0	0		1	0	0	0	0	0	0	0	0			0	0	0	0	0	1			1	0	0	0
77	0	non-AP	0	163	43	16.1843	38	6.6	21.36	3.1		0	0	1	1	0	0	0	18	1	0	home	1	0	0		1	0	0	0	0	0	0	0	0			0	0	0	0	0	1	1		1	0	0	0
38	0	non-AP	1	176	53.3	17.2069	39.1	22600	13.93	4.1	78	1	0	0	0	0	1	0	21	1	0	home	1	0	0		1	0	0	0	0	0	0	0	0	0		0	0	0	0	0	0	0		0	0	0	1
86	0	non-AP	1	148	33.3	15.2027	36.3	13800	8.37	3.4	95	0	0	0	0	1	0	0	28	1	0	home	1	0	0		1	0	0	0	0	1	1	1	0		1	1	0	0	0	0	1	2		0	1	1	0
55	0	non-AP	1	170	62.5	21.6263	38.2	15000	3.58	3.1	91	1	1	0	0	1	0	0	21	1	0	home	1	0	0		1	0	0	0	0	0	0	0	0	0		0	0	0	0	0	0	0		0	0	1	0
79	0	non-AP	0	160.2	43.2	16.8329	38.1	2.4	3.07	2	93	1	0	0	0	0	1	0	1	0	1	home	1	0	0		1	0	0	0	0	0	0	0	0			0	0	0	0	0	1	1		0	0	0	0
87	0	non-AP	0	150.2	45.2	20.0354	38.1	14100	0.38	4.4	95	0	0	1	0	0	1	0	4	1	0	home	1	0	0		1	0	0	0	0	0	0	1	0		1	1	0	0	0	0	1	2		0	0	1	1
86	0	non-AP	0	156	54.7	22.477	36.4	5200	12.8	3	91	1	0	0	0	0	0	0	8	1	0	home	1	0	0		1	0	0	0	0	0	0	1	0		1	1	0	0	0	0	0	2		0	0	1	1
79	0	non-AP	1	147	40	18.5108	36.9	12000	10		96	0	0	0	0	0	0	0	8	1	0	home	1	0	0		1	0	0	0	0	0	0	0	0			0	0	0	0	0	0	0		0	0	1	1
80	0	non-AP	0	168	49		38.3	15600	11.5	2.9	85	0	0	0	0	0	0	0	21	1	0	home	1	0	0		1	0	0	0	0	0	0	0	0			0	0	0	0	0	0	0		0	0	1	1
87	0	non-AP	1	148	49.2	22.4617	38.4	5300	4.55		92	0	0	0	0	0	1	0	17	1	0	home	1	0	0		1	0	0	0	0	0	0	0	0			0	0	0	0	0	1	4		0	0	0	1
89	0	non-AP	1				37	2500	5.47	3.8	95	0	0	0	0	0	0	0	29	1	0	home	1	0	0		1	0	0	0	0	0	0	0	0			0	0	0	0	0	1	2		0	0	0	1
69	0	non-AP	0	169	54.5	19.082	37.9	12900	6.69	2.9		0	1	0	0	0	0	0	17	1	0	home	1	0	0		1	0	0	0	0	0	0	0	0			0	0	0	0	0	1	3		0	0	0	1
82	0	non-AP	0	165.3	46.7	17.0911	38.3	8700	2.16	2.9	98	1	0	0	0	0	1	0	6	1	0	home	1	0	0		1	0	0	0	0	0	0	1	0		1	1	0	0	0	0	0	0		0	0	0	1
82	0	non-AP	0	165.3	46.7	17.0911	36.4	15000	18	2.5	98	1	0	0	0	0	1	0	24	1	0	home	1	0	0		0	1	0	0	0	0	0	0	0			0	0	0	0	0	0	0		0	0	0	1
71	0	non-AP	0	156.2	67.7	27.7477	36.5	14800	9.7	2.3	93	1	1	0	0	1	1	0	19	1	0	home	1	0	0		1	0	0	0	0	0	0	0	0			0	0	0	0	0	0	0		0	0	0	1
80	0	non-AP	0	167	47	16.8525	37.5	20400	6.04	2.9	97	1	0	0	0	1	1	0	28	1	0	home	1	0	0		1	0	0	0	0	0	0	0	0			0	0	0	0	0	0	0		0	0	0	1
78	0	non-AP	0	166.1	63.9	23.1612	37.1	7400	4.23	3.9	97	1	0	0	0	1	1	0	4	1	0	home	1	0	0		1	0	0	0	0	0	0	0	0			0	0	0	0	0	0	0		0	0	0	1
66	0	non-AP	0	164.2	58.6	21.7346	38.4	10900	6.97	3.2		1	0	0	0	1	1	0	23	1	0	home	1	0	0		1	0	0	0	0	0	0	0	0			0	0	0	0	0	0	0		0	0	0	1
79	0	non-AP	1	148	39.9	18.2159	37.2	10600	8.96	3.9	98	0	0	0	0	1	1	0	9	1	0	home	1	0	0		1	0	0	0	0	0	0	0	0			0	0	0	0	0	0	0		0	0	0	1
67	0	non-AP	1	154	35.3	14.8845	37.8	8200	9.44		96	0	0	0	0	1	1	0	38	1	0	home	1	0	0		1	0	0	0	0	0	0	0	0			0	0	0	0	0	0	0		0	0	0	1
69	0	non-AP	0	154.5	59.6	24.9683	36.6	7100	3.32		97	0	0	0	0	1	1	0	34	1	0	home	1	0	0		1	0	0	0	0	0	0	0	0			0	0	0	0	0	0	0		0	0	0	1
51	0	non-AP	0	161.5	58.1	22.2757	36.5	14200	1.32		96	0	0	0	0	1	1	0	8	1	0	home	1	0	0		1	0	0	0	0	0	0	0	0			0	0	0	0	0	0	0		0	0	0	1
82	0	non-AP	0	165.3	46.7	17.0911	38.4	13400	7.81	2.7	96	1	0	0	0	0	1	0	17	1	0	home	1	0	0		1	0	0	0	0	0	0	0	0			0	0	0	0	0	0	0		0	0	0	1
82	0	non-AP	0	165.3	46.7	17.0911	37.6	13900	4.4	2.8	100	1	0	0	0	0	1	0	21	1	0	home	1	0	0		1	0	0	0	0	0	0	0	0			0	0	0	0	0	0	0		0	0	0	1
89	0	non-AP	1	148.5	49.9	22.6281	39.4	9400	2.6	3.8	94	0	0	0	0	0	1	0	18	1	0	home	1	0	0		1	0	0	0	0	0	0	0	0			0	0	0	0	0	0	0		0	0	0	1
89	0	non-AP	0	162.7	52.2	19.7195	36.2	15700	22.02	2.7	96	0	0	0	0	0	1	0	10	1	0	home	1	0	0		1	0	0	0	0	0	0	0	0			0	0	0	0	0	0	0		0	0	0	1
87	0	non-AP	0	160	66.9	26.1328	38.3	8000	0.53	3.4	91	0	0	0	0	0	1	0	6	1	0	home	1	0	0		1	0	0	0	0	0	0	0	0			0	0	0	0	0	0	0		0	0	0	1
72	0	non-AP	0	158.4	58.6	23.3554	36.9	7600	5.53	3.5	96	1	0	0	0	1	0	0	7	1	0	home	1	0	0		1	0	0	0	0	0	0	0	0			0	0	0	0	0	0	0		0	0	0	1
63	0	non-AP	0	162.7	105.9	40.0056	37.1	6000	0.02	4	94	1	0	0	0	1	0	0	10	1	0	home	1	0	0		1	0	0	0	0	0	0	0	0			0	0	0	0	0	0	0		0	0	0	1
75	0	non-AP	1	149.8	88.5	39.4384	39.5	16200	0.27	3.9	98	0	0	1	0	1	0	0	10	1	0	home	1	0	0		1	0	0	0	0	0	0	0	0			0	0	0	0	0	0	0		0	0	0	1
64	0	non-AP	1	160.1	69.1	26.9585	37.2	6600	5.43	2.9		0	0	0	0	1	0	0	15	1	0	home	1	0	0		1	0	0	0	0	0	0	0	0			0	0	0	0	0	0	0		0	0	0	1
79	0	non-AP	0	171	68.9	23.5628	36.9	5000	0.13	3.7	98	0	0	0	0	1	0	0	11	1	0	home	1	0	0		1	0	0	0	0	0	0	0	0			0	0	0	0	0	0	0		0	0	0	1
78	0	non-AP	0	171	69.1	23.6312	37.4	7700	18.68		95	0	0	0	0	1	0	0	8	1	0	home	1	0	0		1	0	0	0	0	0	0	0	0			0	0	0	0	0	0	0		0	0	0	1
77	0	non-AP	0	156	65.5	26.9149	36.9	14400	18.36	2.6	93	0	0	0	0	1	0	0	10	1	0	home	1	0	0		1	0	0	0	0	0	0	0	0			0	0	0	0	0	0	0		0	0	0	1
72	0	non-AP	0	172.6	66	22.1545	38.7	9100	1.99	3.9		0	0	0	0	1	0	0	10	1	0	home	1	0	0		1	0	0	0	0	0	0	0	0			0	0	0	0	0	0	0		0	0	0	1
46	0	non-AP	0	167.7	101.4	36.0555	37.4	9800	17.65		96	0	0	0	0	1	0	0	7	1	0	home	1	0	0		1	0	0	0	0	0	0	0	0			0	0	0	0	0	0	0		0	0	0	1
67	0	non-AP	1	155	48.7	20.2706	38.8	3600	10.02	3	98	1	1	0	0	0	0	0	12	1	0	home	1	0	0		1	0	0	0	0	0	0	0	0			0	0	0	0	0	0	0		0	0	0	1
84	0	non-AP	1	145	43	20.4518	36.4	11200	2.93		96	1	0	0	0	0	0	0	10	1	0	home	1	0	0		1	0	0	0	0	0	0	0	0			0	0	0	0	0	0	0		0	0	0	1
80	0	non-AP	1	153	66.2	28.2797	38.9	11500	9.76	3.3	96	1	0	0	0	0	0	0	18	1	0	home	1	0	0		1	0	0	0	0	0	0	0	0			0	0	0	0	0	0	0		0	0	0	1
76	0	non-AP	0	163.5	68.5	25.6245	36.6	10900	0.34	3.6	97	1	0	0	0	0	0	0	6	1	0	home	1	0	0		1	0	0	0	0	0	0	0	0			0	0	0	0	0	0	0		0	0	0	1
70	0	non-AP	1	148.4	46.2	20.9785	36.9	7900	5.92	3.3	97	0	1	0	0	0	0	0	22	1	0	home	1	0	0		1	0	0	0	0	0	0	0	0			0	0	0	0	0	0	0		0	0	0	1
90	0	non-AP	1	158	58.9	23.594	37.3	11000	24.18	3.2	96	0	0	0	0	0	0	0	9	1	0	home	1	0	0		1	0	0	0	0	0	0	0	0			0	0	0	0	0	0	0		0	0	0	1
81	0	non-AP	1	145	45	21.4031	35.3	6700	7.7	2.9	96	0	0	0	0	0	0	0	12	1	0	home	1	0	0		1	0	0	0	0	0	0	0	0			0	0	0	0	0	0	0		0	0	0	1
55	0	non-AP	1	158.8	48	19.0344	36.7	13600	11.97	3.7	95	0	0	0	0	0	0	0	10	1	0	home	1	0	0		1	0	0	0	0	0	0	0	0			0	0	0	0	0	0	0		0	0	0	1
44	0	non-AP	1	161.7	57.6	22.0294	37.6	6100	1.26	3.7	98	0	0	0	0	0	0	0	19	1	0	home	1	0	0		1	0	0	0	0	0	0	0	0			0	0	0	0	0	0	0		0	0	0	1
24	0	non-AP	1	162.5	96.2	36.4308	37.5	7600	1.87	4.4	97	0	0	0	0	0	0	0	5	1	0	home	1	0	0		1	0	0	0	0	0	0	0	0			0	0	0	0	0	0	0		0	0	0	1
88	0	non-AP	0	149	32	14.4138	38.3	4900	4.6	3.2	95	0	0	1	0	0	0	0	46	1	0	home	1	0	0		1	0	0	0	0	0	0	0	0			0	0	0	0	0	0	0		0	0	0	1
76	0	non-AP	0	156	71.3	29.2982	37.2	14100	0.33	3.8		0	1	0	0	0	0	0	8	1	0	home	1	0	0		1	0	0	0	0	0	0	0	0			0	0	0	0	0	0	0		0	0	0	1
69	0	non-AP	0	162.9	63.6	23.9671	39.3	8100	15.39		99	0	1	0	0	0	0	0	11	1	0	home	1	0	0		1	0	0	0	0	0	0	0	0			0	0	0	0	0	0	0		0	0	0	1
63	0	non-AP	0	180	99.8	30.8025	37.6	9400	25.46	3	96	0	1	0	0	0	0	0	3	1	0	home	1	0	0		1	0	0	0	0	0	0	0	0			0	0	0	0	0	0	0		0	0	0	1
85	0	non-AP	0	166	52.4	19.0158	36.2	5000	1.07	2.2	92	0	0	0	0	0	0	0	29	1	0	home	1	0	0		1	0	0	0	0	0	0	0	0			0	0	0	0	0	0	0		0	0	0	1
79	0	non-AP	0	163.5	78.1	29.2156	37.3	14300	5.07	4.1	96	0	0	0	0	0	0	0	8	1	0	home	1	0	0		1	0	0	0	0	0	0	0	0			0	0	0	0	0	0	0		0	0	0	1
70	0	non-AP	0	163	82.4	31.0136	37.5	27000	9.19			0	0	0	0	0	0	0	10	1	0	home	1	0	0		1	0	0	0	0	0	0	0	0			0	0	0	0	0	0	0		0	0	0	1
68	0	non-AP	0	165.8	64	23.2815	37.1	9200	1.17		96	0	0	0	0	0	0	0	6	1	0	home	1	0	0		1	0	0	0	0	0	0	0	0			0	0	0	0	0	0	0		0	0	0	1
45	0	non-AP	0	176.3	53.9	17.3414	38.5	4400	7.02	2.8	98	0	0	0	0	0	0	0	20	1	0	home	1	0	0		1	0	0	0	0	0	0	0	0			0	0	0	0	0	0	0		0	0	0	1
37	0	non-AP	0		61.5		40.6	9500	1.08		95	0	0	0	0	0	0	0	5	1	0	home	1	0	0		1	0	0	0	0	0	0	0	0			0	0	0	0	0	0	0		0	0	0	1
26	0	non-AP	0	168	52	18.424	38.2	4600	1.92		98	0	0	0	0	0	0	0	7	1	0	home	1	0	0		1	0	0	0	0	0	0	0	0			0	0	0	0	0	0	0		0	0	0	1
82	0	non-AP	1	162	45	17.1468	38.3	5600	5.3	2.6	96	0	0	0	0	0	1	0	16	1	0	home	1	0	0		1	0	0	0	0	0	0	0	0			0	0	0	0	0	0	1		0	1	1	0
59	0	non-AP	1	145.5	44	20.7839	37.3	11200	17.7	3.5		0	0	0	1	0	0	0	21	1	0	home	1	0	0		1	0	0	0	0	0	0	0	0			0	0	0	0	0	0	0		0	1	1	0
76	0	non-AP	1	147.8	27	12.3599	38.8	7200	23.08	2.2	100	0	1	0	0	0	0	0	170	1	0	home	1	0	0		1	0	0	0	0	1	0	1	0		1	0	1	0	0	0	1	8		1	0	1	0
75	0	non-AP	0	160	41.5	16.2109	37.3	11700	13.09	3.1		1	0	0	0	1	0	0	33	1	0	home	1	0	0		1	0	0	0	0	0	0	1	0		1	1	0	0	0	0	1	5		1	0	1	0
68	0	non-AP	1	155	48.6	20.2289	37.5	7500	40.94	2		0	0	0	0	0	0	0	21	1	0	home	1	0	0		1	0	0	0	0	0	0	0	0			0	0	0	0	0	1	1		1	0	1	0
29	0	non-AP	0	145	30.3	14.4114	39.4	7400	5.01	4.2	96	0	0	0	1	0	0	0	9	1	0	home	1	0	0		1	0	0	0	0	1	0	1	0		1	1	0	0	0	0	1	7		0	0	1	0
82	0	non-AP	1	155	43	17.898	37.6	9400	0.46	3.5	92	1	0	1	0	0	0	0	13	1	0	home	1	0	0		0	1	0	0	0	0	0	1	0		1	1	0	0	1	0	1	3		0	0	1	0
88	0	non-AP	0	163	39	14.6788	36.4	9800	7.13	2.5	97	0	0	1	0	0	1	0	25	1	0	home	1	0	0		1	0	0	0	0	0	0	1	0		1	1	0	0	0	0	1	10		0	0	1	0
90	0	non-AP	0	161	52.6	20.2924	38.4	11100	7.42	2.7	93	0	0	0	0	1	0	0	34	1	0	home	1	0	0		1	0	0	0	0	0	0	1	0		1	1	0	0	0	0	1	28		0	0	1	0
91	0	non-AP	1	153	38.7	16.5321	37.1	10100	9.03	3.2	96	1	1	0	1	0	0	0	59	1	0	home	1	0	0		0	1	0	0	0	0	0	0	0		1	0	0	0	1	0	1	5		0	0	1	0
80	0	non-AP	1	142	33	16.3658	37.5	6500	0.07	2.6	94	0	0	0	0	0	1	0	35	1	0	home	1	0	0		0	1	0	0	0	0	0	0	0			0	0	0	0	0	1	3		0	0	1	0
83	0	non-AP	0	165	50.1	18.4022	38.1	15700	2.71	3.3	97	0	1	0	0	0	1	0	29	1	0	home	1	0	0		0	1	0	0	0	0	0	0	0			0	0	0	0	0	1	3		0	0	1	0
85	0	non-AP	1		43		36.4	32400	28.44	2.8	92	0	1	0	0	0	0	0	63	1	0	home	1	0	0		0	1	0	0	0	0	0	0	0			0	0	0	0	0	1	30		0	0	1	0
89	0	non-AP	1	139.2	40.2	20.7466	38.1	7500	11.66	3	91	0	0	0	0	0	1	0	42	1	0	home	1	0	0		1	0	0	0	0	0	0	0	0			0	0	0	0	0	1	1		0	0	1	0
88	0	non-AP	0	152	53	22.9398	38.4	12300	14.3	2.6	92	0	1	0	0	0	1	0	39	1	0	home	1	0	0		1	0	0	0	0	0	0	0	0			0	0	0	0	0	1	4		0	0	1	0
66	0	non-AP	0	164.2	58.6	21.7346	38.5	6100	6.76	3.2		1	0	0	0	1	0	0	14	1	0	home	1	0	0		1	0	0	0	0	0	0	0	0			0	0	0	0	0	1	3		0	0	1	0
68	0	non-AP	1	160.6	58.7	22.7587	38.3	10300	0.1	4.3		0	0	0	0	1	0	0	14	1	0	home	1	0	0		1	0	0	0	0	0	0	0	0			0	0	0	0	0	1	5		0	0	1	0
71	0	non-AP	0	164.2	55.4	20.5477	38.2	11500	19.35	2.7		0	0	0	0	1	0	0	29	1	0	home	1	0	0		1	0	0	0	0	0	0	0	0			0	0	0	0	0	1	2		0	0	1	0
79	0	non-AP	1	160	34.4	13.4375	38	12600	1.4	3	96	1	0	0	1	0	0	0	30	1	0	home	1	0	0		1	0	0	0	0	0	0	0	0			0	0	0	0	0	1	4		0	0	1	0
76	0	non-AP	0				37.4	10400	2.6	3.7		1	1	0	0	0	0	0	3	1	0	home	1	0	0		1	0	0	0	0	0	0	0	0			0	0	0	0	0	1	1		0	0	1	0
96	0	non-AP	1	139.5	43.3	22.2505	37.7	7800	0.43	3.3	93	0	0	0	0	0	0	0	7	1	0	home	1	0	0		1	0	0	0	0	0	0	0	0			0	0	0	0	0	1	7		0	0	1	0
72	0	non-AP	1	146.5	49.1	22.8774	37.3	19200	7.27	2.5		0	0	0	0	0	0	0	44	1	0	home	1	0	0		1	0	0	0	0	0	0	0	0			0	0	0	0	0	1	11		0	0	1	0
39	0	non-AP	1	163.7	56.2	20.972	37.3	19500	21.82	3.8	98	0	0	0	0	0	0	0	6	1	0	home	1	0	0		1	0	0	0	0	0	0	0	0			0	0	0	0	0	1	3		0	0	1	0
26	0	non-AP	1	166.3	59.3	21.4422	37.1	8400	1.09	3.9	95	0	0	0	0	0	0	0	16	1	0	home	1	0	0		1	0	0	0	0	0	0	0	0			0	0	0	0	0	1	2		0	0	1	0
83	0	non-AP	0	162	63.2	24.0817	37.1	7000	2.41	3.3	94	0	0	0	0	0	0	0	79	1	0	home	1	0	0		1	0	0	0	0	0	0	0	0			0	0	0	0	0	1	7		0	0	1	0
79	0	non-AP	0	159.7	51.9	20.3497	38.2	9300	10.1			0	0	0	0	0	0	0	9	1	0	home	1	0	0		1	0	0	0	0	0	0	0	0			0	0	0	0	0	1	2		0	0	1	0
79	0	non-AP	0	163	57.5	21.6418	38.8	10200	8.03	1.2	95	0	0	0	0	0	0	0	49	1	0	home	1	0	0		1	0	0	0	0	0	0	0	0			0	0	0	0	0	1	2		0	0	1	0
72	0	non-AP	0	164	76.1	28.2942		17400	10.23			0	0	0	0	0	0	0	16	1	0	home	1	0	0		1	0	0	0	0	0	0	0	0			0	0	0	0	0	1	3		0	0	1	0
69	0	non-AP	0	163.2	79	29.6611	36.8	9400	21.56	2.8		0	0	0	0	0	0	0	26	1	0	home	1	0	0		1	0	0	0	0	0	0	0	0			0	0	0	0	0	1	7		0	0	1	0
52	0	non-AP	0	171.7	73.8	25.0332	36.7	11800	14.53			0	0	0	0	0	0	0	53	1	0	home	1	0	0		1	0	0	0	0	0	0	0	0			0	0	0	0	0	1	4		0	0	1	0
86	0	non-AP	0	170	69.8	24.1522	37.2	11200	5.9	2.8	98	0	1	0	0	0	0	0	9	1	0	home	1	0	0		0	1	0	0	0	0	0	1	0			0	0	0	0	0	0	1		0	0	1	0
88	0	non-AP	1				37.3	3500	0.17	3.6	94	0	0	1	0	0	1	0	33	1	0	home	1	0	0		1	0	0	0	0	0	0	1	0			0	0	0	0	0	0	0		0	0	1	0
88	0	non-AP	0	168	29	10.2749	36	9300	1.95	3.1	96	0	0	0	0	0	0	0	18	1	0	home	1	0	0		1	0	0	0	0	0	0	1	0			0	0	0	0	0	0	0		0	0	1	0
81	0	non-AP	0	162.8	47.5	17.9219	37	29400	35.9	2.4	91	1	0	0	0	0	1	0	16	1	0	home	1	0	0		0	1	0	0	0	0	0	0	0			0	0	0	0	0	0	0		0	0	1	0
86	0	non-AP	1	151	54.4	23.8586	36.2	3800	3.2	2.8	97	0	1	0	0	0	1	0	12	1	0	home	1	0	0		0	1	0	0	0	0	0	0	0			0	0	0	0	0	0	2		0	0	1	0
85	0	non-AP	0		39.7		35.9	7400	8.9	2.6	98	0	0	0	0	0	1	0	30	1	0	home	1	0	0		0	1	0	0	0	0	0	0	0			0	0	0	0	0	0	0		0	0	1	0
83	0	non-AP	0	157	47.6	19.3111	37	7400	0.21	3.4	93	0	1	0	0	1	0	0	30	1	0	home	1	0	0		0	1	0	0	0	0	0	0	0			0	0	0	0	0	0	0		0	0	1	0
76	0	non-AP	0	166.3	51.7	18.6942	37.5	8900	4.27	2.7	97	1	0	0	0	1	1	0	25	1	0	home	1	0	0		1	0	0	0	0	0	0	0	0			0	0	0	0	0	0	0		0	0	1	0
74	0	non-AP	0	167	65.2	23.3784	37.6	10500	5	3.2		1	0	0	0	1	1	0	14	1	0	home	1	0	0		1	0	0	0	0	0	0	0	0			0	0	0	0	0	0	0		0	0	1	0
74	0	non-AP	0	167	65.2	23.3784	36.6	19900	3.04	3.6	93	1	0	0	0	1	1	0	16	1	0	home	1	0	0		1	0	0	0	0	0	0	0	0			0	0	0	0	0	0	0		0	0	1	0
66	0	non-AP	0	164.2	58.6	21.7346	37.6	6100	6.6	3.3		1	0	0	0	1	1	0	14	1	0	home	1	0	0		1	0	0	0	0	0	0	0	0			0	0	0	0	0	0	0		0	0	1	0
79	0	non-AP	1	148.5	33.65	15.2592	37.8	2200	0.73	3.2	98	0	0	0	0	1	1	0	5	1	0	home	1	0	0		1	0	0	0	0	0	0	0	0			0	0	0	0	0	0	0		0	0	1	0
78	0	non-AP	1	147	56.9	26.3316	37.5	5300	6.52	3.9	96	0	0	0	0	1	1	0	7	1	0	home	1	0	0		1	0	0	0	0	0	0	0	0			0	0	0	0	0	0	0		0	0	1	0
76	0	non-AP	1	151.5	33.5	14.5955	37	8900	5.42			0	0	0	0	1	1	0	14	1	0	home	1	0	0		1	0	0	0	0	0	0	0	0			0	0	0	0	0	0	0		0	0	1	0
76	0	non-AP	1	144.6	31.8	15.2086	37.8	7700	0.77	3.5	98	0	0	0	0	1	1	0	15	1	0	home	1	0	0		1	0	0	0	0	0	0	0	0			0	0	0	0	0	0	0		0	0	1	0
76	0	non-AP	1	151.5	33.5	14.5955	37.2	10400	10.9		98	0	0	0	0	1	1	0	30	1	0	home	1	0	0		1	0	0	0	0	0	0	0	0			0	0	0	0	0	0	0		0	0	1	0
62	0	non-AP	1	154.5	43.7	18.3073	39.9	12800	11.69		98	0	0	0	0	1	1	0	10	1	0	home	1	0	0		1	0	0	0	0	0	0	0	0			0	0	0	0	0	0	0		0	0	1	0
61	0	non-AP	1	157	38.8	15.741	38.7	9100	13.62	3.5	94	0	0	0	0	1	1	0	18	1	0	home	1	0	0		1	0	0	0	0	0	0	0	0			0	0	0	0	0	0	0		0	0	1	0
39	0	non-AP	1	154.4	43.3	18.1632	39.5	16000	12.9		98	0	0	0	0	1	1	0	13	1	0	home	1	0	0		1	0	0	0	0	0	0	0	0			0	0	0	0	0	0	0		0	0	1	0
72	0	non-AP	0	170.7	45.2	15.5121	41.7	7700	9.7	4.3		0	0	0	0	1	1	0	15	1	0	home	1	0	0		1	0	0	0	0	0	0	0	0			0	0	0	0	0	0	0		0	0	1	0
69	0	non-AP	0	166.4	61.8	22.3194	38.1	14300	16.5	3.3	97	0	0	0	0	1	1	0	13	1	0	home	1	0	0		1	0	0	0	0	0	0	0	0			0	0	0	0	0	0	0		0	0	1	0
80	0	non-AP	0	163	64.2	24.1635	38.1	4900	4.4		98	0	1	0	0	0	1	0	9	1	0	home	1	0	0		1	0	0	0	0	0	0	0	0			0	0	0	0	0	0	0		0	0	1	0
79	0	non-AP	0	163	89		35.3	8800	7.8		93	0	1	0	0	0	1	0	4	1	0	home	1	0	0		1	0	0	0	0	0	0	0	0			0	0	0	0	0	0	0		0	0	1	0
85	0	non-AP	0		39.7		36.4	6300	7.8	2.8	95	0	0	0	0	0	1	0	10	1	0	home	1	0	0		1	0	0	0	0	0	0	0	0			0	0	0	0	0	0	0		0	0	1	0
81	0	non-AP	0	162.5	42.5	16.0947	37.9	8200	10.03		96	0	0	0	0	0	1	0	19	1	0	home	1	0	0		1	0	0	0	0	0	0	0	0			0	0	0	0	0	0	0		0	0	1	0
75	0	non-AP	1	142	43.1	21.3747	37.3	11200	9.73	2.7		1	0	0	0	1	0	0	50	1	0	home	1	0	0		1	0	0	0	0	0	0	0	0			0	0	0	0	0	0	0		0	0	1	0
71	0	non-AP	0	165	39.2	14.3985	38.7	8900	19.73	2.8		1	0	1	0	1	0	0	69	1	0	home	1	0	0		1	0	0	0	0	0	0	0	0			0	0	0	0	0	0	0		0	0	1	0
79	0	non-AP	0	167.9	73.2	25.9663	37.1	6000	20.25	3.1		1	0	0	0	1	0	0	9	1	0	home	1	0	0		1	0	0	0	0	0	0	0	0			0	0	0	0	0	0	0		0	0	1	0
76	0	non-AP	0	166.3	51.7	18.6942	37.1	7700	7.29	2.8	96	1	0	0	0	1	0	0	16	1	0	home	1	0	0		1	0	0	0	0	0	0	0	0			0	0	0	0	0	0	0		0	0	1	0
91	0	non-AP	1	168.5	64.2	22.6118	39.3	7700	5.72	3.7	96	0	0	0	0	1	0	0	14	1	0	home	1	0	0		1	0	0	0	0	0	0	0	0			0	0	0	0	0	0	0		0	0	1	0
78	0	non-AP	1	148.3	55	25.0081	37	12800	17.89	3.6	97	0	0	0	0	1	0	0	6	1	0	home	1	0	0		1	0	0	0	0	0	0	0	0			0	0	0	0	0	0	0		0	0	1	0
78	0	non-AP	1	153	47.8	20.4195	37.5	7900	4.16	2.9		0	0	0	0	1	0	0	34	1	0	home	1	0	0		1	0	0	0	0	0	0	0	0			0	0	0	0	0	0	0		0	0	1	0
61	0	non-AP	1	157	47	19.0677	39.8	11100	11.58		94	0	0	0	0	1	0	0	11	1	0	home	1	0	0		1	0	0	0	0	0	0	0	0			0	0	0	0	0	0	0		0	0	1	0
33	0	non-AP	1	156	40	16.4366	37.4	11100	5.83	2.3	95	0	0	0	0	1	0	0	4	1	0	home	1	0	0		1	0	0	0	0	0	0	0	0			0	0	0	0	0	0	0		0	0	1	0
72	0	non-AP	0	163	66.05	24.8598	36.8	4300	11.3	3		0	0	0	0	1	0	0	9	1	0	home	1	0	0		1	0	0	0	0	0	0	0	0			0	0	0	0	0	0	0		0	0	1	0
34	0	non-AP	0	172.1	110.7	37.3754	38.2	12900	5.49	4.5	95	0	0	0	0	1	0	0	11	1	0	home	1	0	0		1	0	0	0	0	0	0	0	0			0	0	0	0	0	0	0		0	0	1	0
76	0	non-AP	0	163.2	59.8	22.4523	38	13300	1.72	3.9	96	0	0	0	1	0	0	0	15	1	0	home	1	0	0		1	0	0	0	0	0	0	0	0			0	0	0	0	0	0	0		0	0	1	0
69	0	non-AP	1	153.7	49.9	21.1229	37.5	17900	6.83		97	1	0	0	0	0	0	0	12	1	0	home	1	0	0		1	0	0	0	0	0	0	0	0			0	0	0	0	0	0	0		0	0	1	0
67	0	non-AP	1	150.3	49	21.6909	38.4	5400	9.23	3.3		1	0	0	0	0	0	0	48	1	0	home	1	0	0		1	0	0	0	0	0	0	0	0			0	0	0	0	0	0	0		0	0	1	0
66	0	non-AP	1	147.5	37.3	17.1445	38.9	12600	35.1	2.4	92	1	0	0	0	0	0	0	10	1	0	home	1	0	0		1	0	0	0	0	0	0	0	0			0	0	0	0	0	0	0		0	0	1	0
53	0	non-AP	1	157	57.9	23.4898	40.1	4100	12.43	4		1	0	0	0	0	0	0	12	1	0	home	1	0	0		1	0	0	0	0	0	0	0	0			0	0	0	0	0	0	0		0	0	1	0
76	0	non-AP	0	158	55	22.0317	36.5	23000	28.71	2.6		1	0	0	0	0	0	0	11	1	0	home	1	0	0		1	0	0	0	0	0	0	0	0			0	0	0	0	0	0	0		0	0	1	0
76	0	non-AP	0	157.5	45.8	18.4631	38.1	8100	7.32	3	96	1	0	0	0	0	0	0	47	1	0	home	1	0	0		1	0	0	0	0	0	0	0	0			0	0	0	0	0	0	0		0	0	1	0
71	0	non-AP	0	158.2	56.2	22.4555	37.3	7600	14.78	3.2	96	1	0	0	0	0	0	0	14	1	0	home	1	0	0		1	0	0	0	0	0	0	0	0			0	0	0	0	0	0	0		0	0	1	0
67	0	non-AP	0	154	47.6	20.0708	36.6	11300	7.78	2	95	1	0	0	0	0	0	0	22	1	0	home	1	0	0		1	0	0	0	0	0	0	0	0			0	0	0	0	0	0	0		0	0	1	0
64	0	non-AP	0	169.3	42.4	14.7929	38	20600	0.23	3.7	97	1	0	0	0	0	0	0	12	1	0	home	1	0	0		1	0	0	0	0	0	0	0	0			0	0	0	0	0	0	0		0	0	1	0
42	0	non-AP	0	165	57.4	21.0836	40.3	8700	7.34	3.9	98	1	0	0	0	0	0	0	7	1	0	home	1	0	0		1	0	0	0	0	0	0	0	0			0	0	0	0	0	0	0		0	0	1	0
83	0	non-AP	1	149	41.2	18.5577	38.6	10100	17.34	3.4	95	0	0	1	0	0	0	0	25	1	0	home	1	0	0		1	0	0	0	0	0	0	0	0			0	0	0	0	0	0	0		0	0	1	0
81	0	non-AP	1	155	66.2	27.5546	38.3	12200	9.8	3.4	93	0	1	0	0	0	0	0	17	1	0	home	1	0	0		1	0	0	0	0	0	0	0	0			0	0	0	0	0	0	0		0	0	1	0
81	0	non-AP	1	151	36.1	15.8326	37.3	8400	11.7	3.1	97	0	0	0	0	0	0	0	7	1	0	home	1	0	0		1	0	0	0	0	0	0	0	0			0	0	0	0	0	0	0		0	0	1	0
80	0	non-AP	1	150	65.7	29.2	38.4	15000	21	2.4	92	0	0	0	0	0	0	0	10	1	0	home	1	0	0		1	0	0	0	0	0	0	0	0			0	0	0	0	0	0	0		0	0	1	0
75	0	non-AP	1	169	58.4	20.4475	38.6	9700	4.48	3.8		0	0	0	0	0	0	0	7	1	0	home	1	0	0		1	0	0	0	0	0	0	0	0			0	0	0	0	0	0	0		0	0	1	0
72	0	non-AP	1	155	66	27.4714	38.1	7200	6.47		98	0	0	0	0	0	0	0	9	1	0	home	1	0	0		1	0	0	0	0	0	0	0	0			0	0	0	0	0	0	0		0	0	1	0
59	0	non-AP	1	158.3	57.3	22.8661	39.1	10300	0.83	4.3	98	0	0	0	0	0	0	0	8	1	0	home	1	0	0		1	0	0	0	0	0	0	0	0			0	0	0	0	0	0	0		0	0	1	0
45	0	non-AP	1	163	62.2	23.4107	40.1	7000	16.2	3.4		0	0	0	0	0	0	0	8	1	0	home	1	0	0		1	0	0	0	0	0	0	0	0			0	0	0	0	0	0	0		0	0	1	0
38	0	non-AP	1	162.8	51.7	19.5066	38.3	6100	4.05	3.9		0	0	0	0	0	0	0	7	1	0	home	1	0	0		1	0	0	0	0	0	0	0	0			0	0	0	0	0	0	0		0	0	1	0
83	0	non-AP	0	162	47.3	18.0232	36.4	8900	18.5		96	0	0	0	0	0	0	0	11	1	0	home	1	0	0		1	0	0	0	0	0	0	0	0			0	0	0	0	0	0	0		0	0	1	0
81	0	non-AP	0	169.5	59.9	20.8491	36.9	15400	18.51	2.3	92	0	0	0	0	0	0	0	16	1	0	home	1	0	0		1	0	0	0	0	0	0	0	0			0	0	0	0	0	0	0		0	0	1	0
75	0	non-AP	0	177	63.7	20.3326	39.7	5900	5.09	3.4		0	0	0	0	0	0	0	4	1	0	home	1	0	0		1	0	0	0	0	0	0	0	0			0	0	0	0	0	0	0		0	0	1	0
73	0	non-AP	0	170	59.8	20.692	36.8	10500	22.52	1.4		0	0	0	0	0	0	0	30	1	0	home	1	0	0		1	0	0	0	0	0	0	0	0			0	0	0	0	0	0	0		0	0	1	0
68	0	non-AP	0	162.3	86.2	32.7243	37.9	15300	3.88	3	97	0	0	0	0	0	0	0	9	1	0	home	1	0	0		1	0	0	0	0	0	0	0	0			0	0	0	0	0	0	0		0	0	1	0
65	0	non-AP	0	168.4	68.7	24.2255	38.7	6700	11.17	3.2	96	0	0	0	0	0	0	0	9	1	0	home	1	0	0		1	0	0	0	0	0	0	0	0			0	0	0	0	0	0	0		0	0	1	0
63	0	non-AP	0	162.5	63.8	24.1609	38.2	15100	17.42	2.6	97	0	0	0	0	0	0	0	33	1	0	home	1	0	0		1	0	0	0	0	0	0	0	0			0	0	0	0	0	0	0		0	0	1	0
60	0	non-AP	0	165.1	47.3	17.3527	37.6	6000	0.1			0	0	0	0	0	0	0	29	1	0	home	1	0	0		1	0	0	0	0	0	0	0	0			0	0	0	0	0	0	0		0	0	1	0
56	0	non-AP	0	166.6	67.35	24.2654	38.8	7600	0.02	3.8	98	0	0	0	0	0	0	0	6	1	0	home	1	0	0		1	0	0	0	0	0	0	0	0			0	0	0	0	0	0	0		0	0	1	0
48	0	non-AP	0	174.4	98.8	32.4836	39.3	18200	28.9			0	0	0	0	0	0	0	10	1	0	home	1	0	0		1	0	0	0	0	0	0	0	0			0	0	0	0	0	0	0		0	0	1	0
23	0	non-AP	0	175.8	50.4	16.3077	39.6	12500	30.09	3.1	98	0	0	0	0	0	0	0	8	1	0	home	1	0	0		1	0	0	0	0	0	0	0	0			0	0	0	0	0	0	0		0	0	1	0
85	0	non-AP	0	149	38.5	17.3416	38.4	10000	14.48		91	1	0	0	0	0	1	0	5	1	0	home	1	0	0		1	0	0	0	0	0	0	1	0			0	0	0	0	0	1	0		0	0	0	0
86	0	non-AP	0	167	63.5	22.7688	39.4	9000	12.67	3.4	92	1	0	0	0	0	1	0	35	1	0	home	1	0	0		1	0	0	0	0	0	0	0	0			0	0	0	0	0	1	2		0	0	0	0
87	0	non-AP	0	165	54.3	19.9449	36.4	7400	5.24	2.9	95	0	1	0	0	1	0	0	10	1	0	home	1	0	0		1	0	0	0	0	0	0	0	0			0	0	0	0	0	1	3		0	0	0	0
85	0	non-AP	0	165	56.5	20.753	36	12700		2.8	91	0	0	0	0	0	0	0	7	1	0	home	1	0	0		1	0	0	0	0	0	0	1	0			0	0	0	0	0	0	0		0	0	0	0
81	0	non-AP	0	156	43.5	17.8748	34.6	9200	11	2.7	97	0	0	0	0	0	0	0	32	1	0	home	1	0	0		0	1	0	0	0	0	0	0	0			0	0	0	0	0	0	0		0	0	0	0
81	0	non-AP	0	162.8	47.5	17.9219	39.3	14500	7.29		97	1	0	0	0	0	1	0	20	1	0	home	1	0	0		1	0	0	0	0	0	0	0	0			0	0	0	0	0	0	0		0	0	0	0
85	0	non-AP	1	145	44.3	21.0702	38.4	9100	20.47	3.1	95	0	0	0	0	0	0	0	25	1	0	home	1	0	0		1	0	0	0	0	0	0	0	0			0	0	0	0	0	0	5		0	0	0	0
80	0	non-AP	1	150	56.8	25.2444	39.3	10500	18		96	0	0	1	0	0	0	0	52	1	0	home	1	0	0		0	0	1	0	0	0	0	1	0		1	1	0	0	0	0	1	4		0	0	1	0
85	0	non-AP	1	141	32.2	16.1964	36.4	8700	6.46	3.9	95	0	0	0	0	0	0	0	31	1	0	home	1	0	0		1	0	0	0	0	0	0	0	0			0	0	0	0	0	1	8		0	0	1	0
81	0	non-AP	1	149	45	20.2694	37.1	12500	16.7	2.8	92	1	1	1	0	1	1	0	175	1	0	home	1	0	0		0	0	1	0	0	0	0	1	0			0	0	0	0	0	1	52		0	0	1	0
81	0	non-AP	0	160	42.7	16.6797	36.2	7200	0.1	4.4	95	0	0	0	0	0	0	0	1	1	0	home	1	0	0		0	0	1	0	0	0	0	0	0			0	0	0	0	0	0	0		0	0	1	0
87	0	non-AP	0	165	60.3	22.1488	36	12300	7.61	3.6	94	1	1	0	0	0	1	0	25	1	0	home	1	0	0		0	1	0	0	0	0	0	1	0		1	1	0	0	0	0	1	4		0	0	0	1
90	0	non-AP	1	150	33.8	15.0222	36.4	21000	8.64	3.3	91	0	0	0	0	0	0	0	38	1	0	home	1	0	0		0	0	0	1	0	0	0	0	0			0	0	0	0	0	1	7		0	0	0	1
85	0	non-AP	0	153	62	26.4855	38.4	7100	1.41	3.1	93	0	0	0	0	0	0	0	5	1	0	home	1	0	0		1	0	0	0	0	0	0	1	0		1	1	0	0	0	0	0	0		0	0	0	1
81	0	non-AP	0	163	41.6	15.6573	37.1	11000	0.66	3.7	95	0	0	0	0	1	0	0	12	1	0	home	1	0	0		0	1	0	0	0	0	0	0	0			0	0	0	0	0	0	0		0	0	0	1
81	0	non-AP	0	168	41.6	14.7392	37.5	10300	4.77	2.8	96	0	0	0	0	1	0	0	19	1	0	home	1	0	0		0	1	0	0	0	0	0	0	0			0	0	0	0	0	0	0		0	0	0	1
85	0	non-AP	0	161	47.1	18.1706	37.9	10200	1.54	3.2	91	1	0	0	0	0	0	0	7	1	0	home	1	0	0		0	1	0	0	0	0	0	0	0			0	0	0	0	0	0	0		0	0	0	1
87	0	non-AP	1				36.4	5400	1.14	2.6	93	0	0	1	0	0	1	0	12	1	0	home	1	0	0		1	0	0	0	0	0	0	0	0			0	0	0	0	0	0	0		0	0	0	1
84	0	non-AP	1	139.2	40.7	21.0047	37.3	8300	4.24	3.1	91	0	1	0	0	0	1	0	29	1	0	home	1	0	0		1	0	0	0	0	0	0	0	0			0	0	0	0	0	0	0		0	0	0	1
89	0	non-AP	1	148	46.9	21.4116	38.4	4700	9.2	3.5	96	0	0	0	0	0	1	0	9	1	0	home	1	0	0		1	0	0	0	0	0	0	0	0			0	0	0	0	0	0	0		0	0	0	1
85	0	non-AP	1	144	37.4	18.0363	39.3	19800	14.5	3.1	97	0	0	0	0	1	0	0	11	1	0	home	1	0	0		1	0	0	0	0	0	0	0	0			0	0	0	0	0	0	0		0	0	0	1
86	0	non-AP	0	160	60.5	23.6328	38.3	7200	11.19	2.9	95	0	1	1	0	0	0	0	14	1	0	home	1	0	0		1	0	0	0	0	0	0	0	0			0	0	0	0	0	0	0		0	0	0	1
86	0	non-AP	1	140	42	21.4286	36.2	9100	0.7	3.7	92	0	1	1	0	0	1	0	34	1	0	home	1	0	0		1	0	0	0	0	0	0	1	0		1	1	0	0	0	0	1	3		0	0	1	0
89	0	non-AP	0		48.3		37	6000	3.56	3.1	95	0	0	0	0	0	1	0	26	1	0	home	1	0	0		1	0	0	0	0	0	0	1	0		1	1	0	0	0	0	1	6		0	0	1	0
94	0	non-AP	1	162	37.6	14.3271	36.8	8400	0.46	2.2	96	0	0	0	0	0	0	0	53	1	0	home	1	0	0		1	0	0	0	0	0	0	0	0		1	1	0	0	0	0	1	2		0	0	1	0
88	0	non-AP	0		44.3		37	13700	21.5	2.5	93	0	0	0	0	0	0	0	25	1	0	home	1	0	0		0	0	0	1	0	0	0	1	0			0	0	0	0	0	1	23		0	0	1	0
88	0	non-AP	1	148.7	39.6	17.9091	38.1	9600	10	2.8	91	0	0	0	0	1	0	0	26	1	0	home	1	0	0		1	0	0	0	0	0	0	1	0			0	0	0	0	0	1	1		0	0	1	0
83	0	non-AP	1	141	64.6	32.4933	38.4	4000	8.8	3.5	85	0	0	1	1	0	1	0	36	1	0	home	1	0	0		1	0	0	0	0	0	0	0	0			0	0	0	0	0	1	7		0	0	1	0
87	0	non-AP	0	155	48.9	20.3538	36.4	7400	1.18	3.6	99	0	0	1	1	0	1	0	32	1	0	home	1	0	0		1	0	0	0	0	0	0	0	0			0	0	0	0	0	1	12		0	0	1	0
89	0	non-AP	0	171	58.5	20.0062	36.2	7400	1.92	3.4	95	1	0	0	0	0	1	0	15	1	0	home	1	0	0		1	0	0	0	0	0	0	0	0			0	0	0	0	0	1	2		0	0	1	0
84	0	non-AP	1	145	49	23.3056	36.9	2200	3.34	3.1	93	0	0	0	0	0	1	0	37	1	0	home	1	0	0		1	0	0	0	0	0	0	0	0			0	0	0	0	0	1	7		0	0	1	0
88	0	non-AP	0	164	58.1	21.6017	38.4	15800	1.49	2.8	95	0	0	0	0	0	1	0	16	1	0	home	1	0	0		1	0	0	0	0	0	0	0	0			0	0	0	0	0	1	1		0	0	1	0
89	0	non-AP	0	161	49.8	19.2122	36	2300	11.75	2.9	97	1	0	0	0	0	0	0	35	1	0	home	1	0	0		1	0	0	0	0	0	0	0	0			0	0	0	0	0	1	14		0	0	1	0
86	0	non-AP	1	140	39.5	20.1531	36.4	13300	7.1	2.5	93	0	1	0	0	0	0	0	0	1	0	home	1	0	0		1	0	0	0	0	0	0	0	0			0	0	0	0	0	1	1		0	0	1	0
97	0	non-AP	1	151	50.7	22.2359	38.3	6100	9.83	3.5	93	0	0	0	0	0	0	0	23	1	0	home	1	0	0		1	0	0	0	0	0	0	0	0			0	0	0	0	0	1	6		0	0	1	0
80	0	non-AP	1	154	52.3	22.0526	39.3	6700	2.4	3.9	97	0	0	0	0	0	0	0	15	1	0	home	1	0	0		1	0	0	0	0	0	0	0	0			0	0	0	0	0	1	1		0	0	1	0
85	0	non-AP	0	160	48.7	19.0234	38.1	14600	9.9	3	97	0	0	0	0	0	0	0	40	1	0	home	1	0	0		1	0	0	0	0	0	0	0	0			0	0	0	0	0	1	1		0	0	1	0
83	0	non-AP	1	155	62.7	26.0978	38.3	5300	6.5	2.8	91	1	1	0	0	0	0	0	75	1	0	home	1	0	0		0	1	0	0	0	0	0	1	0		1	1	0	0	0	0	0	0		0	0	1	0
88	0	non-AP	0	158	46	18.4265	36.2	9700	2.7	2.9	93	1	0	0	0	0	1	0	20	1	0	home	1	0	0		1	0	0	0	0	0	0	1	0			0	0	0	0	0	0	0		0	0	1	0
85	0	non-AP	0	172	72	24.3375	38.3	10400	3.84	3.7	96	0	1	1	0	0	1	0	20	1	0	home	1	0	0		1	0	0	0	0	0	0	1	0			0	0	0	0	0	0	5		0	0	1	0
87	0	non-AP	0	162	55.5	21.1477	36	9300	0.95	3.7	94	0	0	0	0	0	0	0	5	1	0	home	1	0	0		1	0	0	0	0	0	0	1	0			0	0	0	0	0	0	0		0	0	1	0
79	0	non-AP	1	136	58.3	20.173	37.9	11600	1	3.1	95	0	0	0	0	1	1	0	8	1	0	home	1	0	0		0	0	0	1	0	0	0	0	0			0	0	0	0	0	0	0		0	0	1	0
79	0	non-AP	1	136	58.3	22.4914	37.1	12400	0.3		96	0	0	0	0	0	1	0	3	1	0	home	1	0	0		0	1	0	0	0	0	0	0	0			0	0	0	0	0	0	0		0	0	1	0
87	0	non-AP	0	162	49.4	18.8234	36.4	10200	9.4	2.8	96	0	0	0	0	0	1	0	42	1	0	home	1	0	0		0	1	0	0	0	0	0	0	0			0	0	0	0	0	0	0		0	0	1	0
93	0	non-AP	1	160.3	44.1	17.1621	36.6	5800	14.73	2.9	96	1	0	0	0	1	0	0	20	1	0	home	1	0	0		0	1	0	0	0	0	0	0	0			0	0	0	0	0	0	0		0	0	1	0
91	0	non-AP	1	137.3	37	19.6273	37.8	13600	20.79	2.7	97	0	0	0	0	0	0	0	11	1	0	home	1	0	0		0	1	0	0	0	0	0	0	0			0	0	0	0	0	0	0		0	0	1	0
82	0	non-AP	0	153	57.3	24.4778	38.4	21900	0.05	4	92	1	0	0	0	0	1	0	53	1	0	home	1	0	0		1	0	0	0	0	0	0	0	0			0	0	0	0	0	0	0		0	0	1	0
85	0	non-AP	0	164	48.4	17.9	38.6	900	8.5	2.9	98	1	0	0	0	0	1	0	57	1	0	home	1	0	0		1	0	0	0	0	0	0	0	0			0	0	0	0	0	0	5		0	0	1	0
86	0	non-AP	0	151.8	41.8	18.1398	38.4	24000	6.2	3.1	96	0	0	1	0	0	1	0	3	1	0	home	1	0	0		1	0	0	0	0	0	0	0	0			0	0	0	0	0	0	0		0	0	1	0
89	0	non-AP	0	154	74.8	31.5399	36.4	6000	4.7	3.9	94	0	1	0	0	0	1	0	9	1	0	home	1	0	0		1	0	0	0	0	0	0	0	0			0	0	0	0	0	0	1		0	0	1	0
85	0	non-AP	0	160.4	48.4	18.8121	37.2	100	17.53	3	95	1	0	0	0	0	0	0	62	1	0	home	1	0	0		1	0	0	0	0	0	0	0	0			0	0	0	0	0	0	3		0	0	1	0
85	0	non-AP	1	143	44.4	21.7126	38.1	15200	0.69	3	96	0	0	1	0	0	0	0	5	1	0	home	1	0	0		1	0	0	0	0	0	0	0	0			0	0	0	0	0	0	2		0	0	1	0
83	0	non-AP	1	133	39.2	22.1607	37.2	7100	6.33	3.7	96	0	0	0	0	0	0	0	3	1	0	home	1	0	0		1	0	0	0	0	0	0	0	0			0	0	0	0	0	0	0		0	0	1	0
90	0	non-AP	0	163.8	49.1	18.3001	38.1	8400	21.64	3.3	96	0	0	1	0	0	0	0	7	1	0	home	1	0	0		1	0	0	0	0	0	0	0	0			0	0	0	0	0	0	0		0	0	1	0
85	0	non-AP	0	165	36.7	13.4803	39.3	12700	3.71	3.6	94	0	0	0	0	0	0	0	21	1	0	home	1	0	0		0	1	0	0	0	0	0	0	0			0	0	0	0	0	1	3		0	0	0	0
85	0	non-AP	1	155	46.4	19.3132	36.4	5500	1.84	3.1	95	0	0	0	0	0	1	0	7	1	0	home	1	0	0		1	0	0	0	0	0	0	0	0			0	0	0	0	0	0	0		0	0	0	0
87	0	non-AP	0				38.1	5900	11.46	3.1	96	0	0	0	0	0	1	0	1	1	0	home	1	0	0		1	0	0	0	0	0	0	0	0			0	0	0	0	0	0	0		0	0	0	0
81	0	non-AP	0	168	49.4	17.5028	37.3	4400	1.67	3.6	97	1	0	0	0	0	0	0	17	1	0	home	1	0	0		1	0	0	0	0	0	0	1	0		1	1	0	0	0	0	0	0		0	0	1	0
82	0	non-AP	0	158	57.3	22.9531	37.2	13200	7.8		94	1	0	0	0	0	1	0	7	1	0	home	1	0	0		0	0	1	0	0	0	0	0	0			0	0	0	0	0	0	0		0	0	1	0
90	0	non-AP	0	158	41	16.4237	36.8	5600	2.3	3.6	98	0	0	0	0	0	0	0	6	1	0	home	1	0	0		0	0	1	0	0	0	0	0	0			0	0	0	0	0	0	0		0	0	1	0
81	0	non-AP	0	167.5	43.6	15.5402	37.6	22000	7.8	2.7	100	1	0	0	0	0	1	0	57	1	0	home	1	0	0		1	0	0	0	0	0	0	0	0			0	0	0	0	0	0	0		0	0	1	0
85	0	non-AP	1				37	19500	13.7	2	94	1	0	0	1	0	0	0	29	1	0	home	1	0	0		0	0	1	0	0	0	0	0	0			0	0	0	0	0	1	3		0	0	0	0
88	0	non-AP	0	167	49.7	17.8206	36.2	9000	19.69	2.2	93	0	0	0	0	0	0	0	13	1	0	home	1	0	0		1	0	0	0	0	0	0	0	0			0	0	0	0	0	1	13		0	0	1	1
87	0	non-AP	1		26.5		36.4	8500	0.6	2.8	95	1	1	1	0	1	1	0	25	1	0	home	1	0	0		0	1	0	0	0	0	0	1	0			0	0	0	0	0	1	10		0	0	1	0
90	0	non-AP	1	156	42.3	17.3817	37.9	11200	23.27	3	90	0	0	1	0	0	1	0	65	1	0	home	1	0	0		1	0	0	0	0	0	0	1	0			0	0	0	0	0	1	13		0	0	1	0
83	0	non-AP	1	142	30	14.878	37.9	12400	0.83	3.6	92	0	0	1	0	0	1	0	38	1	0	home	1	0	0		0	0	0	0	0	0	0	0	0		1	1	0	0	1	0	1	39		0	1	1	0
82	0	non-AP	1	151	35.2	15.4379	37.2	10100	11.9	3.3	95	0	0	1	0	0	1	0	17	1	0	home	1	0	0		0	0	0	0	0	0	0	0	0			0	0	0	0	0	1	23		0	1	1	0
82	0	non-AP	0	160	53.6	20.9375	35.3	9900	1.25	4.3	94	0	0	0	0	0	0	0	10	1	0	home	1	0	0		1	0	0	0	0	0	0	0	0			0	0	0	0	0	0	0		0	1	1	0
87	0	non-AP	0	160	36	14.0625	38.4	7500	11.68		98	0	0	1	1	0	1	0	57	1	0	home	1	0	0		1	0	0	0	0	0	0	1	0		1	1	0	0	0	0	1	6		0	0	1	0
90	0	non-AP	1	138	33.1	17.3808	37.2	9400	21.62		91	0	0	0	0	0	1	0	10	1	0	home	1	0	0		1	0	0	0	0	0	0	0	0			0	0	0	0	0	1	1		0	0	1	0
90	0	non-AP	1	156	43	17.6693	36	12900	2.9	3.5	95	0	0	0	0	0	1	0	22	1	0	home	1	0	0		1	0	0	0	0	0	0	0	0			0	0	0	0	0	1	3		0	0	1	0
71	0	non-AP	0	162	46.3	17.6421	36.4	6200	5.83		97	0	1	0	0	0	0	0	15	1	0	home	1	0	0		1	0	0	0	0	0	0	0	0			0	0	0	0	0	0	0		0	0	0	1
72	0	non-AP	0	165	39.1	14.3618	38	20300	19.19	2.1		1	0	0	0	0	0	0	71	1	0	home	1	0	0		1	0	0	0	0	1	0	0	0			0	0	0	0	0	1	65		0	1	1	0
77	0	non-AP	1	154.5	42.6	17.8465	36.9	13500	1.21	1.8	97	1	0	1	0	0	0	0	6	1	0	home	1	0	0		1	0	0	0	0	0	0	0	0			0	0	0	0	0	1	6		0	0	1	0
77	0	non-AP	1	145.3	33.5	15.8677	37.1	6600	4.08	2.1		1	1	1	0	1	1	0	34	0	1	home	1	0	0		1	0	0	0	0	0	0	1	0			0	0	0	0	0	1	21		1	0	1	0
92	0	non-AP	1	160	34.8	13.5937	37.4	5200	6.35	3.1	95	1	0	1	0	0	0	0	48	0	1	home	1	0	0		0	1	0	0	0	0	0	0	0		1	1	0	0	0	0	1	32		0	0	1	0
74	0	non-AP	0				39.9	13600	19.99	3.3		0	0	0	0	1	1	0	6	0	1	home	1	0	0		1	0	0	0	0	0	0	0	0			0	0	0	0	0	1	6		0	0	1	0
61	0	non-AP	0		73		38.1	9900	1.93	3.4		0	0	0	1	1	0	0	8	0	1	home	1	0	0		1	0	0	0	0	0	0	0	0			0	0	0	0	0	1	8		0	0	1	0
71	0	non-AP	0	160.3	43.3	16.8508	37.1	10100	20.14	2		1	0	0	0	1	0	0	1	0	1	home	1	0	0		1	0	0	0	0	0	0	0	0			0	0	0	0	0	1	1		0	0	1	0
65	0	non-AP	0	158	47.7	19.1075		11100	17.27	2		0	0	0	0	1	0	0	15	0	1	home	1	0	0		1	0	0	0	0	0	0	0	0			0	0	0	0	0	1	12		0	0	1	0
90	0	non-AP	1	161	52.1	20.0995	37.3	3800	7.31		95	0	0	0	1	0	0	0	20	0	1	home	1	0	0		1	0	0	0	0	0	0	0	0			0	0	0	0	0	1	7		0	0	1	0
93	0	non-AP	1	164	57.7	21.453	36.7	7000	3.64	2.6	95	1	0	0	0	0	0	0	16	0	1	home	1	0	0		1	0	0	0	0	0	0	0	0			0	0	0	0	0	1	1		0	0	1	0
71	0	non-AP	0				35.8	1500	2.32	2.4		0	0	0	0	0	0	0	4	0	1	home	1	0	0		1	0	0	0	0	0	0	0	0			0	0	0	0	0	1	4		0	0	1	0
82	0	non-AP	0	160	52.1	20.3516	39	5200	20.3	3.3	80	0	0	0	0	0	0	0	21	1	0	home	1	0	0		1	0	0	0	0	0	0	1	1		1	1	1	0	0	0	1	2		0	0	0	1
86	0	non-AP	1	153	71	30.3302	38.7	10500	1.1	3.6	95	0	0	0	0	0	0	0	21	1	0	home	1	0	0		1	0	0	0	0	0	0	0	0		0	0	0	0	0	0	1	1		0	0	0	1
60	0	non-AP	0	146	51.5	24.1603	38.1	9500	8.8	4.2	95	0	1	0	0	0	0	0	126	1	0	home	1	0	0		1	0	0	0	0	0	0	1	1		1	1	1	0	1	0	0	0		0	0	0	1
78	0	non-AP	1	155	50	20.8117	38	19200	6.3	3.8	93	0	0	0	0	1	1	0	21	1	0	home	1	0	0		1	0	0	0	0	0	0	0	0		0	0	0	0	0	0	0	0		0	0	0	1
58	0	non-AP	1	154	45	18.9745	38	13700	14.5	3.7	98	0	0	0	0	1	0	0	7	1	0	home	1	0	0		1	0	0	0	0	0	0	0	0		0	0	0	0	0	0	0	0		0	0	0	1
72	0	non-AP	0		56.8		35.8	9700	11.9	2.9	86	0	0	0	0	1	0	0	14	1	0	home	1	0	0		1	0	0	0	0	0	0	0	0		0	0	0	0	0	0	0	0		0	0	0	1
87	0	non-AP	0	170	93	32.1799	38	11400	18	3.7	97	1	0	0	0	0	0	0	7	1	0	home	1	0	0		1	0	0	0	0	0	0	0	0		0	0	0	0	0	0	0	0		0	0	0	1
72	0	non-AP	0	166	55.2	20.0319	37.5	10500	20.8	2.4	96	1	0	0	0	0	0	0	7	1	0	home	1	0	0		1	0	0	0	0	0	0	0	0		0	0	0	0	0	0	0	0		0	0	0	1
71	0	non-AP	0	178	71.9	22.6928	38.7	2000	1.5	3.4	99	1	0	0	0	0	0	0	7	1	0	home	1	0	0		1	0	0	0	0	0	0	0	0		0	0	0	0	0	0	0	0		0	0	0	1
71	0	non-AP	0	158	45.4	18.1862	37.1	7400	5.6	4.5	97	1	0	0	0	0	0	0	7	1	0	home	1	0	0		1	0	0	0	0	0	0	0	0		0	0	0	0	0	0	0	0		0	0	0	1
60	0	non-AP	0	174.3	44.5	14.6476	38.2	16000	19.8	2.2	97	1	0	0	0	0	0	0	14	1	0	home	1	0	0		1	0	0	0	0	0	0	0	0		0	0	0	0	0	0	0	0		0	0	0	1
59	0	non-AP	0	162.4	81.9	31.0536	38.5	8600	36.7	2.3	92	1	0	0	0	0	0	0	14	1	0	home	1	0	0		1	0	0	0	0	0	0	0	0		0	0	0	0	0	0	0	0		0	0	0	1
55	0	non-AP	0	168	85	30.1162	38.5	29200	26.1	3.2	93	1	0	0	0	0	0	0	21	1	0	home	1	0	0		1	0	0	0	0	0	0	0	0		0	0	0	0	0	0	0	0		0	0	0	1
94	0	non-AP	1	150	45	20	38.1	24000	16.2	3.3	95	0	0	0	0	0	0	0	14	1	0	home	1	0	0		1	0	0	0	0	0	0	0	0		0	0	0	0	0	0	0	0		0	0	0	1
83	0	non-AP	1	147.2	53.2	24.5525	36.5	9900	9.4	3.5	95	0	0	0	0	0	0	0	7	1	0	home	1	0	0		1	0	0	0	0	0	0	0	0		0	0	0	0	0	0	0	0		0	0	0	1
74	0	non-AP	1	137	35	18.6478	38.5	10000	0.8	3.9	97	0	0	0	0	0	0	0	28	1	0	home	1	0	0		1	0	0	0	0	0	0	0	0		0	0	0	0	0	0	0	0		0	0	0	1
78	0	non-AP	0	165	47	17.2635	39.8	7300	5.1	3.8	95	0	0	0	0	0	0	0	14	1	0	home	1	0	0		1	0	0	0	0	0	0	0	0		0	0	0	0	0	0	0	0		0	0	0	1
75	0	non-AP	0				36.9	15600	16.1	3.5	95	0	0	0	0	0	0	0	14	1	0	home	1	0	0		1	0	0	0	0	0	0	0	0		0	0	0	0	0	0	0	0		0	0	0	1
73	0	non-AP	0	160	58.8	22.9688	37	10500	2.4	3.3	93	0	0	0	0	0	0	0	21	1	0	home	1	0	0		1	0	0	0	0	0	0	0	0		0	0	0	0	0	0	0	0		0	0	0	1
70	0	non-AP	0	167	61.5	22.0517	37.9	6400	14.5	4	98	0	0	0	0	0	0	0	14	1	0	home	1	0	0		1	0	0	0	0	0	0	0	0		0	0	0	0	0	0	0	0		0	0	0	1
63	0	non-AP	0	182	81.5	24.6045	37.2	11200	0.6	4.3	94	0	0	0	0	0	0	0	7	1	0	home	1	0	0		1	0	0	0	0	0	0	0	0		0	0	0	0	0	0	0	0		0	0	0	1
56	0	non-AP	0	164	68.5	25.4685	38.3	9800	7.6	3.9	95	0	0	0	0	0	0	0	7	1	0	home	1	0	0		1	0	0	0	0	0	0	0	0		0	0	0	0	0	0	0	0		0	0	0	1
43	0	non-AP	1	155	98.5	40.999	37.5	9500	3.3	4	97	0	0	0	0	1	0	0	7	1	0	home	1	0	0		1	0	0	0	0	0	0	0	1			0	0	0	0	0	0	0		0	0	0	1
68	0	non-AP	0	175	113	36.898	38.1	5400	6.4	3.4	91	1	0	0	1	0	0	0	21	1	0	home	1	0	0		1	0	0	0	0	0	0	0	1			0	0	0	0	0	0	0		0	0	0	1
60	0	non-AP	1	137.2	47.5	25.234	37.6	6200	3.9	3.3	95	0	1	0	0	0	0	0	28	1	0	home	1	0	0		0	1	0	0	0	0	0	0	0			0	0	0	0	0	0	0		0	0	0	1
89	0	non-AP	0	165	62.7	23.0303	39	6700	19.1	3.4	89	1	1	0	0	1	0	0	21	1	0	home	1	0	0		1	0	0	0	0	0	0	0	0			0	0	0	0	0	0	0		0	0	0	1
83	0	non-AP	0	167	60	21.5139	36.6	6600	15.5	2.8	94	0	0	0	0	1	0	0	21	1	0	home	1	0	0		1	0	0	0	0	0	0	0	0			0	0	0	0	0	0	0		0	0	0	1
79	0	non-AP	0	176	73	23.5666	36.8	16200	0.1	4.2	96	0	0	0	0	1	0	0	14	1	0	home	1	0	0		1	0	0	0	0	0	0	0	0			0	0	0	0	0	0	0		0	0	0	1
79	0	non-AP	0	166.6	61.5	22.1577	38.1	21800	28.2	3.3	94	0	0	0	0	1	0	0	14	1	0	home	1	0	0		1	0	0	0	0	0	0	0	0			0	0	0	0	0	0	0		0	0	0	1
70	0	non-AP	0	172	86.7	29.3064	37	7400	8.9	2.9	95	0	0	0	0	1	0	0	35	1	0	home	1	0	0		1	0	0	0	0	0	0	0	0			0	0	0	0	0	0	0		0	0	0	1
57	0	non-AP	1	156	104	42.735	36.4	12500	6.7	3	95	1	0	0	0	0	0	0	14	1	0	home	1	0	0		1	0	0	0	0	0	0	0	0			0	0	0	0	0	0	0		0	0	0	1
70	0	non-AP	1				37.6	9400	0.2	3.8	94	0	0	0	0	0	0	0	14	1	0	home	1	0	0		1	0	0	0	0	0	0	0	0			0	0	0	0	0	0	0		0	0	0	1
70	0	non-AP	1	149.1	58.7	26.4048	38.4	10800	2.4	3.4	94	0	0	0	0	0	0	0	21	1	0	home	1	0	0		1	0	0	0	0	0	0	0	0			0	0	0	0	0	0	0		0	0	0	1
76	0	non-AP	0	166	54.8	19.8868	36	12700	1.6	3.7	98	0	1	0	0	0	0	0	14	1	0	home	1	0	0		1	0	0	0	0	0	0	0	0			0	0	0	0	0	0	0		0	0	0	1
51	0	non-AP	0	149	46.5	20.945	36.9	16100	30.5	3.4	94	0	0	0	0	0	0	0	14	1	0	home	1	0	0		1	0	0	0	0	0	0	0	0			0	0	0	0	0	0	0		0	0	0	1
69	0	non-AP	1	158	45.1	18.066	36.4	11700	14.1	2.5	94	0	0	0	0	0	0	0	14	1	0	home	1	0	0		0	0	0	0	0	0	0	0	1		1	0	0	0	1	0	0	0		0	0	1	0
82	0	non-AP	1	156.6	70.1	28.5848	38.7	4700	2.5	4.2	95	0	0	0	0	0	0	0	21	1	0	home	1	0	0		0	0	1	0	0	0	0	0	1			0	0	0	0	0	0	0		0	0	1	0
82	0	non-AP	0	163	53	19.9481	38.6	21100	4.6	3.3	97	1	0	0	0	1	0	0	21	1	0	home	1	0	0		1	0	0	0	0	0	0	0	1			0	0	0	0	0	0	0		0	0	1	0
81	0	non-AP	0	165	80	29.3848	37	5800	3.8	3.3	97	0	0	0	1	0	0	0	7	1	0	home	1	0	0		1	0	0	0	0	0	0	0	1			0	0	0	0	0	0	0		0	0	1	0
78	0	non-AP	0	163	65	24.4646	37.3	17900	7.4	4.1	96	0	0	0	1	0	0	0	7	1	0	home	1	0	0		1	0	0	0	0	0	0	0	1			0	0	0	0	0	0	0		0	0	1	0
86	0	non-AP	1				38.1	7400	5.4	3.6	95	0	1	1	0	0	0	0	14	1	0	home	1	0	0		1	0	0	0	0	0	0	0	1			0	0	0	0	0	0	0		0	0	1	0
76	0	non-AP	1	152	66	28.5665	38.2	5000	6	4.9	95	0	0	0	0	0	0	0	21	1	0	home	1	0	0		1	0	0	0	0	0	0	0	1			0	0	0	0	0	0	0		0	0	1	0
71	0	non-AP	1	152	48	20.7756	38.2	5700	11.4	3.3	98	1	0	0	0	0	1	0	7	1	0	home	1	0	0		1	0	0	0	0	0	0	0	0		0	0	0	0	0	0	0	0		0	0	0	0
69	0	non-AP	0	175	85.8	28.0163	38.3	4100	2.9	3.2	98	1	0	0	0	0	1	0	7	1	0	home	1	0	0		1	0	0	0	0	0	0	0	0		0	0	0	0	0	0	0	0		0	0	0	0
80	0	non-AP	0	160	56	21.875	37.9	7800	0.6	4	85	0	0	0	0	1	0	0	21	1	0	home	1	0	0		1	0	0	0	0	0	0	0	0		0	0	0	0	0	0	0	0		0	0	0	0
77	0	non-AP	0	159	79	31.2488	39	18100	2.5	4.2	93	0	0	0	0	1	0	0	7	1	0	home	1	0	0		1	0	0	0	0	0	0	0	0		0	0	0	0	0	0	0	0		0	0	0	0
81	0	non-AP	0	161	53	20.4467	37.5	7600	0.3	3.6	94	0	0	0	0	0	0	0	14	1	0	home	1	0	0		1	0	0	0	0	0	0	0	0		0	0	0	0	0	0	0	0		0	0	0	0
44	0	non-AP	0	176	80	25.8264	38.3	6600	10.5	3.7	98	0	0	0	0	0	0	0	14	1	0	home	1	0	0		1	0	0	0	0	0	0	0	0		0	0	0	0	0	0	0	0		0	0	0	0
41	0	non-AP	0	166	55	19.9594	40.6	14500	28.7	2.6	93	0	0	0	0	0	0	0	7	1	0	home	1	0	0		1	0	0	0	0	0	0	0	0		0	0	0	0	0	0	0	0		0	0	0	0
33	0	non-AP	0	176	76	24.5351	39	9900	9	3.8	93	0	0	0	0	0	0	0	7	1	0	home	1	0	0		1	0	0	0	0	0	0	0	0		0	0	0	0	0	0	0	0		0	0	0	0
79	0	non-AP	0				36.7	10700	11	4.3	96	0	1	0	0	0	0	0	35	1	0	home	1	0	0		1	0	0	0	0	0	0	0	0		1	1	0	0	0	0	1	0.5		0	0	0	1
84	0	non-AP	0	155	45.8	19.0635	36.4	14300	1	2.8	98	0	0	0	0	0	0	0	28	1	0	home	1	0	0		1	0	0	0	0	0	0	0	0		0	0	0	0	0	0	1	0.2		0	0	0	1
84	0	non-AP	1	138.5	50.3	26.2222	37.4	19200	14.5	3.4	97	0	0	0	0	1	0	0	21	1	0	home	1	0	0		1	0	0	0	0	0	0	1	0		0	0	0	0	0	0	0	0		0	0	0	1
59	0	non-AP	1	156	52	21.3675	37.1	13200	11.6	2.6	94	1	0	0	0	0	0	0	21	1	0	home	1	0	0		1	0	0	0	0	0	0	0	0		0	0	0	0	0	0	0	0		0	0	0	0
72	0	non-AP	0	164.8	72	26.5105	37.2	14600	4.2	3.5	97	1	0	0	0	0	0	0	14	1	0	home	1	0	0		0	0	1	0	0	0	0	0	0		0	0	0	0	0	0	1	2		0	0	0	0
77	0	non-AP	0	164	40	14.8721	38.3	13600	4.7	3.6	90	0	0	0	0	1	0	0	49	1	0	home	1	0	0		1	0	0	0	0	0	0	0	0		1	1	0	0	0	0	1	2		0	1	0	1
89	0	non-AP	0		90		35.8	9700	5.8	3.4	93	0	0	1	0	0	0	0	56	1	0	home	1	0	0		1	0	0	0	0	0	0	1	0		1	1	0	0	0	0	1	8		0	0	1	0
61	0	non-AP	0	177	65	20.7476	38.9	2700	8.8	3.5	95	0	0	0	0	0	0	0	7	1	0	home	1	0	0		1	0	0	0	0	0	0	0	0		0	0	0	0	0	0	0	0		0	0	0	0
68	0	non-AP	0	166.7	43.3	15.5818	39	5300	4.2	3.8	95	1	0	0	0	0	0	0	7	1	1	home	1	0	0		1	0	0	0	0	0	0	0	0		0	0	0	0	0	0	0	0		0	0	0	1
80	0	non-AP	0	165	58	21.3039	37.6	4700	12.4	2.6	93	0	0	0	0	0	0	0	0	1	1	home	1	0	0		1	0	0	0	0	0	0	0	0			0	0	0	0	0	0	0		0	0	0	1
70	0	non-AP	0	185			36.3	7600	17.4	2.6	94	0	0	0	0	1	1	0	42	1	1	home	1	0	0		1	0	0	0	0	0	0	0	0		1	1	0	0	0	0	0	0		0	0	0	1
54	0	non-AP	0	172	38.2	12.9124	38.7	1700	24.7	2	92	1	0	0	0	0	1	0	21	0	1	home	1	0	0		1	0	0	0	0	0	0	0	1			0	0	0	0	0	0	0		0	1	1	0
86	0	non-AP	0	160	50	19.5312	35.9	6700	3.4	1.7	96	0	0	0	0	0	0	0	21	0	1	home	1	0	0		1	0	0	0	0	0	0	1	0		1	1	0	0	1	0	1	1		1	0	1	0
82	0	non-AP	0	173	71.4	23.8565	39.6	7100	11.6	1.8	94	0	0	0	0	0	0	0	14	1	1	home	1	0	0		1	0	0	0	0	0	0	1	0		1	1	0	0	0	0	1	2		0	0	0	0
91	0	non-AP	0				33.4	10200	5.2	3.2	90	0	0	0	0	0	0	0	28	1	1	home	1	0	0		1	0	0	0	0	0	0	0	0		0	0	0	0	0	0	1	1		0	0	0	0
76	0	non-AP	0	171.9	72.4	24.5012	36.7	10800	42.79	3.9		0	0	0	0	0	0	0	81	1	0	home	1	0	0		1	0	0	0	0	1	0	1	0		1	1	0	0	1	0	1	56		1	0	1	0
26	0	non-AP	1	159.5	52	20.4401	39.8	16700	19.58		98	0	0	0	0	1	1	0	29	1	0	home	1	0	0		1	0	0	0	0	0	0	0	0			0	0	0	0	0	1	2		0	0	1	0
78	0	non-AP	0	145	45	21.4031	39.9	13800	11.53			0	0	0	0	0	1	0	42	1	0	home	1	0	0		1	0	0	0	0	0	0	0	0			0	0	0	0	0	1	8		0	0	1	0
90	0	non-AP	0	160	69	26.9531	36.9	7100	19.2	3.5		0	0	0	0	0	1	0	8	1	0	home	1	0	0		1	0	0	0	0	0	0	0	0			0	0	0	0	0	1	1		0	0	1	0
75	0	non-AP	0	165	61	22.4059	39	21000	24.83	3		0	0	0	0	0	1	0	17	1	0	home	1	0	0		1	0	0	0	0	0	0	0	0			0	0	0	0	0	1	2		0	0	1	0
71	0	non-AP	0	162.5	62.5	23.6686	36	17700	16.66	4.9	96	0	0	0	0	0	1	0	5	1	0	home	1	0	0		1	0	0	0	0	0	0	0	0			0	0	0	0	0	1	1		0	0	1	0
92	0	non-AP	1	148	37	16.8919	37.6	20500	29	3	92	1	1	0	0	1	0	0	18	1	0	home	1	0	0		1	0	0	0	0	0	0	0	0			0	0	0	0	0	1	4		0	0	1	0
76	0	non-AP	0	161	53	20.4467	37	15400	22.3	2.1	99	1	0	0	0	1	0	0	7	1	0	home	1	0	0		1	0	0	0	0	0	0	0	0			0	0	0	0	0	1	1		0	0	1	0
94	0	non-AP	0	152	40.7	17.616	37.7	15000	7		92	0	0	1	0	1	0	0	16	1	0	home	1	0	0		1	0	0	0	0	0	0	0	0			0	0	0	0	0	1	1		0	0	1	0
83	0	non-AP	0	147.3	56.6	26.0862	38.9	9000	12.03		92	0	0	0	0	1	0	0	8	1	0	home	1	0	0		1	0	0	0	0	0	0	0	0			0	0	0	0	0	1	2		0	0	1	0
51	0	non-AP	0	182	62	18.7175	38.7	18000	13.2	3.1	90	0	0	0	0	1	0	0	7	1	0	home	1	0	0		1	0	0	0	0	0	0	0	0			0	0	0	0	0	1	1		0	0	1	0
47	0	non-AP	0	175	65	21.2245	37.1	5200	15.2	3	96	0	0	0	0	1	0	0	6	1	0	home	1	0	0		1	0	0	0	0	0	0	0	0			0	0	0	0	0	1	1		0	0	1	0
90	0	non-AP	1	144	34	16.3966	39.6	52300	0.37	4.2	93	1	0	0	0	0	0	0	11	1	0	home	1	0	0		1	0	0	0	0	0	0	0	0			0	0	0	0	0	1	1		0	0	1	0
95	0	non-AP	0	148.6	48	21.7372	37.5	10400	0.78	3.3	98	1	0	0	0	0	0	0	14	1	0	home	1	0	0		1	0	0	0	0	0	0	0	0			0	0	0	0	0	1	1		0	0	1	0
90	0	non-AP	0	154	48	20.2395	37.8	700	16.5	2.6	92	1	0	0	0	0	0	0	39	1	0	home	1	0	0		1	0	0	0	0	0	0	0	0			0	0	0	0	0	1	12		0	0	1	0
79	0	non-AP	0	158	55	22.0317	38.6	15100	13.7	3.4	95	1	0	0	0	0	0	0	9	1	0	home	1	0	0		1	0	0	0	0	0	0	0	0			0	0	0	0	0	1	2		0	0	1	0
79	0	non-AP	0	155.7	40.9	16.8712	37.2	12000	20.66	2.8	95	1	0	0	0	0	0	0	69	1	0	home	1	0	0		1	0	0	0	0	0	0	0	0			0	0	0	0	0	1	14		0	0	1	0
63	0	non-AP	0	171	70.6	24.1442	36.6	7900	18.09	3.9	96	1	0	0	0	0	0	0	5	1	0	home	1	0	0		1	0	0	0	0	0	0	0	0			0	0	0	0	0	1	1		0	0	1	0
89	0	non-AP	1	155	58.9	24.5161	37	6100	8.48		95	0	0	1	0	0	0	0	54	1	0	home	1	0	0		1	0	0	0	0	0	0	0	0			0	0	0	0	0	1	2		0	0	1	0
96	0	non-AP	1	152	47.5	20.5592	39	16600	2.92	3.5	94	0	0	0	0	0	0	0	3	1	0	home	1	0	0		1	0	0	0	0	0	0	0	0			0	0	0	0	0	1	1		0	0	1	0
83	0	non-AP	1	135.7	42	22.8081	38.8	8000	5.98	2.8	75	0	0	0	0	0	0	0	70	1	0	home	1	0	0		1	0	0	0	0	0	0	0	0			0	0	0	0	0	1	3		0	0	1	0
73	0	non-AP	1	155.8	50.2	20.6809		11300	22.76	3	96	0	0	0	0	0	0	0	7	1	0	home	1	0	0		1	0	0	0	0	0	0	0	0			0	0	0	0	0	1	2		0	0	1	0
72	0	non-AP	1	160	55.3	21.6016		3200	1.39	3.6		0	0	0	0	0	0	0	12	1	0	home	1	0	0		1	0	0	0	0	0	0	0	0			0	0	0	0	0	1	1		0	0	1	0
63	0	non-AP	1	152	69.5	30.0814	40.6	11600	17.48		97	0	0	0	0	0	0	0	6	1	0	home	1	0	0		1	0	0	0	0	0	0	0	0			0	0	0	0	0	1	1		0	0	1	0
30	0	non-AP	1				40	13900	5.83			0	0	0	0	0	0	0	13	1	0	home	1	0	0		1	0	0	0	0	0	0	0	0			0	0	0	0	0	1	2		0	0	1	0
84	0	non-AP	0	168	52	18.424	37.7	6400	8.2		97	0	1	0	0	0	0	0	17	1	0	home	1	0	0		1	0	0	0	0	0	0	0	0			0	0	0	0	0	1	2		0	0	1	0
72	0	non-AP	0	174.8	74.6	24.415	34.8	3800	37.88	2.4		0	1	0	0	0	0	0	10	1	0	home	1	0	0		1	0	0	0	0	0	0	0	0			0	0	0	0	0	1	1		0	0	1	0
85	0	non-AP	0	157.8	62.5	25.0996	37.4	12000	11.14	3.1		0	0	0	0	0	0	0	32	1	0	home	1	0	0		1	0	0	0	0	0	0	0	0			0	0	0	0	0	1	1		0	0	1	0
72	0	non-AP	0	176	62	20.0155	39	17500	39.23		93	0	0	0	0	0	0	0	11	1	0	home	1	0	0		1	0	0	0	0	0	0	0	0			0	0	0	0	0	1	4		0	0	1	0
70	0	non-AP	0	161.1	59	22.7332	39.5	9000	23.56	3.9	94	0	0	0	0	0	0	0	6	1	0	home	1	0	0		1	0	0	0	0	0	0	0	0			0	0	0	0	0	1	1		0	0	1	0
68	0	non-AP	0	169.7	64	22.2237	39.5	10000	34.99	2.7	92	0	0	0	0	0	0	0	6	1	0	home	1	0	0		1	0	0	0	0	0	0	0	0			0	0	0	0	0	1	1		0	0	1	0
67	0	non-AP	0	160	53	20.7031	37.1	4100	13.77	3.2	91	0	0	0	0	0	0	0	7	1	0	home	1	0	0		1	0	0	0	0	0	0	0	0			0	0	0	0	0	1	1		0	0	1	0
66	0	non-AP	0	164.6	50.5	18.6394	37.5	12800	9.72	3.7		0	0	0	0	0	0	0	13	1	0	home	1	0	0		1	0	0	0	0	0	0	0	0			0	0	0	0	0	1	1		0	0	1	0
60	0	non-AP	0	161	79	30.4772	39.1	15400	4.77	4.2		0	0	0	0	0	0	0	5	1	0	home	1	0	0		1	0	0	0	0	0	0	0	0			0	0	0	0	0	1	1		0	0	1	0
57	0	non-AP	0	170	46.9	16.2284	37.3	13000	10.89	4		0	0	0	0	0	0	0	7	1	0	home	1	0	0		1	0	0	0	0	0	0	0	0			0	0	0	0	0	1	3		0	0	1	0
47	0	non-AP	0	171	62.3	21.3057	37.1	14400	2.18	5.4	100	0	0	0	0	0	0	0	13	1	0	home	1	0	0		1	0	0	0	0	0	0	0	0			0	0	0	0	0	1	1		0	0	1	0
46	0	non-AP	0	180	84.9	26.2037	39.6	6300	11.78			0	0	0	0	0	0	0	5	1	0	home	1	0	0		1	0	0	0	0	0	0	0	0			0	0	0	0	0	1	1		0	0	1	0
87	0	non-AP	1	153	59.3	25.3321	37.2	9100	21.99	2.5	90	0	0	0	0	0	0	0	13	1	0	home	1	0	0		1	0	0	0	0	0	0	0	0			0	0	0	0	0	1	2		0	0	1	0
35	0	non-AP	1	146	36.9	17.3109	39	10100	19.43		93	0	0	0	0	1	1	0	3	1	0	home	1	0	0		1	0	0	0	0	0	0	0	0			0	0	0	0	0	0	0		0	0	0	0
89	0	non-AP	1	145	46.2	21.9738	37.2	14000	10.45	2.9	98	0	0	0	0	0	0	0	7	1	0	home	1	0	0		1	0	0	0	0	0	0	0	0			0	0	0	0	0	0	0		0	0	0	0
87	0	non-AP	0	159	61.7	24.4057	38.5	12800	4.8		96	0	0	0	0	0	0	0	2	1	0	home	1	0	0		1	0	0	0	0	0	0	0	0			0	0	0	0	0	0	0		0	0	0	0
88	0	non-AP	1	145	54.4	25.874	38	16200	22.66	3		0	0	0	0	1	0	0	16	1	0	home	1	0	0		1	0	0	0	0	1	0	1	0		1	1	0	0	1	0	1	4		0	0	1	0
88	0	non-AP	1	152.4	47.3	20.3653	36.7	9200	0.59	3.6		1	0	0	0	0	0	0	30	1	0	home	1	0	0		1	0	0	0	0	1	0	1	0		1	1	0	0	1	0	1	14		0	0	1	0
83	0	non-AP	1	142	32	15.8699	36.4	11700	5.61	3		1	0	0	0	0	0	0	51	1	0	home	1	0	0		1	0	0	0	0	1	0	1	0		1	1	0	0	1	0	1	20		0	0	1	0
83	0	non-AP	0	166.5	50	18.0361	38.1	13000	10.8		90	0	1	0	0	1	0	0	9	1	0	home	1	0	0		1	0	0	0	0	0	0	0	1			0	0	0	0	0	1	1		0	0	1	0
77	0	non-AP	0	166.2	44	15.9291	37.8	5800	11.08	3	95	1	0	0	0	0	0	0	24	1	0	home	1	0	0		1	0	0	0	0	0	0	0	1			0	0	0	0	0	1	1		0	0	1	0
67	0	non-AP	1	152	39.8	17.2265		19300	3.62	2.7		0	0	0	0	1	0	0	28	1	0	home	1	0	0		0	1	0	0	0	0	0	0	0			0	0	0	0	0	1	3		0	0	1	0
71	0	non-AP	1	156	71.4	29.3393	38	14600	11.81	2.4		0	0	0	1	1	1	0	7	1	0	home	1	0	0		1	0	0	0	0	0	0	0	0			0	0	0	0	0	1	3		0	0	1	0
89	0	non-AP	1	146	38.7	18.1554	36.8	10900	6.1	3		0	0	0	0	0	1	0	22	1	0	home	1	0	0		1	0	0	0	0	0	0	0	0			0	0	0	0	0	1	2		0	0	1	0
79	0	non-AP	1	158.5	44	17.5144	38.6	7600	0.34	3.3	96	1	0	0	0	0	0	0	6	1	0	home	1	0	0		1	0	0	0	0	0	0	0	0			0	0	0	0	0	1	3		0	0	1	0
77	0	non-AP	0	163.5	59.6	22.2952	37.2	9500	16.7	3.6	97	1	1	0	0	0	0	0	5	1	0	home	1	0	0		1	0	0	0	0	0	0	0	0			0	0	0	0	0	1	2		0	0	1	0
87	0	non-AP	0	157.5	47.7	19.229	38.5	1200	19.18	2.1		1	0	0	0	0	0	0	31	1	0	home	1	0	0		1	0	0	0	0	0	0	0	0			0	0	0	0	0	1	7		0	0	1	0
81	0	non-AP	0	159	40	15.8222	38.6	13500	23.57	3.9	94	1	0	0	0	0	0	0	8	1	0	home	1	0	0		1	0	0	0	0	0	0	0	0			0	0	0	0	0	1	2		0	0	1	0
88	0	non-AP	1	150	37	16.4444	37.3	7000	0.26			0	1	1	0	0	0	0	30	1	0	home	1	0	0		1	0	0	0	0	0	0	0	0			0	0	0	0	0	1	6		0	0	1	0
93	0	non-AP	1	150	59	26.2222	40.1	10000	0.96			0	0	0	0	0	0	0	15	1	0	home	1	0	0		1	0	0	0	0	0	0	0	0			0	0	0	0	0	1	2		0	0	1	0
70	0	non-AP	1	170	60	20.7612	39	15700	12.13			0	0	0	0	0	0	0	14	1	0	home	1	0	0		1	0	0	0	0	0	0	0	0			0	0	0	0	0	1	3		0	0	1	0
88	0	non-AP	0	160	48.8	19.0625	36.8	11000	12.11	3.8	99	0	0	0	0	0	0	0	24	1	0	home	1	0	0		1	0	0	0	0	0	0	0	0			0	0	0	0	0	1	4		0	0	1	0
85	0	non-AP	0	165	75	27.5482	39.4	3200	36.8	3.9	90	0	0	0	0	0	0	0	15	1	0	home	1	0	0		1	0	0	0	0	0	0	0	0			0	0	0	0	0	1	2		0	0	1	0
78	0	non-AP	0	165	50	18.3655	37.7	9200	20.2			0	0	0	0	0	0	0	11	1	0	home	1	0	0		1	0	0	0	0	0	0	0	0			0	0	0	0	0	1	3		0	0	1	0
70	0	non-AP	0	174	63	20.8086	36.4	10300	15.37	3.5		0	0	0	0	0	0	0	3	1	0	home	1	0	0		1	0	0	0	0	0	0	0	0			0	0	0	0	0	1	1		0	0	1	0
87	0	non-AP	0	152.1	55.6	24.0335	38.6	16500	13.87	3.2	95	0	0	0	0	0	0	0	8	1	0	home	1	0	0		1	0	0	0	0	0	0	0	0			0	0	0	0	0	1	3		0	0	1	0
64	0	non-AP	1	149	40	18.0172	36.9	13100	26.89	3.5		0	0	0	0	0	0	0	6	1	0	home	1	0	0		0	0	1	0	0	0	0	0	0			0	0	0	0	0	1	6		0	0	0	0
30	0	non-AP	0	163	41.8	15.7326	40.8	11500	7.81	3.9	90	0	0	0	1	1	0	0	66	1	0	home	1	0	0		1	0	0	0	0	1	0	1	0		1	1	0	0	1	0	1	66		1	0	0	0
64	0	non-AP	0	170	63.8	22.0761	38.6	6300	71.45	2.4	88	0	0	0	0	0	0	0	13	0	1	home	1	0	0		0	0	0	0	0	0	0	0	0			0	0	0	0	0	1	13		1	0	1	0
85	0	non-AP	1	168.9	73.6	25.7999	39.6	10600	0.38	4		1	0	0	0	0	1	0	13	0	1	home	1	0	0		1	0	0	0	0	0	0	0	0			0	0	0	0	0	1	13		0	0	1	0
87	0	non-AP	0				37.6	18000	12.28	2.2		1	1	0	0	0	1	0	2	0	1	home	1	0	0		1	0	0	0	0	0	0	0	0			0	0	0	0	0	1	2		0	0	1	0
86	0	non-AP	0				38.4	18800	27.08	2.4		0	0	0	0	1	0	0	2	0	1	home	1	0	0		1	0	0	0	0	0	0	0	0			0	0	0	0	0	1	2		0	0	1	0
88	0	non-AP	0	158	44.3	17.7456	37.7	17000	25.08	2.9		1	1	0	0	0	0	0	18	0	1	home	1	0	0		1	0	0	0	0	0	0	0	0			0	0	0	0	0	1	18		0	0	1	0
94	0	non-AP	0	154	37.6	15.8543	36.4	7900	7.36	2.3	70	1	1	0	0	0	0	0	4	0	1	home	1	0	0		1	0	0	0	0	0	0	0	0			0	0	0	0	0	1	4		0	0	1	0
86	0	non-AP	0	168.9	67.5	23.6616	37.8	7200	4.68	2.5	97	1	0	0	0	0	0	0	2	0	1	home	1	0	0		1	0	0	0	0	0	0	0	0			0	0	0	0	0	1	2		0	0	0	0
75	0	non-AP	0	171.5	65.4	22.2356	38.6	9700	7.67	3	95	1	0	0	0	1	1	0	8	1	0	home	1	0	0		0	1	0	0	0	0	0	0	0			0	0	0	0	0	0	0		0	0	0	1
88	0	non-AP	0	151	50	21.9289	36.9	9000	10.14	2.9	95	1	1	1	0	0	0	0	4	1	0	home	1	0	0		0	1	0	0	0	0	0	0	0			0	0	0	0	0	0	0		0	0	0	1
86	0	non-AP	0	170	51	17.6471	37	22100	3.17	3.3	96	1	0	0	0	1	1	0	7	1	0	home	1	0	0		1	0	0	0	0	0	0	0	0			0	0	0	0	0	0	0		0	0	0	1
75	0	non-AP	0	171.5	65.4	22.2356	37	7900	19.97	2.7	97	1	0	0	0	1	1	0	8	1	0	home	1	0	0		1	0	0	0	0	0	0	0	0			0	0	0	0	0	0	0		0	0	0	1
86	0	non-AP	1	149.7	43.1	19.2324	37.4	8000	15.86	4	95	0	0	1	0	1	1	0	8	1	0	home	1	0	0		1	0	0	0	0	0	0	0	0			0	0	0	0	0	0	0		0	0	0	1
86	0	non-AP	1	152.5	48.6	20.8976	36.8	8400	15.14	3.8	97	0	0	0	0	1	1	0	9	1	0	home	1	0	0		1	0	0	0	0	0	0	0	0			0	0	0	0	0	0	0		0	0	0	1
71	0	non-AP	1	160.5	51.65	20.0503	36.8	15700	6.55	4.1	91	0	0	0	0	1	1	0	14	1	0	home	1	0	0		1	0	0	0	0	0	0	0	0			0	0	0	0	0	0	0		0	0	0	1
62	0	non-AP	1	152	41.4	17.919	36.6	2200	0.14	3.6	96	0	0	0	0	1	1	0	8	1	0	home	1	0	0		1	0	0	0	0	0	0	0	0			0	0	0	0	0	0	0		0	0	0	1
66	0	non-AP	0	179.5	67	20.7944	36.6	7500	19.7	3.4	91	0	1	0	0	1	1	0	5	1	0	home	1	0	0		1	0	0	0	0	0	0	0	0			0	0	0	0	0	0	0		0	0	0	1
77	0	non-AP	0	165	55.1	20.2388	37.2	13900	31.41	3.5	88	0	0	0	0	1	1	0	12	1	0	home	1	0	0		1	0	0	0	0	0	0	0	0			0	0	0	0	0	0	0		0	0	0	1
74	0	non-AP	0	163.6	49.1	18.3449	36.7	9300	9.66	3.9		0	0	0	0	1	1	0	11	1	0	home	1	0	0		1	0	0	0	0	0	0	0	0			0	0	0	0	0	0	0		0	0	0	1
74	0	non-AP	0	163.6	49.1	18.3449	36.5	4400	0.4	4.4		0	0	0	0	1	1	0	19	1	0	home	1	0	0		1	0	0	0	0	0	0	0	0			0	0	0	0	0	0	0		0	0	0	1
74	0	non-AP	0	163.6	49.1	18.3449	38.1	15100	1.04	4.2		0	0	0	0	1	1	0	31	1	0	home	1	0	0		1	0	0	0	0	0	0	0	0			0	0	0	0	0	0	0		0	0	0	1
80	0	non-AP	0	160	66.4	25.9375	36.2	8500	5.51	2.9	95	0	0	0	0	0	1	0	16	1	0	home	1	0	0		1	0	0	0	0	0	0	0	0			0	0	0	0	0	0	0		0	0	0	1
82	0	non-AP	1	139.5	39.15	20.1179	36.9	12700	11	2.8	94	1	0	0	0	1	0	0	7	1	0	home	1	0	0		1	0	0	0	0	0	0	0	0			0	0	0	0	0	0	0		0	0	0	1
53	0	non-AP	1	161	73.5	28.3554	38.6	5200	0.71		94	1	0	0	0	1	0	0	7	1	0	home	1	0	0		1	0	0	0	0	0	0	0	0			0	0	0	0	0	0	0		0	0	0	1
91	0	non-AP	0	155	51.8	21.5609	36.5	26300	6.61	3.1	96	1	0	0	0	1	0	0	14	1	0	home	1	0	0		1	0	0	0	0	0	0	0	0			0	0	0	0	0	0	0		0	0	0	1
82	0	non-AP	0	156	54.3	22.3126	39.6	7000	0.29	3.8		1	0	0	0	1	0	0	7	1	0	home	1	0	0		1	0	0	0	0	0	0	0	0			0	0	0	0	0	0	0		0	0	0	1
73	0	non-AP	0	169	58	20.3074	37.8	12400	17.96	3	96	1	0	0	0	1	0	0	8	1	0	home	1	0	0		1	0	0	0	0	0	0	0	0			0	0	0	0	0	0	0		0	0	0	1
91	0	non-AP	1	145	35	16.6468	37.1	9300	17.71	2.7	92	0	0	0	0	1	0	0	9	1	0	home	1	0	0		1	0	0	0	0	0	0	0	0			0	0	0	0	0	0	0		0	0	0	1
89	0	non-AP	1	145	39.8	18.9298	37	9700	34.49	3.2	94	0	0	0	0	1	0	0	10	1	0	home	1	0	0		1	0	0	0	0	0	0	0	0			0	0	0	0	0	0	0		0	0	0	1
63	0	non-AP	1	152	64.3	27.8307	36.9	16300	16.74	3.1	97	0	0	0	0	1	0	0	7	1	0	home	1	0	0		1	0	0	0	0	0	0	0	0			0	0	0	0	0	0	0		0	0	0	1
54	0	non-AP	1	160	74	28.9062	39.6	9400	3.82	4.1	95	0	0	0	0	1	0	0	6	1	0	home	1	0	0		1	0	0	0	0	0	0	0	0			0	0	0	0	0	0	0		0	0	0	1
25	0	non-AP	1	166.9	61.4	22.0422	36.8	13100	0.04	4.6	98	0	0	0	0	1	0	0	7	1	0	home	1	0	0		1	0	0	0	0	0	0	0	0			0	0	0	0	0	0	0		0	0	0	1
88	0	non-AP	0	162	60	22.8624	36.6	5600	11.38	3.7	91	0	0	0	0	1	0	0	5	1	0	home	1	0	0		1	0	0	0	0	0	0	0	0			0	0	0	0	0	0	0		0	0	0	1
88	0	non-AP	0	153.7	46.1	19.5143	37.5	16900	8.37	3.8	96	0	0	0	0	1	0	0	6	1	0	home	1	0	0		1	0	0	0	0	0	0	0	0			0	0	0	0	0	0	0		0	0	0	1
88	0	non-AP	0	159.4	51.3	20.1902	36.7	10300	16.43	3.4		0	0	0	0	1	0	0	12	1	0	home	1	0	0		1	0	0	0	0	0	0	0	0			0	0	0	0	0	0	0		0	0	0	1
84	0	non-AP	0	164.5	59.7	22.0619	36.8	7000	10.76	3	89	0	0	0	0	1	0	0	36	1	0	home	1	0	0		1	0	0	0	0	0	0	0	0			0	0	0	0	0	0	0		0	0	0	1
78	0	non-AP	0	156.3	55.9	22.882	36.7	9800	14.51	3.5	93	0	0	0	0	1	0	0	7	1	0	home	1	0	0		1	0	0	0	0	0	0	0	0			0	0	0	0	0	0	0		0	0	0	1
70	0	non-AP	0	168	63.6	22.534	36.2	16400	17.35	2.2		0	0	0	0	1	0	0	23	1	0	home	1	0	0		1	0	0	0	0	0	0	0	0			0	0	0	0	0	0	0		0	0	0	1
69	0	non-AP	0	159.2	52.3	20.6355	39.3	14200	27.49	3.2	90	0	0	0	0	1	0	0	8	1	0	home	1	0	0		1	0	0	0	0	0	0	0	0			0	0	0	0	0	0	0		0	0	0	1
69	0	non-AP	0	170	36.3	12.5606	36.8	12000	1.23	2.8		0	0	0	0	1	0	0	32	1	0	home	1	0	0		1	0	0	0	0	0	0	0	0			0	0	0	0	0	0	0		0	0	0	1
67	0	non-AP	0	157	41	16.6335	36.8	9400	10.6	3.3	97	0	0	0	0	1	0	0	6	1	0	home	1	0	0		1	0	0	0	0	0	0	0	0			0	0	0	0	0	0	0		0	0	0	1
67	0	non-AP	0	166.2	66.7	24.147	35.9	5400	13.98	3.4	95	0	0	0	0	1	0	0	10	1	0	home	1	0	0		1	0	0	0	0	0	0	0	0			0	0	0	0	0	0	0		0	0	0	1
58	0	non-AP	0	166	61	22.1367	40.6	15900	19.07	3.7	91	0	0	0	0	1	0	0	6	1	0	home	1	0	0		1	0	0	0	0	0	0	0	0			0	0	0	0	0	0	0		0	0	0	1
54	0	non-AP	0	168	78	27.6361	39.5	6300	19.02	3.9	93	0	0	0	0	1	0	0	7	1	0	home	1	0	0		1	0	0	0	0	0	0	0	0			0	0	0	0	0	0	0		0	0	0	1
83	0	non-AP	1	144.4	37.45	17.9605	36.8	12500	18.72	2.4	95	1	0	0	0	0	0	0	64	1	0	home	1	0	0		1	0	0	0	0	0	0	0	0			0	0	0	0	0	0	0		0	0	0	1
77	0	non-AP	1	144.9	50.9	24.2427	37.7	25200	4	3.2	87	1	0	0	0	0	0	0	11	1	0	home	1	0	0		1	0	0	0	0	0	0	0	0			0	0	0	0	0	0	0		0	0	0	1
73	0	non-AP	1	151.9	53.7	23.2733	39.3	5200	1.62	4	85	1	0	0	0	0	0	0	5	1	0	home	1	0	0		1	0	0	0	0	0	0	0	0			0	0	0	0	0	0	0		0	0	0	1
72	0	non-AP	1	152	51.5	22.2905	38.2	6900	1.39	3.3	94	1	0	0	0	0	0	0	77	1	0	home	1	0	0		1	0	0	0	0	0	0	0	0			0	0	0	0	0	0	0		0	0	0	1
77	0	non-AP	0	164.5	79.6	29.4158	36.6	7400	14.68	3.2	97	1	0	0	0	0	0	0	18	1	0	home	1	0	0		1	0	0	0	0	0	0	0	0			0	0	0	0	0	0	0		0	0	0	1
74	0	non-AP	0				39.2	8300	1.2	3.7	96	1	0	0	0	0	0	0	3	1	0	home	1	0	0		1	0	0	0	0	0	0	0	0			0	0	0	0	0	0	0		0	0	0	1
106	0	non-AP	1	148	37.6	17.1658	37.4	8700	0.69	3.3	98	0	0	1	0	0	0	0	2	1	0	home	1	0	0		1	0	0	0	0	0	0	0	0			0	0	0	0	0	0	0		0	0	0	1
81	0	non-AP	1	153	57	24.3496	37	13000	1.53	3	92	0	0	1	0	0	0	0	4	1	0	home	1	0	0		1	0	0	0	0	0	0	0	0			0	0	0	0	0	0	0		0	0	0	1
93	0	non-AP	1	145	37	17.5981	37	8200	1.8	3.3	91	0	0	0	0	0	0	0	9	1	0	home	1	0	0		1	0	0	0	0	0	0	0	0			0	0	0	0	0	0	0		0	0	0	1
84	0	non-AP	1	153	72	30.7574	36.3	11500	22.62	2.5	98	0	0	0	0	0	0	0	10	1	0	home	1	0	0		1	0	0	0	0	0	0	0	0			0	0	0	0	0	0	0		0	0	0	1
74	0	non-AP	1	157	49.1	19.9197	38.6	7400	5.77	4.4		0	0	0	0	0	0	0	5	1	0	home	1	0	0		1	0	0	0	0	0	0	0	0			0	0	0	0	0	0	0		0	0	0	1
51	0	non-AP	1	162	53.5	20.3856	38.4	10200	21.4	3.7	98	0	0	0	0	0	0	0	7	1	0	home	1	0	0		1	0	0	0	0	0	0	0	0			0	0	0	0	0	0	0		0	0	0	1
38	0	non-AP	1	156	46	18.902	37.5	3500	7.88	3	97	0	0	0	0	0	0	0	8	1	0	home	1	0	0		1	0	0	0	0	0	0	0	0			0	0	0	0	0	0	0		0	0	0	1
25	0	non-AP	1				38.3	11700	3.66	4.3	97	0	0	0	0	0	0	0	6	1	0	home	1	0	0		1	0	0	0	0	0	0	0	0			0	0	0	0	0	0	0		0	0	0	1
84	0	non-AP	0	145	58	27.5862	38	14200	0.3	3.3	99	0	1	0	0	0	0	0	60	1	0	home	1	0	0		1	0	0	0	0	0	0	0	0			0	0	0	0	0	0	0		0	0	0	1
91	0	non-AP	0	140	40.75	20.7908	36.9	4900	2.25		95	0	0	0	0	0	0	0	52	1	0	home	1	0	0		1	0	0	0	0	0	0	0	0			0	0	0	0	0	0	0		0	0	0	1
89	0	non-AP	0	158	61	24.4352	37.2	7300	3.57	4.2		0	0	0	0	0	0	0	18	1	0	home	1	0	0		1	0	0	0	0	0	0	0	0			0	0	0	0	0	0	0		0	0	0	1
83	0	non-AP	0	169	52	18.2066	36.4	7700	10.65	3.4	98	0	0	0	0	0	0	0	5	1	0	home	1	0	0		1	0	0	0	0	0	0	0	0			0	0	0	0	0	0	0		0	0	0	1
80	0	non-AP	0	160	66.4	25.9375	36.9	8200	7.44	3	94	0	0	0	0	0	0	0	12	1	0	home	1	0	0		1	0	0	0	0	0	0	0	0			0	0	0	0	0	0	0		0	0	0	1
80	0	non-AP	0				37.1	10400	17.12	3.6	99	0	0	0	0	0	0	0	13	1	0	home	1	0	0		1	0	0	0	0	0	0	0	0			0	0	0	0	0	0	0		0	0	0	1
78	0	non-AP	0	155	66	27.4714	39.1	11200	4.52	4.3		0	0	0	0	0	0	0	15	1	0	home	1	0	0		1	0	0	0	0	0	0	0	0			0	0	0	0	0	0	0		0	0	0	1
70	0	non-AP	0	171	51.1	17.4755	36.8	5700	2.78	3.6		0	0	0	0	0	0	0	23	1	0	home	1	0	0		1	0	0	0	0	0	0	0	0			0	0	0	0	0	0	0		0	0	0	1
68	0	non-AP	0	181	62.7	19.1386	38.2	14800	25.4	3.8	86	0	0	0	0	0	0	0	14	1	0	home	1	0	0		1	0	0	0	0	0	0	0	0			0	0	0	0	0	0	0		0	0	0	1
67	0	non-AP	0	155	41.4	17.232	37.6	10100	20.5	2.9	91	0	0	0	0	0	0	0	9	1	0	home	1	0	0		1	0	0	0	0	0	0	0	0			0	0	0	0	0	0	0		0	0	0	1
61	0	non-AP	0	182	85.5	25.8121	36.8	13700	17.12	3.2	97	0	0	0	0	0	0	0	9	1	0	home	1	0	0		1	0	0	0	0	0	0	0	0			0	0	0	0	0	0	0		0	0	0	1
60	0	non-AP	0	170	64.2	22.2145	38.6	14800	28.24	3.1	94	0	0	0	0	0	0	0	14	1	0	home	1	0	0		1	0	0	0	0	0	0	0	0			0	0	0	0	0	0	0		0	0	0	1
54	0	non-AP	0	171.2	92.6	31.5939	38	18500	22.1		96	0	0	0	0	0	0	0	10	1	0	home	1	0	0		1	0	0	0	0	0	0	0	0			0	0	0	0	0	0	0		0	0	0	1
45	0	non-AP	0	171.7	65.1	22.0821	37.7	15500	7.99	3.4	97	0	0	0	0	0	0	0	7	1	0	home	1	0	0		1	0	0	0	0	0	0	0	0			0	0	0	0	0	0	0		0	0	0	1
44	0	non-AP	0	166	67	24.3141	37.8	15600	15.6	4	98	0	0	0	0	0	0	0	6	1	0	home	1	0	0		1	0	0	0	0	0	0	0	0			0	0	0	0	0	0	0		0	0	0	1
43	0	non-AP	0	167.2	60.5	21.6413	36.4	12900	6.22		98	0	0	0	0	0	0	0	16	1	0	home	1	0	0		1	0	0	0	0	0	0	0	0			0	0	0	0	0	0	0		0	0	0	1
41	0	non-AP	0				40.1	6500	14.72	3.4	93	0	0	0	0	0	0	0	6	1	0	home	1	0	0		1	0	0	0	0	0	0	0	0			0	0	0	0	0	0	0		0	0	0	1
38	0	non-AP	0	178.8	70.1	21.9272	36.6	17800	18.29	3.7	98	0	0	0	0	0	0	0	6	1	0	home	1	0	0		1	0	0	0	0	0	0	0	0			0	0	0	0	0	0	0		0	0	0	1
78	0	non-AP	0	153.5	53.8	22.8331	37.2	15700	16.05	3		0	1	0	0	1	0	0	126	1	0	home	1	0	0		0	1	0	0	0	1	0	1	0		1	1	0	1	0	0	1	58		1	1	1	0
63	0	non-AP	1	151	33.1	14.5169	37.4	12100	42.83	2.3		0	0	0	0	0	0	0	20	1	0	home	1	0	0		0	1	0	0	0	0	0	1	0		1	1	0	0	1	0	1	3		0	0	1	0
83	0	non-AP	0	165	50	18.3655	37.9	9900	14.94	2.6	94	0	0	0	0	0	0	0	22	1	0	home	1	0	0		1	0	0	0	0	0	0	1	0		1	1	0	0	0	0	1	2		0	0	1	0
84	0	non-AP	0	167	48	17.2111	39.6	14300	0.43	4.2	90	1	0	0	0	0	0	0	7	1	0	home	1	0	0		0	1	0	0	0	0	0	0	0			0	0	0	0	0	1	1		0	0	1	0
90	0	non-AP	1				37.7	9600	0.31	3.4	97	0	0	0	0	0	0	0	17	1	0	home	1	0	0		0	1	0	0	0	0	0	0	0			0	0	0	0	0	1	2		0	0	1	0
85	0	non-AP	1	140	47.2	24.0816	37.7	6300	2.56	4.2	96	1	0	1	0	1	1	0	3	1	0	home	1	0	0		1	0	0	0	0	0	0	0	0			0	0	0	0	0	1	3		0	0	1	0
78	0	non-AP	1	150	45.6	20.2667	39.3	12900	0.63	3.2	92	1	0	0	0	1	0	0	16	1	0	home	1	0	0		1	0	0	0	0	0	0	0	0			0	0	0	0	0	1	2		0	0	1	0
81	0	non-AP	1	156	45.5	18.6966	36.7	6500	6.83	2.9	99	0	0	0	0	1	0	0	20	1	0	home	1	0	0		1	0	0	0	0	0	0	0	0			0	0	0	0	0	1	3		0	0	1	0
67	0	non-AP	1	155	40	16.6493	40.1	17100	15.03	2.5		0	0	0	0	1	0	0	7	1	0	home	1	0	0		1	0	0	0	0	0	0	0	0			0	0	0	0	0	1	1		0	0	1	0
78	0	non-AP	0	159.5	53.2	20.9117	39.8	4700	3.18	3.3	90	0	1	0	0	1	0	0	28	1	0	home	1	0	0		1	0	0	0	0	0	0	0	0			0	0	0	0	0	1	4		0	0	1	0
88	0	non-AP	0				36.7	5400	6.88	3.6		0	0	0	0	1	0	0	11	1	0	home	1	0	0		1	0	0	0	0	0	0	0	0			0	0	0	0	0	1	2		0	0	1	0
87	0	non-AP	1	137	40.75	21.7113	39.1	12700	3.84	3.7		0	0	1	0	0	0	0	12	1	0	home	1	0	0		1	0	0	0	0	0	0	0	0			0	0	0	0	0	1	2		0	0	1	0
87	0	non-AP	0	172	62	20.9573	38.7	6800	13.51	3.4		1	0	0	0	1	1	0	36	1	0	home	1	0	0		0	1	0	0	0	0	0	0	0		1	0	0	1	0	0	0	0		0	0	1	0
63	0	non-AP	0	165.8	58.4	21.2444	39.4	9000	7.51	3.7	90	0	0	0	0	1	0	0	26	1	0	home	1	0	0		1	0	0	0	0	0	0	0	0		1	0	0	1	0	0	0	0		0	0	1	0
94	0	non-AP	0	161	49.4	19.0579	38.4	21400	1.46	3.2		0	0	0	0	0	0	0	23	1	0	home	1	0	0		1	0	0	0	0	0	0	1	0		1	1	0	0	0	0	0	0		0	0	1	0
86	0	non-AP	0	153	50	21.3593	39.7	10200	5.25	3	97	0	0	0	0	1	0	0	11	1	0	home	1	0	0		0	1	0	0	0	0	0	0	0			0	0	0	0	0	0	0		0	0	1	0
81	0	non-AP	1	167	62.5	22.4103	37.5	16700	11.84	3.7		0	1	0	0	0	0	0	14	1	0	home	1	0	0		0	1	0	0	0	0	0	0	0			0	0	0	0	0	0	0		0	0	1	0
57	0	non-AP	0	160	66.3	25.8984	37.4	33400	19.78	3.5	90	0	1	0	0	0	0	0	4	1	0	home	1	0	0		0	1	0	0	0	0	0	0	0			0	0	0	0	0	0	0		0	0	1	0
85	0	non-AP	0	176	81	26.1493	39.5	14400	3.9	3.9	93	0	0	0	0	0	0	0	17	1	0	home	1	0	0		0	1	0	0	0	0	0	0	0			0	0	0	0	0	0	0		0	0	1	0
91	0	non-AP	0	155	51.8	21.5609	37.2	21600	4.16	3	94	1	0	0	0	1	1	0	4	1	0	home	1	0	0		1	0	0	0	0	0	0	0	0			0	0	0	0	0	0	0		0	0	1	0
91	0	non-AP	0	168	60.85	21.5597	39.1	19500	4.1	3.5	93	1	0	0	0	1	1	0	9	1	0	home	1	0	0		1	0	0	0	0	0	0	0	0			0	0	0	0	0	0	0		0	0	1	0
91	0	non-AP	0	155	51.8	21.5609	37.6	23600	1.32	3.7		1	0	0	0	1	1	0	12	1	0	home	1	0	0		1	0	0	0	0	0	0	0	0			0	0	0	0	0	0	0		0	0	1	0
83	0	non-AP	0	152	48.8	21.1219	37.4	18000	9.12	3.6		1	0	0	0	1	1	0	9	1	0	home	1	0	0		1	0	0	0	0	0	0	0	0			0	0	0	0	0	0	0		0	0	1	0
68	0	non-AP	0	166	51.5	18.6892	39.2	8200	14.95	2.4	96	1	0	0	0	1	1	0	15	1	0	home	1	0	0		1	0	0	0	0	0	0	0	0			0	0	0	0	0	0	0		0	0	1	0
80	0	non-AP	1	143.5	32.5	15.7826	36.1	11300	21.55	3.1		0	0	0	0	1	1	0	14	1	0	home	1	0	0		1	0	0	0	0	0	0	0	0			0	0	0	0	0	0	0		0	0	1	0
78	0	non-AP	1	142	26.1	12.9439	36.4	15300	13.61	3.3	98	0	0	0	0	1	1	0	10	1	0	home	1	0	0		1	0	0	0	0	0	0	0	0			0	0	0	0	0	0	0		0	0	1	0
73	0	non-AP	1	148.8	51.1	23.0789	38	5200	4.3	4.3	97	0	0	0	0	1	1	0	6	1	0	home	1	0	0		1	0	0	0	0	0	0	0	0			0	0	0	0	0	0	0		0	0	1	0
90	0	non-AP	0	160	67	26.1719	38.1	11200	19.04	3.3	94	0	1	0	0	1	1	0	8	1	0	home	1	0	0		1	0	0	0	0	0	0	0	0			0	0	0	0	0	0	0		0	0	1	0
79	0	non-AP	0	166.8	58.3	20.9545	38.2	9500	17.84	3		0	0	0	0	1	1	0	15	1	0	home	1	0	0		1	0	0	0	0	0	0	0	0			0	0	0	0	0	0	0		0	0	1	0
79	0	non-AP	0	166.8	58.3	20.9545	36.8	15600	28.04	2.8		0	0	0	0	1	1	0	20	1	0	home	1	0	0		1	0	0	0	0	0	0	0	0			0	0	0	0	0	0	0		0	0	1	0
78	0	non-AP	0	176	51.1	16.4966	39.8	14000	20.09	3.7	85	0	0	0	0	1	1	0	9	1	0	home	1	0	0		1	0	0	0	0	0	0	0	0			0	0	0	0	0	0	0		0	0	1	0
72	0	non-AP	0	170	60.3	20.8651	40	13100	8.18	3.4		0	0	0	0	1	1	0	9	1	0	home	1	0	0		1	0	0	0	0	0	0	0	0			0	0	0	0	0	0	0		0	0	1	0
70	0	non-AP	0	170	64	22.1453	38.3	11200	14.08	4.1	94	0	0	0	0	1	1	0	8	1	0	home	1	0	0		1	0	0	0	0	0	0	0	0			0	0	0	0	0	0	0		0	0	1	0
66	0	non-AP	0	168.4	49.1	17.314	37.4	10200	16.9	3.4	96	0	0	0	0	1	1	0	5	1	0	home	1	0	0		1	0	0	0	0	0	0	0	0			0	0	0	0	0	0	0		0	0	1	0
61	0	non-AP	0	175	93.5	30.5306	37.4	9400	15.59	3.9	93	0	0	0	0	1	1	0	9	1	0	home	1	0	0		1	0	0	0	0	0	0	0	0			0	0	0	0	0	0	0		0	0	1	0
83	0	non-AP	0	158	48	19.2277	38.7	5200	6.27	3.4	99	0	1	0	0	0	1	0	5	1	0	home	1	0	0		1	0	0	0	0	0	0	0	0			0	0	0	0	0	0	0		0	0	1	0
57	0	non-AP	0	160	66.3	25.8984	36.5	19200	0.12	4.3	88	0	1	0	0	0	1	0	9	1	0	home	1	0	0		1	0	0	0	0	0	0	0	0			0	0	0	0	0	0	0		0	0	1	0
55	0	non-AP	0	171	70.3	24.0416	41.1	15200	3.89	4.2	87	0	0	0	0	0	1	0	7	1	0	home	1	0	0		1	0	0	0	0	0	0	0	0			0	0	0	0	0	0	0		0	0	1	0
72	0	non-AP	0	163.5	49.2	18.4047	36.6	7100	13.95	2.8	87	1	1	0	0	1	0	0	52	1	0	home	1	0	0		1	0	0	0	0	0	0	0	0			0	0	0	0	0	0	0		0	0	1	0
82	0	non-AP	0	156	54.3	22.3126	38.3	10500	6.55	3.3		1	0	0	0	1	0	0	7	1	0	home	1	0	0		1	0	0	0	0	0	0	0	0			0	0	0	0	0	0	0		0	0	1	0
82	0	non-AP	0	156	54.3	22.3126	37.3	10800	6.87	3.7		1	0	0	0	1	0	0	9	1	0	home	1	0	0		1	0	0	0	0	0	0	0	0			0	0	0	0	0	0	0		0	0	1	0
63	0	non-AP	0	169	55	19.257	37	8800	7.36	3.5		1	0	0	0	1	0	0	9	1	0	home	1	0	0		1	0	0	0	0	0	0	0	0			0	0	0	0	0	0	0		0	0	1	0
86	0	non-AP	1	158	57.5	23.0332	36.8	9300	18.52	2.9	88	0	0	0	0	1	0	0	20	1	0	home	1	0	0		1	0	0	0	0	0	0	0	0			0	0	0	0	0	0	0		0	0	1	0
67	0	non-AP	1	150	49.6	22.0444	38.1	17100	35.95	2.9		0	0	0	0	1	0	0	11	1	0	home	1	0	0		1	0	0	0	0	0	0	0	0			0	0	0	0	0	0	0		0	0	1	0
55	0	non-AP	1	159	40.8	16.1386	36.9	8900	1.61	4	97	0	0	0	0	1	0	0	11	1	0	home	1	0	0		1	0	0	0	0	0	0	0	0			0	0	0	0	0	0	0		0	0	1	0
29	0	non-AP	1	154	55.9	23.5706	37	14400	23.41	3.4	96	0	0	0	0	1	0	0	7	1	0	home	1	0	0		1	0	0	0	0	0	0	0	0			0	0	0	0	0	0	0		0	0	1	0
85	0	non-AP	0	172	65.3	22.0727	37.1	10400	18.72	3.2	92	0	0	0	0	1	0	0	14	1	0	home	1	0	0		1	0	0	0	0	0	0	0	0			0	0	0	0	0	0	0		0	0	1	0
71	0	non-AP	0		70.6		39.4	14600	9.83	3.8	95	0	0	0	0	1	0	0	20	1	0	home	1	0	0		1	0	0	0	0	0	0	0	0			0	0	0	0	0	0	0		0	0	1	0
67	0	non-AP	0		56.8		39.6	21000	31.66	3.4	85	0	0	0	0	1	0	0	9	1	0	home	1	0	0		1	0	0	0	0	0	0	0	0			0	0	0	0	0	0	0		0	0	1	0
24	0	non-AP	0	170	86	29.7578	39.8	21200	32.25	3		0	0	0	0	1	0	0	10	1	0	home	1	0	0		1	0	0	0	0	0	0	0	0			0	0	0	0	0	0	0		0	0	1	0
82	0	non-AP	1	162	39.1	14.8986	36.5	3900	17.74	3.6	98	1	0	0	0	0	0	0	24	1	0	home	1	0	0		1	0	0	0	0	0	0	0	0			0	0	0	0	0	0	0		0	0	1	0
65	0	non-AP	1	153	54	23.0681	37.3	12800	12.88	3.4	98	1	0	0	0	0	0	0	13	1	0	home	1	0	0		1	0	0	0	0	0	0	0	0			0	0	0	0	0	0	0		0	0	1	0
64	0	non-AP	0	167.3	58.05	20.7401	36.9	10700	13.32	3.5	97	1	0	1	0	0	0	0	4	1	0	home	1	0	0		1	0	0	0	0	0	0	0	0			0	0	0	0	0	0	0		0	0	1	0
93	0	non-AP	0	164	51.8	19.2594	36.7	11400	15.22	3.3	96	1	0	0	0	0	0	0	9	1	0	home	1	0	0		1	0	0	0	0	0	0	0	0			0	0	0	0	0	0	0		0	0	1	0
83	0	non-AP	0	152	47	20.3428	36.7	4600	8.55	3	94	1	0	0	0	0	0	0	8	1	0	home	1	0	0		1	0	0	0	0	0	0	0	0			0	0	0	0	0	0	0		0	0	1	0
82	0	non-AP	0	172.2	65.7	22.1564	37.3	12800	28.25	2.8	93	1	0	0	0	0	0	0	12	1	0	home	1	0	0		1	0	0	0	0	0	0	0	0			0	0	0	0	0	0	0		0	0	1	0
75	0	non-AP	0	164	69.3	25.7659	36.5	7800	9.82	4.3		1	0	0	0	0	0	0	4	1	0	home	1	0	0		1	0	0	0	0	0	0	0	0			0	0	0	0	0	0	0		0	0	1	0
67	0	non-AP	0	170	51	17.6471	39.8	3500	7.81	2.1	98	1	0	0	0	0	0	0	10	1	0	home	1	0	0		1	0	0	0	0	0	0	0	0			0	0	0	0	0	0	0		0	0	1	0
49	0	non-AP	0	176	100	32.2831	38.5	8300	2.79	3.9	98	1	0	0	0	0	0	0	6	1	0	home	1	0	0		1	0	0	0	0	0	0	0	0			0	0	0	0	0	0	0		0	0	1	0
86	0	non-AP	1	148	68	31.0446	36.8	11200	11.28	3.3	96	0	0	0	0	0	0	0	18	1	0	home	1	0	0		1	0	0	0	0	0	0	0	0			0	0	0	0	0	0	0		0	0	1	0
85	0	non-AP	1	150	45	20	37.9	4900	3.36	4.1		0	0	0	0	0	0	0	7	1	0	home	1	0	0		1	0	0	0	0	0	0	0	0			0	0	0	0	0	0	0		0	0	1	0
80	0	non-AP	1				36.5	10900	17.67	3.6	98	0	0	0	0	0	0	0	10	1	0	home	1	0	0		1	0	0	0	0	0	0	0	0			0	0	0	0	0	0	0		0	0	1	0
75	0	non-AP	1	154	46	19.3962	39.7	2600	2.2	3.9	97	0	0	0	0	0	0	0	5	1	0	home	1	0	0		1	0	0	0	0	0	0	0	0			0	0	0	0	0	0	0		0	0	1	0
71	0	non-AP	1	154	45.5	19.1854	36.2	7800	17.82	2.8	92	0	0	0	0	0	0	0	11	1	0	home	1	0	0		1	0	0	0	0	0	0	0	0			0	0	0	0	0	0	0		0	0	1	0
62	0	non-AP	1	156.2	59.8	24.5098	40.1	2600	9.37	3.7	94	0	0	0	0	0	0	0	9	1	0	home	1	0	0		1	0	0	0	0	0	0	0	0			0	0	0	0	0	0	0		0	0	1	0
61	0	non-AP	1	165	59.8	21.9651	39.9	12500	10.77	3.8		0	0	0	0	0	0	0	10	1	0	home	1	0	0		1	0	0	0	0	0	0	0	0			0	0	0	0	0	0	0		0	0	1	0
59	0	non-AP	1	153	40	17.0874	36.7	6100	3.47	3.9	95	0	0	0	0	0	0	0	5	1	0	home	1	0	0		1	0	0	0	0	0	0	0	0			0	0	0	0	0	0	0		0	0	1	0
35	0	non-AP	1	162.2	64.6	24.5545	37.7	5200	5	3.8	97	0	0	0	0	0	0	0	5	1	0	home	1	0	0		1	0	0	0	0	0	0	0	0			0	0	0	0	0	0	0		0	0	1	0
83	0	non-AP	0	169	73.9	25.8744	37.3	14500	28.69	3.1	94	0	1	1	0	0	0	0	20	1	0	home	1	0	0		1	0	0	0	0	0	0	0	0			0	0	0	0	0	0	0		0	0	1	0
90	0	non-AP	0	160	67	26.1719	38.7	15900	4.75	4.3	90	0	1	0	0	0	0	0	8	1	0	home	1	0	0		1	0	0	0	0	0	0	0	0			0	0	0	0	0	0	0		0	0	1	0
88	0	non-AP	0	175	78	25.4694	36.7	4700	6.15	3.4		0	1	0	0	0	0	0	5	1	0	home	1	0	0		1	0	0	0	0	0	0	0	0			0	0	0	0	0	0	0		0	0	1	0
83	0	non-AP	0	158	48	19.2277	39.7	7000	8.27	4.1		0	1	0	0	0	0	0	11	1	0	home	1	0	0		1	0	0	0	0	0	0	0	0			0	0	0	0	0	0	0		0	0	1	0
88	0	non-AP	0	161.4	66.4	25.4895	39.2	7900	19.38	3.5	94	0	0	0	0	0	0	0	10	1	0	home	1	0	0		1	0	0	0	0	0	0	0	0			0	0	0	0	0	0	0		0	0	1	0
81	0	non-AP	0	165	60.3	22.1488	39.3	9800	3.09	3.8		0	0	0	0	0	0	0	6	1	0	home	1	0	0		1	0	0	0	0	0	0	0	0			0	0	0	0	0	0	0		0	0	1	0
81	0	non-AP	0	168	71	25.1559	39.4	14200	0.47	4.3	94	0	0	0	0	0	0	0	6	1	0	home	1	0	0		1	0	0	0	0	0	0	0	0			0	0	0	0	0	0	0		0	0	1	0
80	0	non-AP	0	170	59.1	20.4498	36.4	5500	7.4	2.8	97	0	0	0	0	0	0	0	8	1	0	home	1	0	0		1	0	0	0	0	0	0	0	0			0	0	0	0	0	0	0		0	0	1	0
73	0	non-AP	0	176	70	22.5981	38	11700	2.44	3.6	92	0	0	0	0	0	0	0	8	1	0	home	1	0	0		1	0	0	0	0	0	0	0	0			0	0	0	0	0	0	0		0	0	1	0
69	0	non-AP	0	162	62.5	23.815	38.5	16900	0.18	3.4	94	0	0	0	0	0	0	0	7	1	0	home	1	0	0		1	0	0	0	0	0	0	0	0			0	0	0	0	0	0	0		0	0	1	0
89	0	non-AP	1	149.2	39.9	17.924	36.9	6700	1.39	3.2	96	0	0	0	0	1	1	0	8	1	0	home	1	0	0		1	0	0	0	0	0	0	0	0			0	0	0	0	0	0	0		0	0	0	0
79	0	non-AP	1	152.9	39.4	16.8532	37	4100	11.93	3	94	0	0	0	0	1	1	0	7	1	0	home	1	0	0		1	0	0	0	0	0	0	0	0			0	0	0	0	0	0	0		0	0	0	0
86	0	non-AP	0	148.8	32.2	14.5429	36.8	5700	28.6	3.2	97	0	0	0	0	1	1	0	8	1	0	home	1	0	0		1	0	0	0	0	0	0	0	0			0	0	0	0	0	0	0		0	0	0	0
70	0	non-AP	0	172	61.5	20.7883	36.7	10400	5.45	3	93	0	0	0	0	1	1	0	13	1	0	home	1	0	0		1	0	0	0	0	0	0	0	0			0	0	0	0	0	0	0		0	0	0	0
69	0	non-AP	1	146.5	51.95	24.2053	36.4	11500	11.18	3.4	92	0	1	0	0	1	0	0	11	1	0	home	1	0	0		1	0	0	0	0	0	0	0	0			0	0	0	0	0	0	0		0	0	0	0
80	0	non-AP	0	163	56.9	21.4159	36.8	8100	3.94	3.4	76	0	0	0	0	1	0	0	9	1	0	home	1	0	0		1	0	0	0	0	0	0	0	0			0	0	0	0	0	0	0		0	0	0	0
59	0	non-AP	0	166.4	68.6	24.7752	39.1	15000	24.9	3.4	94	0	0	0	0	1	0	0	8	1	0	home	1	0	0		1	0	0	0	0	0	0	0	0			0	0	0	0	0	0	0		0	0	0	0
48	0	non-AP	0	182	72.3	21.8271	37.5	11400	10.48	3.6	97	0	0	0	0	1	0	0	7	1	0	home	1	0	0		1	0	0	0	0	0	0	0	0			0	0	0	0	0	0	0		0	0	0	0
76	0	non-AP	0	165	65.6	24.0955	36.5	7900	20.36	2.4	98	1	0	0	0	0	0	0	9	1	0	home	1	0	0		1	0	0	0	0	0	0	0	0			0	0	0	0	0	0	0		0	0	0	0
66	0	non-AP	1	178	86	27.143	39.7	12000	1.02	4	94	0	0	0	0	0	0	0	8	1	0	home	1	0	0		1	0	0	0	0	0	0	0	0			0	0	0	0	0	0	0		0	0	0	0
86	0	non-AP	0	151	55.8	24.4726	37.3	9400	1.04	4		0	0	0	0	0	0	0	10	1	0	home	1	0	0		1	0	0	0	0	0	0	0	0			0	0	0	0	0	0	0		0	0	0	0
77	0	non-AP	0	170	59	20.4152	36.9	4900	0.25	4	99	0	0	0	0	0	0	0	11	1	0	home	1	0	0		1	0	0	0	0	0	0	0	0			0	0	0	0	0	0	0		0	0	0	0
61	0	non-AP	0	166	66	23.9512	37.7	11500	26.17	3.5	97	0	0	0	0	0	0	0	9	1	0	home	1	0	0		1	0	0	0	0	0	0	0	0			0	0	0	0	0	0	0		0	0	0	0
89	0	non-AP	1	141	41	20.6227	37.6	4000	1.13	3.8	90	0	0	0	0	1	1	0	10	1	0	home	1	0	0		0	1	0	0	0	0	0	0	0			0	0	0	0	0	0	0		0	0	0	1
93	0	non-AP	0	170	55	19.0311	38	8100	9.88	3.6	96	1	0	0	0	0	0	0	7	1	0	home	1	0	0		0	1	0	0	0	0	0	0	0			0	0	0	0	0	0	0		0	0	0	1
69	0	non-AP	1				37.5	7300	8.07	3.9		0	0	0	0	1	0	0	6	1	0	home	1	0	0		1	0	0	0	0	0	0	0	0			0	0	0	0	0	0	0		0	0	0	1
96	0	non-AP	1	145	43	20.4518	37.8	6700	22.38	3.4	96	0	0	0	0	0	0	0	12	1	0	home	1	0	0		1	0	0	0	0	0	0	0	0			0	0	0	0	0	0	0		0	0	0	1
79	0	non-AP	0	163	69.2	26.0454	37.1	30100	31.06	2.6		0	1	0	0	1	0	0	63	1	0	home	1	0	0		1	0	0	0	0	0	0	1	0		1	1	0	0	0	0	1	12		1	1	1	0
77	0	non-AP	0	162.5	49.1	18.5941	38.5	31800	1.05	3.3	49	0	0	0	0	1	1	0	23	1	0	home	1	0	0		0	1	0	0	0	0	0	0	0			0	0	0	0	0	1	2		0	1	1	0
99	0	non-AP	1	145	36.4	17.3127	38.9	10800	11.37	3.1		0	0	0	0	1	1	0	28	1	0	home	1	0	0		0	1	0	0	0	0	0	1	0		1	1	0	0	0	0	1	5		0	0	1	0
96	0	non-AP	1	134	42	23.3905	40.3	8700	11.16	3.2	95	0	1	1	0	0	0	0	18	1	0	home	1	0	0		0	1	0	0	0	0	0	1	0		1	1	0	0	0	0	1	7		0	0	1	0
89	0	non-AP	0	156	37.5	15.4093	39.4	9500	0.46	3.7	92	0	0	0	0	1	1	0	9	1	0	home	1	0	0		1	0	0	0	0	0	0	1	0		1	1	0	0	0	0	1	1		0	0	1	0
85	0	non-AP	0	153.5	47.5	20.1594	37.2	14200	30.27	2.7		0	0	0	0	0	0	0	37	1	0	home	1	0	0		1	0	0	0	0	0	0	1	0		1	1	0	0	0	0	1	7		0	0	1	0
87	0	non-AP	1				37.3	8700	11.92	2.7		0	1	0	0	0	0	0	33	1	0	home	1	0	0		1	0	0	0	0	0	0	0	0		1	1	0	0	0	0	1	8		0	0	1	0
99	0	non-AP	1	153	35.2	15.037	36.6	9900	1.21	2.4	96	0	0	1	0	0	1	0	9	1	0	home	1	0	0		0	1	0	0	0	0	0	0	0			0	0	0	0	0	1	1		0	0	1	0
99	0	non-AP	1	153	35.2	15.037	37.4	14300	7.97	2.5		0	0	1	0	0	0	0	11	1	0	home	1	0	0		0	1	0	0	0	0	0	0	0			0	0	0	0	0	1	2		0	0	1	0
91	0	non-AP	0	168	60.85	21.5597	38.7	29300	2.76	3.7	98	1	0	0	0	1	1	0	10	1	0	home	1	0	0		1	0	0	0	0	0	0	0	0			0	0	0	0	0	1	1		0	0	1	0
66	0	non-AP	0	163	47.8	17.9909	38.4	10300	15.07	2.8		0	0	0	0	1	0	0	43	1	0	home	1	0	0		1	0	0	0	0	0	0	0	0			0	0	0	0	0	1	21		0	0	1	0
91	0	non-AP	0				39	3300	5.69	3.4		1	1	0	0	0	0	0	10	1	0	home	1	0	0		1	0	0	0	0	0	0	1	0		1	1	0	0	0	0	0	0		0	0	1	0
78	0	non-AP	0	176	51.1	16.4966	40.2	8400	27.46	3.5	90	0	0	0	0	1	1	0	15	1	0	home	1	0	0		0	1	0	0	0	0	0	0	0			0	0	0	0	0	0	0		0	0	1	0
99	0	non-AP	1	153	35.2	15.037	36.8	10900	1.1	2.4		0	0	1	0	0	1	0	9	1	0	home	1	0	0		0	1	0	0	0	0	0	0	0			0	0	0	0	0	0	0		0	0	1	0
82	0	non-AP	1	144	38	18.3256	38.1	15800	2.39	3.6	97	0	0	0	0	0	1	0	8	1	0	home	1	0	0		0	1	0	0	0	0	0	0	0			0	0	0	0	0	0	0		0	0	1	0
91	0	non-AP	1	147.6	59.3	27.2196	38.2	11200	10.26	3.4	98	0	0	0	0	1	0	0	31	1	0	home	1	0	0		0	1	0	0	0	0	0	0	0			0	0	0	0	0	0	0		0	0	1	0
95	0	non-AP	0		61		37.5	12800	2.25	3.6	94	0	0	1	0	1	0	0	41	1	0	home	1	0	0		0	1	0	0	0	0	0	0	0			0	0	0	0	0	0	0		0	0	1	0
87	0	non-AP	1	153	59.9	25.5884	37.3	8700	19.38	3	95	0	0	0	0	0	0	0	7	1	0	home	1	0	0		0	1	0	0	0	0	0	0	0			0	0	0	0	0	0	0		0	0	1	0
88	0	non-AP	1	136	31.2	16.8685	39	18200	3.84	3.4	93	0	0	0	0	1	0	0	17	1	0	home	1	0	0		1	0	0	0	0	0	0	0	0			0	0	0	0	0	0	0		0	0	1	0
96	0	non-AP	0	162	50	19.052	38.6	16100	12.75	3.3	93	0	0	0	1	0	0	0	9	1	0	home	1	0	0		1	0	0	0	0	0	0	0	0			0	0	0	0	0	0	0		0	0	1	0
84	0	non-AP	1	148	55.6	25.3835	38.4	9100	31.29	2.8	85	1	0	0	0	0	0	0	26	1	0	home	1	0	0		1	0	0	0	0	0	0	0	0			0	0	0	0	0	0	0		0	0	1	0
75	0	non-AP	1	145.2	44	20.8699	35.7	15500	9.54	2.8	95	1	0	0	0	0	0	0	22	1	0	home	1	0	0		1	0	0	0	0	0	0	0	0			0	0	0	0	0	0	0		0	0	1	0
86	0	non-AP	1	151.6	44.8	19.493	37	10100	15.85	2.7	96	0	1	0	0	0	0	0	13	1	0	home	1	0	0		1	0	0	0	0	0	0	0	0			0	0	0	0	0	0	0		0	0	1	0
91	0	non-AP	1	140	38.4	19.5918	39.5	13000	31.33	3.4	95	0	0	0	0	0	0	0	47	1	0	home	1	0	0		1	0	0	0	0	0	0	0	0			0	0	0	0	0	0	0		0	0	1	0
93	0	non-AP	0				39.4	4500	1.61	2.8		0	0	0	0	0	0	0	8	1	0	home	1	0	0		1	0	0	0	0	0	0	0	0			0	0	0	0	0	0	0		0	0	1	0
92	0	non-AP	0	170	69.6	24.083	38.1	18300	9.61	3.7	93	0	0	0	0	0	0	0	15	1	0	home	1	0	0		1	0	0	0	0	0	0	0	0			0	0	0	0	0	0	0		0	0	1	0
81	0	non-AP	1				39.4	10100	0.3	3.9		0	1	0	0	0	0	0	9	1	0	home	1	0	0		0	1	0	0	0	0	0	0	0			0	0	0	0	0	0	0		0	0	0	0
86	0	non-AP	0	142	42.3	20.978	39	14100	31.93	2.5		0	0	1	0	1	1	0	25	1	0	home	1	0	0		0	1	0	0	0	0	0	1	0		1	1	0	0	0	0	1	3		0	1	1	0
83	0	non-AP	1	155	46.6	19.3965	38.7	21700	17.18	2.4	92	1	0	1	0	1	0	0	13	1	0	home	1	0	0		0	1	0	0	0	0	0	0	0			0	0	0	0	0	1	4		0	0	1	0
94	0	non-AP	0				35.6	21400	6.27	3.4		1	0	1	0	0	0	0	81	1	0	home	1	0	0		1	0	0	0	0	0	0	1	0		1	1	0	0	0	0	1	48		1	1	1	0
63	0	non-AP	0	167.8	57.8	20.5279	36.7	8900	7.29	3.1	95	1	0	0	0	0	0	0	19	1	0	home	1	0	0		1	0	0	0	0	0	0	0	0			0	0	0	0	0	0	0		1	0	1	0
88	0	non-AP	0	163.1	50.3	18.9086	37.1	14000	11.06	2.7	97	0	0	0	0	0	0	0	82	1	0	home	1	0	0		1	0	0	0	0	0	0	1	0		1	1	0	1	0	0	1	78		0	1	1	0
92	0	non-AP	0		41.8		39.5	11000	18.9	3.1		1	1	0	0	0	0	0	45	1	0	home	1	0	0		1	0	0	0	0	1	1	1	0		1	1	0	1	1	0	1	45		0	0	1	0
71	0	non-AP	0	158	32.2	12.8986	38	7700	21.22	3.3	94	0	0	0	0	1	1	0	27	0	1	home	1	0	0		1	0	0	0	0	0	0	0	0			0	0	0	0	0	0	0		0	0	1	0
86	0	non-AP	0	157	59.8	24.2606	39.1	13900	8.96	2.9		0	1	0	0	1	1	0	69	0	1	home	1	0	0		1	0	0	0	0	0	0	1	0		1	1	0	1	0	0	1	62		1	1	1	0
83	0	non-AP	0	160	62.3	24.3359	36.9	18200	34.99	3.1		0	0	0	0	0	0	0	65	0	1	home	1	0	0		1	0	0	0	0	0	0	1	0		1	1	0	1	0	0	1	38		1	1	1	0
67	0	non-AP	0	168.5	68.9	24.2672	39.8	7400	10.81	2.9	87	1	0	0	0	1	0	0	55	0	1	home	1	0	0		1	0	0	0	0	0	0	0	0		1	0	0	1	0	0	1	15		1	1	1	0
91	0	non-AP	0				39.5	8700	7.4	3.4		0	0	1	0	0	0	0	46	0	1	home	1	0	0		1	0	0	0	0	0	0	1	0		1	1	0	0	0	0	1	33		1	1	1	0
80	0	non-AP	0	165	73	26.8136	38.2	15000	35.02	2.8		1	1	0	0	1	1	0	4	0	1	home	1	0	0		1	0	0	0	0	0	0	0	0			0	0	0	0	0	1	3		1	1	1	0
90	0	non-AP	0	159	51	20.1733	38.6	11300	10.33	2.8		1	0	0	0	1	1	0	21	0	1	home	1	0	0		1	0	0	0	0	0	0	1	0		1	1	0	0	0	0	1	8		0	0	1	0
73	0	non-AP	0				37.4	12400	21.05	1.7		1	0	0	0	0	0	0	52	0	1	home	1	0	0		0	1	0	0	0	0	0	0	0			0	0	0	0	0	1	52		0	0	1	0
89	0	non-AP	0				38.3	10200	9.44	2.9		0	0	1	0	0	0	0	4	0	1	home	1	0	0		1	0	0	0	0	0	0	0	0			0	0	0	0	0	1	4		0	0	1	0
84	0	non-AP	0	165	45.2	16.6024	36.8	6300	8.06	4	89	1	0	0	0	1	1	0	77	0	1	home	1	0	0		1	0	0	0	0	0	0	1	0		1	1	0	0	0	0	0	0		0	0	1	0
83	0	non-AP	0	171	77.4	26.4697	36.7	9400	9.62	3.2		0	0	0	0	1	1	0	15	0	1	home	1	0	0		1	0	0	0	0	0	0	0	0			0	0	0	0	0	0	0		0	0	1	0
64	0	non-AP	0	168	65.6	23.2426	39.2	7660	0.08	3.8	93	1	0	1	0	0	0	0	9	1	0	home	1	0	0		1	0	0	0	0	0	0	0	0			0	0	0	0	0	1	3		0	1	1	0
56	0	non-AP	0	164	62.4	23.2005	37	15100	4.13	3.9	88	1	0	0	0	1	1	0	4	1	0	home	1	0	0		1	0	0	0	0	0	0	0	0			0	0	0	0	0	0	0		0	1	1	0
60	0	non-AP	1	158	73	29.2421	35.5	9140	0.11	3.8		0	0	0	0	1	1	0	10	1	0	home	1	0	0		1	0	0	0	0	0	0	0	0			0	0	0	0	0	1	1		1	0	1	0
79	0	non-AP	0	157	54.5	22.1104	38.5	9080	11.45	3.4	95	1	1	0	0	0	0	0	10	1	0	home	1	0	0		1	0	0	0	0	0	0	1	1			0	0	0	0	0	1	2		0	0	1	0
85	0	non-AP	1	150	38.4	17.0667	37	25290	25.3	2.7	88	1	0	0	0	1	1	0	13	転院	0	home	1	0	0		0	1	0	0	0	0	0	0	0			0	0	0	0	0	1	7		0	0	1	0
70	0	non-AP	0	162	53.5	20.3856	37.8	22290	25.16	2.1		0	0	0	0	0	0	0	9	1	0	home	1	0	0		0	1	0	0	0	0	0	0	0			0	0	0	0	0	1	3		0	0	1	0
82	0	non-AP	0	169	69.2	24.2288	39.2	24550	0.04		85	0	0	0	0	1	1	0	24	1	0	home	1	0	0		1	0	0	0	0	0	0	0	0			0	0	0	0	0	1	5		0	0	1	0
81	0	non-AP	0	159	55.7	22.0324	39.1	7880	11.76	3.4		0	0	0	0	1	0	0	16	1	0	home	1	0	0		1	0	0	0	0	0	0	0	0			0	0	0	0	0	1	2		0	0	1	0
67	0	non-AP	0	175	76.9	25.1102	39.4	22890	13.02	3	92	0	0	0	0	1	0	0	35	1	0	home	1	0	0		1	0	0	0	0	0	0	0	0			0	0	0	0	0	1	4		0	0	1	0
67	0	non-AP	1	154	59.5	25.0885	38	13780	12.35		90	0	0	0	0	0	0	0	13	1	0	home	1	0	0		1	0	0	0	0	0	0	0	0			0	0	0	0	0	1	2		0	0	1	0
77	0	non-AP	0	168	75.1	26.6086	36.6	12360	36.53	2.8		0	0	0	0	0	0	0	10	1	0	home	1	0	0		1	0	0	0	0	0	0	0	0			0	0	0	0	0	1	2		0	0	1	0
76	0	non-AP	0	160	69.7	27.2266	37.6	7970	2.4	3.7		0	0	0	0	0	0	0	22	1	0	home	1	0	0		1	0	0	0	0	0	0	0	0			0	0	0	0	0	1	3		0	0	1	0
39	0	non-AP	0	163	49.6	18.6684	38.3	10340	21.54	4.1		0	0	0	0	0	0	0	19	1	0	home	1	0	0		1	0	0	0	0	0	0	0	0			0	0	0	0	0	1	4		0	0	1	0
106	0	non-AP	1	155	37.9	15.7752	37.5	11460	9.06	2.5		1	0	1	0	1	0	0	13	1	0	home	1	0	0		0	1	0	0	0	0	0	0	1			0	0	0	0	0	0	0		0	0	1	0
80	0	non-AP	0	159	55.2	21.8346	39.2	5720	1.59	3.8	92	1	0	1	0	0	1	0	12	1	0	home	1	0	0		1	0	0	0	0	0	0	0	1			0	0	0	0	0	0	0		0	0	1	0
83	0	non-AP	1	151	59	25.8761	36.9	12930	10.12	3.2	88	1	0	1	0	1	0	0	22	転院	0	home	1	0	0		1	0	0	0	0	0	0	0	1			0	0	0	0	0	0	2		0	0	1	0
82	0	non-AP	1	155	45	18.7305	37.9	26500	25.99	3.4	92	0	0	0	0	0	0	0	8	1	0	home	1	0	0		1	0	0	0	0	0	0	0	1			0	0	0	0	0	0	0		0	0	1	0
75	0	non-AP	0	163	54.3	20.4374	37	2200	6.55	3	95	1	0	0	0	0	1	0	7	1	0	home	1	0	0		0	1	0	0	0	0	0	0	0			0	0	0	0	0	0	0		0	0	1	0
61	0	non-AP	1	154	60.8	25.6367	37.5	12970	12.78	3.6	97	1	0	0	0	1	1	0	8	1	0	home	1	0	0		1	0	0	0	0	0	0	0	0			0	0	0	0	0	0	0		0	0	1	0
72	0	non-AP	0	164	48.4	17.9952	36.9	5790	0.62	3.3		1	0	0	0	1	1	0	13	転院	0	home	1	0	0		1	0	0	0	0	0	0	0	0			0	0	0	0	0	0	0		0	0	1	0
73	0	non-AP	0	169	46	16.1059	39.3	18860	7.23	3	88	1	0	0	0	1	1	0	13	1	0	home	1	0	0		1	0	0	0	0	0	0	0	0			0	0	0	0	0	0	0		0	0	1	0
80	0	non-AP	1	158	29.9	11.9772	38.4	7960	9.51	3		0	1	1	0	1	1	0	9	転院	0	home	1	0	0		1	0	0	0	0	0	0	0	0			0	0	0	0	0	0	0		0	0	1	0
77	0	non-AP	1	154	39	16.4446	38.9	5590	26.32	2.8	96	0	0	0	0	1	1	0	10	転院	0	home	1	0	0		1	0	0	0	0	0	0	0	0			0	0	0	0	0	0	0		0	0	1	0
78	0	non-AP	0	157	50.7	20.5688	37.6	8890	14.47	3.5		0	0	0	0	1	1	0	15	1	0	home	1	0	0		1	0	0	0	0	0	0	0	0			0	0	0	0	0	0	0		0	0	1	0
69	0	non-AP	0	160	65.2	25.4688	38.8	13320	1.4	3.8		0	0	0	0	1	1	0	7	1	0	home	1	0	0		1	0	0	0	0	0	0	0	0			0	0	0	0	0	0	0		0	0	1	0
63	0	non-AP	0	173	60.6	20.2479	36.6	18930	10.17	3.7	95	0	0	0	0	1	1	0	10	1	0	home	1	0	0		1	0	0	0	0	0	0	0	0			0	0	0	0	0	0	0		0	0	1	0
81	0	non-AP	1	143	35	17.1158	37.4	9650		3.1	85	1	0	0	0	0	1	0	15	1	0	home	1	0	0		1	0	0	0	0	0	0	0	0			0	0	0	0	0	0	0		0	0	1	0
77	0	non-AP	0	166	41.9	15.2054	40.2	8460	16.64	3	91	1	1	1	0	1	0	0	5	1	0	home	1	0	0		1	0	0	0	0	0	0	0	0			0	0	0	0	0	0	0		0	0	1	0
49	0	non-AP	0	184	84.3	24.8996	39.6	17600	9.35	3.5		1	0	0	0	1	0	0	12	1	0	home	1	0	0		1	0	0	0	0	0	0	0	0			0	0	0	0	0	0	0		0	0	1	0
43	0	non-AP	1	157	55	22.3133	37.5	17390	26.97	3.7	97	0	0	0	0	1	0	0	5	1	0	home	1	0	0		1	0	0	0	0	0	0	0	0			0	0	0	0	0	0	0		0	0	1	0
75	0	non-AP	0	162	54.7	20.8429	39	6300	16.97	4.2		0	0	0	0	1	0	0	9	1	0	home	1	0	0		1	0	0	0	0	0	0	0	0			0	0	0	0	0	0	0		0	0	1	0
75	0	non-AP	0	160	58.2	22.7344	37	11700	18.02	3.5		0	0	0	0	1	0	0	30	1	0	home	1	0	0		1	0	0	0	0	0	0	0	0			0	0	0	0	0	0	0		0	0	1	0
70	0	non-AP	1	158	66.4	26.5983	37	11170	25.29	3.4	95	1	0	0	0	0	0	0	8	1	0	home	1	0	0		1	0	0	0	0	0	0	0	0			0	0	0	0	0	0	0		0	0	1	0
68	0	non-AP	1	157	60	24.3418	37.6	4650	10.37	3.3	91	1	0	0	0	0	0	0	13	1	0	home	1	0	0		1	0	0	0	0	0	0	0	0			0	0	0	0	0	0	0		0	0	1	0
82	0	non-AP	0	165	49.6	18.2185	36.9	7200	5.19	3.1		1	1	0	0	0	0	0	9	1	0	home	1	0	0		1	0	0	0	0	0	0	0	0			0	0	0	0	0	0	0		0	0	1	0
74	0	non-AP	0	157	59.8	24.2606	38.4	6160	17.75	3.4	95	1	0	0	0	0	0	0	6	1	0	home	1	0	0		1	0	0	0	0	0	0	0	0			0	0	0	0	0	0	0		0	0	1	0
74	0	non-AP	0	164	60.1	22.3453	38.7	3400	6.99	3.2	95	1	0	0	0	0	0	0	13	1	0	home	1	0	0		1	0	0	0	0	0	0	0	0			0	0	0	0	0	0	0		0	0	1	0
86	0	non-AP	1	134	33.8	18.8238	37.1	9590	9.66	3.4	95	0	1	0	0	0	0	0	2	1	0	home	1	0	0		1	0	0	0	0	0	0	0	0			0	0	0	0	0	0	0		0	0	1	0
75	0	non-AP	1	154	47	19.8178	39.7	22800	0.94	3.8	89	0	0	0	0	0	0	0	5	1	0	home	1	0	0		1	0	0	0	0	0	0	0	0			0	0	0	0	0	0	0		0	0	1	0
70	0	non-AP	1	153	51	21.7865	38.9	24760	13.89	3.9	98	0	0	0	0	0	0	0	7	1	0	home	1	0	0		1	0	0	0	0	0	0	0	0			0	0	0	0	0	0	0		0	0	1	0
30	0	non-AP	1	157	46.6	18.9054	36.6	2580	1.5	4	97	0	0	0	0	0	0	0	5	1	0	home	1	0	0		1	0	0	0	0	0	0	0	0			0	0	0	0	0	0	0		0	0	1	0
88	0	non-AP	0	170	55.3	19.1349	39.1	8520	2.04	3.5	99	0	0	1	0	0	0	0	2	1	0	home	1	0	0		1	0	0	0	0	0	0	0	0			0	0	0	0	0	0	0		0	0	1	0
84	0	non-AP	0	172	67.2	22.715	39.9	11770	14.01	3.4		0	0	0	0	0	0	0	4	1	0	home	1	0	0		1	0	0	0	0	0	0	0	0			0	0	0	0	0	0	0		0	0	1	0
81	0	non-AP	0	156	53.6	22.025		8040	0.34	3.8	94	0	0	0	0	0	0	0	4	1	0	home	1	0	0		1	0	0	0	0	0	0	0	0			0	0	0	0	0	0	0		0	0	1	0
69	0	non-AP	0	163	66.8	25.1421	36.9	22470	22.55	2.7		0	0	0	0	0	0	0	9	1	0	home	1	0	0		1	0	0	0	0	0	0	0	0			0	0	0	0	0	0	0		0	0	1	0
64	0	non-AP	0	167	65.3	23.4142	39.1	12270	19.43	3.3		0	0	0	0	0	0	0	34	1	0	home	1	0	0		1	0	0	0	0	0	0	0	0			0	0	0	0	0	0	0		0	0	1	0
60	0	non-AP	0	160	50.2	19.6094	36.1	8190	26.74	2.3		0	0	0	0	0	0	0	7	1	0	home	1	0	0		1	0	0	0	0	0	0	0	0			0	0	0	0	0	0	0		0	0	1	0
66	0	non-AP	1	161	63.2	24.3818	36.2	16720	18.6	3.6	96	0	0	0	0	0	0	0	6	1	0	home	1	0	0		0	0	0	0	0	0	0	0	0			0	0	0	0	0	0	0		0	0	1	0
71	0	non-AP	0	163	61	22.9591	38.9	8810	6.8		93	0	0	0	0	0	0	0	6	1	0	home	1	0	0		0	0	0	0	0	0	0	0	0			0	0	0	0	0	0	0		0	0	1	0
84	0	non-AP	0	162	45.7	17.4135	37.1	9700	6.53	2.9	97	1	0	0	0	1	0	0	8	転院	0	home	1	0	0		1	0	0	0	0	0	0	0	1			0	0	0	0	0	0	0		0	0	0	0
70	0	non-AP	0	170	61.9	21.4187	36.2	11130	14.31		95	1	1	0	0	1	1	0	7	1	0	home	1	0	0		1	0	0	0	0	0	0	0	0			0	0	0	0	0	0	0		0	0	0	0
76	0	non-AP	0	158	68.8	27.5597	37.1	12160	8.39	4.2		1	0	0	0	1	1	0	9	1	0	home	1	0	0		1	0	0	0	0	0	0	0	0			0	0	0	0	0	0	0		0	0	0	0
81	0	non-AP	0	169	69.9	24.4739	36.8	9810	14.03	3.2	97	0	0	0	0	1	1	0	13	1	0	home	1	0	0		1	0	0	0	0	0	0	0	0			0	0	0	0	0	0	0		0	0	0	0
82	0	non-AP	0	156	46	18.902	37.2	5030	8.73	2.7	95	1	0	0	0	1	0	0	8	1	0	home	1	0	0		1	0	0	0	0	0	0	0	0			0	0	0	0	0	0	0		0	0	0	0
85	0	non-AP	1	139	30.2	15.6307	37	9730	7.98	2.3	100	0	0	0	0	1	0	0	15	1	0	home	1	0	0		1	0	0	0	0	0	0	0	0			0	0	0	0	0	0	0		0	0	0	0
74	0	non-AP	0	175	76	24.8163	36.4	7020	3.74		83	0	1	0	0	1	0	0	7	1	0	home	1	0	0		1	0	0	0	0	0	0	0	0			0	0	0	0	0	0	0		0	0	0	0
68	0	non-AP	0	178	103.8	32.761	36.4	13250	2.43	3.8	91	0	0	0	0	1	0	0	6	転院	0	home	1	0	0		1	0	0	0	0	0	0	0	0			0	0	0	0	0	0	0		0	0	0	0
71	0	non-AP	0	178	73	23.04	38.3	9330	1.22	3.6	90	0	0	0	0	1	0	0	19	1	0	home	1	0	0		1	0	0	0	0	0	0	0	0			0	0	0	0	0	0	0		0	0	0	0
45	0	non-AP	0	182	77.6	23.4271	39.3	9300	12.55	4	94	0	0	0	0	1	0	0	6	1	0	home	1	0	0		1	0	0	0	0	0	0	0	0			0	0	0	0	0	0	0		0	0	0	0
83	0	non-AP	1	145	38.2	18.1688	39	5220	0.15	3.2	97	1	0	0	0	0	0	0	5	1	0	home	1	0	0		1	0	0	0	0	0	0	0	0			0	0	0	0	0	0	0		0	0	0	0
78	0	non-AP	1	147	50	23.1385	38.4	7400	0.24	3.8	100	0	0	0	0	0	0	0	1	1	0	home	1	0	0		1	0	0	0	0	0	0	0	0			0	0	0	0	0	0	0		0	0	0	0
77	0	non-AP	0	161	79	30.4772	37.8	18260	1.02	3.5	88	0	0	0	0	0	0	0	7	1	0	home	1	0	0		1	0	0	0	0	0	0	0	0			0	0	0	0	0	0	0		0	0	0	0
73	0	non-AP	0	168	60.4	21.4002	39.7	11880	0.1	3.8	97	0	0	0	0	0	0	0	8	1	0	home	1	0	0		1	0	0	0	0	0	0	0	0			0	0	0	0	0	0	0		0	0	0	0
72	0	non-AP	0	165	57.7	21.1938	37.3	12300	0.38	4.3		0	0	0	0	0	0	0	6	1	0	home	1	0	0		1	0	0	0	0	0	0	0	0			0	0	0	0	0	0	0		0	0	0	0
64	0	non-AP	0	163	63	23.7118	38	10840	3.42	3.7		0	0	0	0	0	0	0	9	1	0	home	1	0	0		1	0	0	0	0	0	0	0	0			0	0	0	0	0	0	0		0	0	0	0
91	0	non-AP	0	160	62.2	24.2969	39.4	9180	4.16			0	0	0	0	0	0	0	2	転院	0	home	1	0	0		1	0	0	0	0	0	0	0	0			0	0	0	0	0	0	0		0	0	1	0
27	0	non-AP	0	158	30.1	12.0574	39	16700	14.72	4.3	94	0	0	0	1	1	1	0	5	1	0	home	1	0	0		0	0	1	0	0	0	0	0	0			0	0	0	0	0	0	0		0	0	1	0
79	0	non-AP	1	143	56.6	27.6786	36.7	6190	10.59	2.4		0	0	1	0	0	0	0	3	1	0	home	1	0	0		1	0	0	0	0	0	0	0	0			0	0	0	0	0	1	1		0	0	1	1
63	0	non-AP	0	163	43.4	16.3348	38.6	4260	2.69	3.4	96	1	0	0	0	0	0	0	14	1	0	home	1	0	0		0	1	0	0	0	0	0	0	0			0	0	0	0	0	0	0		0	0	0	1
76	0	non-AP	1	154	44.7	18.848	36.4	17900	30.64	2.3		0	0	0	0	1	0	0	53	転院	0	home	1	0	0		1	0	0	0	0	0	0	1	1		1	1	0	1	0	0	1	4		1	0	1	0
84	0	non-AP	0	173	78	26.0617	38.1	11620	21.53	1.7		0	1	1	0	0	1	0	10	1	0	home	1	0	0		1	0	0	0	0	0	0	0	0		1	0	0	1	0	0	1	1		1	0	1	0
87	0	non-AP	0	153	64.6	27.5962	37.4	15310	0.48	3.8	90	0	0	0	0	0	0	0	7	1	0	home	1	0	0		1	0	0	0	0	0	0	0	0			0	0	0	0	0	1	1		1	0	1	0
91	0	non-AP	1	131	57.8	33.681	37.4	7040	4.29	3.4	83	0	0	1	0	0	0	0	25	転院	0	home	1	0	0		1	0	0	0	0	0	0	1	1		1	1	0	0	0	0	1	7		0	0	1	0
93	0	non-AP	1	140	52.9	26.9898	37.3	10640	2.28	4	89	0	0	0	0	0	0	0	15	転院	0	home	1	0	0		1	0	0	0	0	0	0	1	1		1	1	0	0	0	0	1	4		0	0	1	0
78	0	non-AP	0	170	53.5	18.5121	37.9	8690	39.4	2.7	94	0	0	0	0	0	0	0	19	1	0	home	1	0	0		1	0	0	0	0	0	0	1	0		1	1	0	0	0	0	1	9		0	0	1	0
69	0	non-AP	0	175	61.7	20.1469	38.9	12470	0.55	4	94	0	1	0	0	1	1	0	13	1	0	home	1	0	0		1	0	0	0	0	0	0	0	1			0	0	0	0	0	1	1		0	0	1	0
82	0	non-AP	0	163	65	24.4646	34.1	4590	1.1	3.2	85	1	1	0	0	0	1	0	9	転院	0	home	1	0	0		1	0	0	0	0	0	0	0	1			0	0	0	0	0	1	3		0	0	1	0
57	0	non-AP	1	170	60.6	20.9689	38.9	13440	67.16	2.8		0	0	0	0	1	0	0	43	転院	0	home	1	0	0		1	0	0	0	0	0	0	0	1			0	0	0	0	0	1	6		0	0	1	0
91	0	non-AP	0	156	41.8	17.1762	38.8	17270	1.68	4.1		0	1	0	0	1	0	0	13	転院	0	home	1	0	0		1	0	0	0	0	0	0	0	1			0	0	0	0	0	1	3		0	0	1	0
84	0	non-AP	0	154	76.7	32.341	38.8	9680	30.6	3.5	81	0	0	1	0	0	0	0	16	転院	0	home	1	0	0		1	0	0	0	0	0	0	0	1			0	0	0	0	0	1	7		0	0	1	0
74	0	non-AP	0	165	58.6	21.5243	36.3	10770	12.59	2.5		0	0	0	0	0	0	0	14	1	0	home	1	0	0		1	0	0	0	0	0	0	1	0			0	0	0	0	0	1	8		0	0	1	0
80	0	non-AP	0	172	47.9	16.1912	36.8	10300	3.27	2.5		0	0	0	0	1	1	0	14	1	0	home	1	0	0		1	0	0	0	0	0	0	0	0			0	0	0	0	0	1	1		0	0	1	0
72	0	non-AP	1	157	57.8	23.4492	37.7	2700	3.7	3.4	86	1	0	0	0	0	0	0	18	1	0	home	1	0	0		1	0	0	0	0	0	0	0	0			0	0	0	0	0	1	5		0	0	1	0
70	0	non-AP	1	145	44.8	21.308	38.9	8160	1.21	3.2		0	0	1	0	0	0	0	4	1	0	home	1	0	0		1	0	0	0	0	0	0	0	0			0	0	0	0	0	1	2		0	0	1	0
92	0	non-AP	1	138	32.3	16.9607	38.8	18570	8.5	3.3		0	0	0	0	0	0	0	7	1	0	home	1	0	0		1	0	0	0	0	0	0	0	0			0	0	0	0	0	1	1		0	0	1	0
89	0	non-AP	1	160	55.6	21.7188	36.7	15090	20.46	2.3	82	0	0	0	0	0	0	0	22	1	0	home	1	0	0		1	0	0	0	0	0	0	0	0			0	0	0	0	0	1	5		0	0	1	0
87	0	non-AP	1	156	47.4	19.4773	39	8570	0.64	4.1		0	0	0	0	0	0	0	19	1	0	home	1	0	0		1	0	0	0	0	0	0	0	0			0	0	0	0	0	1	1		0	0	1	0
60	0	non-AP	1	149	85.3	38.4217	37.7	6730	35.67	3.5	93	0	0	0	0	0	0	0	9	1	0	home	1	0	0		1	0	0	0	0	0	0	0	0			0	0	0	0	0	1	3		0	0	1	0
86	0	non-AP	0	152	53	22.9398	40	10770	5.66	3.6		0	1	0	0	0	0	0	2	1	0	home	1	0	0		1	0	0	0	0	0	0	0	0			0	0	0	0	0	1	1		0	0	1	0
63	0	non-AP	0	175	84	27.4286	39.4	14600	51	2.5		0	1	0	0	0	0	0	16	1	0	home	1	0	0		1	0	0	0	0	0	0	0	0			0	0	0	0	0	1	1		0	0	1	0
83	0	non-AP	0	163	47.3	17.8027	37.2	5120	8.05	3.8		0	0	0	0	0	0	0	17	1	0	home	1	0	0		1	0	0	0	0	0	0	0	0			0	0	0	0	0	1	1		0	0	1	0
88	0	non-AP	1	141	42	21.1257	36.8	15960	6.34	4		0	1	0	0	1	1	0	5	転院	0	home	1	0	0		1	0	0	0	0	0	0	0	1			0	0	0	0	0	0	0		0	0	1	0
80	0	non-AP	0	159	59.8	23.6541	38.1	19140	35.9	2.6	90	1	0	1	0	1	0	0	8	1	0	home	1	0	0		1	0	0	0	0	0	0	0	1			0	0	0	0	0	0	0		0	0	1	0
91	0	non-AP	1	150	50.9	22.6222	38	10300	13.54	3.3		0	0	1	0	0	0	0	8	転院	0	home	1	0	0		1	0	0	0	0	0	0	0	1			0	0	0	0	0	0	0		0	0	1	0
84	0	non-AP	1	145	43.8	20.8323	39	5350	5.02	3.6		0	0	0	0	0	0	0	15	転院	0	home	1	0	0		1	0	0	0	0	0	0	0	1			0	0	0	0	0	0	0		0	0	1	0
79	0	non-AP	0	167	47.5	17.0318	38.1	8480	14.94	3.5	98	1	0	0	0	1	1	0	9	1	0	home	1	0	0		0	1	0	0	0	0	0	0	0			0	0	0	0	0	0	0		0	0	1	0
73	0	non-AP	0	182	50.1	15.125	41.9	10230	5.91	3		1	1	0	0	0	1	0	13	1	0	home	1	0	0		0	1	0	0	0	0	0	0	0			0	0	0	0	0	0	0		0	0	1	0
80	0	non-AP	0	158	42.2	16.9043	36.9	29070	10.8	3.5	97	1	0	0	0	0	1	0	15	1	0	home	1	0	0		0	1	0	0	0	0	0	0	0			0	0	0	0	0	0	0		0	0	1	0
80	0	non-AP	0	167	47	16.8525	37.3	7680	18.3	3.4	90	1	0	0	0	0	1	0	16	1	0	home	1	0	0		0	1	0	0	0	0	0	0	0			0	0	0	0	0	0	0		0	0	1	0
63	0	non-AP	0	163	43	16.1843	38.2	9080	4.97	3.7	98	1	0	0	0	1	0	0	12	1	0	home	1	0	0		0	1	0	0	0	0	0	0	0			0	0	0	0	0	0	1		0	0	1	0
77	0	non-AP	0	161	64.5	24.8833	37	2150	12.95	2.8	97	1	1	0	0	0	0	0	16	1	0	home	1	0	0		0	1	0	0	0	0	0	0	0			0	0	0	0	0	0	0		0	0	1	0
73	0	non-AP	0	182	56.4	17.0269	37	8980	3.82	3.6	94	1	0	0	0	0	0	0	15	1	0	home	1	0	0		0	1	0	0	0	0	0	0	0			0	0	0	0	0	0	0		0	0	1	0
77	0	non-AP	0	158	63.1	25.2764	36.8	4970	9.18	4		1	0	0	0	1	1	0	14	1	0	home	1	0	0		1	0	0	0	0	0	0	0	0			0	0	0	0	0	0	0		0	0	1	0
73	0	non-AP	0	150	46.7	20.7556	37	8940	17.72	3.5	94	1	0	0	0	1	1	0	10	1	0	home	1	0	0		1	0	0	0	0	0	0	0	0			0	0	0	0	0	0	0		0	0	1	0
75	0	non-AP	1	153	33.5	14.3107	36.5	7630	2.55	3.8	95	0	0	0	0	1	1	0	22	1	0	home	1	0	0		1	0	0	0	0	0	0	0	0			0	0	0	0	0	0	0		0	0	1	0
83	0	non-AP	0	170	70	24.2215	39.4	8480	11.26	2.6		0	0	0	0	1	1	0	2	転院	0	home	1	0	0		1	0	0	0	0	0	0	0	0			0	0	0	0	0	0	0		0	0	1	0
83	0	non-AP	0	153	70.4	30.0739	38	11940	21.3	3.1	90	0	0	0	0	1	1	0	8	1	0	home	1	0	0		1	0	0	0	0	0	0	0	0			0	0	0	0	0	0	0		0	0	1	0
82	0	non-AP	0	154	59.2	24.9621	37.6	11080	32.16	3.3	90	0	0	0	0	1	1	0	12	1	0	home	1	0	0		1	0	0	0	0	0	0	0	0			0	0	0	0	0	0	0		0	0	1	0
79	0	non-AP	0	159	53.6	21.2017	38.6	17150	35.92	3.6	98	0	0	0	0	1	1	0	6	1	0	home	1	0	0		1	0	0	0	0	0	0	0	0			0	0	0	0	0	0	0		0	0	1	0
76	0	non-AP	1	148	37	16.8919	38	10640	19.64	2.7	91	1	0	0	0	1	0	0	10	1	0	home	1	0	0		1	0	0	0	0	0	0	0	0			0	0	0	0	0	0	0		0	0	1	0
76	0	non-AP	0	167	76.4	27.3943	38.3	13950	2.8	3.9	93	1	0	0	0	1	0	0	9	1	0	home	1	0	0		1	0	0	0	0	0	0	0	0			0	0	0	0	0	0	0		0	0	1	0
94	0	non-AP	0	153	48.9	20.8894	37.4	5010	13.22	3.2		0	0	1	0	1	0	0	7	1	0	home	1	0	0		1	0	0	0	0	0	0	0	0			0	0	0	0	0	0	0		0	0	1	0
84	0	non-AP	0	161	47.7	18.4021	38.8	4800	0.29	2.6	94	1	0	0	0	0	0	0	5	1	0	home	1	0	0		1	0	0	0	0	0	0	0	0			0	0	0	0	0	0	0		0	0	1	0
64	0	non-AP	1	154	49.6	20.9142	34.4	2440	2.51	2.7	94	0	1	0	0	0	0	0	22	1	0	home	1	0	0		1	0	0	0	0	0	0	0	0			0	0	0	0	0	0	1		0	0	1	0
92	0	non-AP	1	139	50.5	26.1374	37.6	11610	22.6	3.2		0	0	0	0	0	0	0	16	1	0	home	1	0	0		1	0	0	0	0	0	0	0	0			0	0	0	0	0	0	0		0	0	1	0
86	0	non-AP	0	158	67.2	26.9188	35.9	6730	22.25	2.3	91	1	0	0	0	0	0	0	6	転院	0	home	1	0	0		0	1	0	0	0	0	0	0	1			0	0	0	0	0	1	1		0	0	0	0
82	0	non-AP	0	176	53.1	17.1423	37	13580	2.5	9.72	98	0	0	1	0	0	0	0	5	1	0	home	1	0	0		0	1	0	0	0	0	0	0	0			0	0	0	0	0	1	2		0	0	0	0
72	0	non-AP	0	176	58.7	18.9502	38.8	9200	3.84	3.5		0	0	0	0	1	0	0	45	1	0	home	1	0	0		1	0	0	0	0	0	0	0	0			0	0	0	0	0	1	1		0	0	0	0
80	0	non-AP	0	157	43	17.4449	36.7	1710	10.05	3.1	96	1	0	0	0	1	1	0	10	1	0	home	1	0	0		0	1	0	0	0	0	0	0	0			0	0	0	0	0	0	0		0	0	0	0
80	0	non-AP	0	157	41.6	16.877	36.7	3100	6.61	3.1	98	1	0	0	0	1	1	0	25	1	0	home	1	0	0		1	0	0	0	0	0	0	0	0			0	0	0	0	0	0	0		0	0	0	0
67	0	non-AP	0	165	50	18.3655	37	11430	28.18	2.7	97	0	0	0	0	1	0	0	7	転院	0	home	1	0	0		1	0	0	0	0	0	0	0	1			0	0	0	0	0	1	3		0	0	1	0
24	0	non-AP	1	158	34	13.6196	38.7	15670	4.29	3.8	94	0	0	0	1	0	1	0	5	1	0	home	1	0	0		0	0	1	0	0	0	0	0	0			0	0	0	0	0	0	0		0	0	1	0
74	0	non-AP	0	160	49.6	19.375	37.8	3880	39.03	2.8		0	0	1	0	1	1	0	4	転院	0	home	1	0	0		0	1	0	0	0	0	0	0	1			0	0	0	0	0	1	4		0	0	1	0
93	0	non-AP	0	170	54	18.6851	37.1	7810	23.84	1.9	72	0	1	0	0	1	1	0	4	転院	0	home	1	0	0		0	1	0	0	0	0	0	0	1			0	0	0	0	0	1	4		0	0	1	0
84	0	non-AP	0	157	63.1	25.5994	37.4	10460	8.79	3.2	94	0	0	1	0	0	0	0	3	1	0	home	1	0	0		0	1	0	0	0	0	0	0	0			0	0	0	0	0	1	3		0	0	1	0
64	0	non-AP	0	170	58.3	20.173	38.4	24820	20.76	2.4		1	0	0	0	1	1	0	20	1	0	home	1	0	0		1	0	0	0	0	0	0	0	0			0	0	0	0	0	1	5		0	0	1	0
87	0	non-AP	0	160	45.6	17.8125	36.4	7320	21.6	2.6	100	1	0	0	0	0	0	0	5	1	0	home	1	0	0		1	0	0	0	0	0	0	0	0			0	0	0	0	0	1	5		0	0	1	0
97	0	non-AP	0	141	48.1	24.194	39.1	9100	8.77	2.9		0	0	1	0	0	0	0	3	転院	0	home	1	0	0		1	0	0	0	0	0	0	0	0			0	0	0	0	0	1	3		0	0	1	0
99	0	non-AP	1	150	35.4	15.7333	35.9	10130	22.79	1.6		0	0	1	0	0	0	0	6	1	0	home	1	0	0		0	1	0	0	0	0	0	0	0			0	0	0	0	0	0	0		0	0	1	0
88	0	non-AP	0	168	66.3	23.4906	37.4	8470	10.59	2.7		1	0	1	0	0	0	0	92	0	1	home	1	0	0		1	0	0	0	0	0	0	0	0			0	0	0	0	0	1	44		0	0	1	0
55	0	non-AP	0	173	62.1	20.7491	37.1	15530	1.83	3.5	86	1	0	0	0	1	0	0	19	死亡	1	home	1	0	0		1	0	0	0	0	0	0	0	1			0	0	0	0	0	1	3		0	1	1	0
74	0	non-AP	0	162	49.6	18.8996	37.2	4270	21.84	3.1		0	0	0	0	0	0	0	21	0	1	home	1	0	0		1	0	0	0	0	0	0	0	0			0	0	0	0	0	1	24		0	1	1	0
88	0	non-AP	1	158	49.8	19.9487	36.9	7000	6.89	3.2	96	0	1	0	0	0	0	0	4	0	1	home	1	0	0		1	0	0	0	0	0	0	0	1			0	0	0	0	0	1	2		1	0	1	0
82	0	non-AP	0	158	39.4	15.7827	37.2	4830	15.37		95	1	0	0	0	0	0	0	21	0	1	home	1	0	0		1	0	0	0	0	0	0	1	0		1	1	0	0	0	0	1	7		0	0	1	0
67	0	non-AP	1	137	44.4	23.656	36.1	20550	9.87	2.5	95	1	0	0	0	0	0	0	24	0	1	home	1	0	0		1	0	0	0	0	0	0	0	1			0	0	0	0	0	1	5		0	0	1	0
69	0	non-AP	1	159	33.8	13.3697	37.9	16760	9.8	3	80	0	0	0	0	1	1	0	6	0	1	home	1	0	0		0	1	0	0	0	0	0	0	0			0	0	0	0	0	1	3		0	0	1	0
84	0	non-AP	0	163	60.5	22.7709	36.7	16070	22.04	3.3		1	0	0	0	0	0	0	4	0	1	home	1	0	0		0	1	0	0	0	0	0	0	0			0	0	0	0	0	1	1		0	0	1	0
67	0	non-AP	0	173	39.6	13.2313	37.3	7990	41.16	3.2		1	0	0	0	1	1	0	1	終了	1	home	1	0	0		1	0	0	0	0	0	0	0	0			0	0	0	0	0	1	1		0	0	1	0
94	0	non-AP	1	147	48.1	22.2592	37.3	11380	7.45	3.2	83	0	0	0	0	1	0	0	10	0	1	home	1	0	0		1	0	0	0	0	0	0	0	0			0	0	0	0	0	1	10		0	0	1	0
88	0	non-AP	0	151	44.7	19.6044	39.4	1090	18.08	2.5		1	1	0	0	0	0	0	1	死亡	1	home	1	0	0		1	0	0	0	0	0	0	0	0			0	0	0	0	0	1	1		0	0	1	0
90	0	non-AP	1	152	62.1	26.8785	36.7	8470	14.45	3.4		0	0	0	0	0	0	0	8	0	1	home	1	0	0		1	0	0	0	0	0	0	0	0			0	0	0	0	0	1	8		0	0	1	0
90	0	non-AP	0	148	49.8	22.7356	37.4	2900	12.44	2.3		0	0	0	0	0	0	0	2	0	1	home	1	0	0		1	0	0	0	0	0	0	0	0			0	0	0	0	0	1	2		0	0	1	0
92	0	non-AP	0	158	44	17.6254	36.6	4400	1.49	3.11	97	0	0	0	0	0	1	0	21	1	0	home	1	0	0		1	0	0	0	0	0	0	1	0		1	1	0	0	0	0	1	3		0	0	1	1
80	0	non-AP	0	160	64.5	25.1953	38.5	9900	30.28	2.3	96	0	0	0	0	0	0	0	11	1	0	home	1	0	0		1	0	0	0	0	0	0	0	0			0	0	0	0	0	0	0		0	0	1	1
87	0	non-AP	0	155.5	39.1	16.1702	38.6	16800	14.4	2.71	98	0	0	1	0	0	0	0	14	1	0	home	1	0	0		1	0	0	0	0	0	0	1	1		1	1	1	0	0	0	1	2		0	0	0	1
86	0	non-AP	0	159	59.3	23.4564	37.1	18300	20.6	3.57	93	0	0	1	0	0	0	0	7	1	0	home	1	0	0		1	0	0	0	0	0	0	1	1		1	1	0	0	0	0	0	0		0	0	0	1
72	0	non-AP	0	151	53.83	23.6086	36.8	16100	31.38	2.66	96	0	0	0	0	1	0	0	15	1	0	home	1	0	0		1	0	0	0	0	0	0	1	0		1	1	0	0	0	0	0	0		0	0	0	1
81	0	non-AP	0	176	63.8	20.5966	39.6	7100	0.17	3.44	92	1	0	0	0	0	0	0	5	1	0	home	1	0	0		1	0	0	0	0	0	0	1	0		1	1	0	0	0	0	0	0		0	0	0	1
95	0	non-AP	1	145	31	14.7444	37	5900	1.92	8.18	93	1	0	0	0	0	0	0	8	1	0	home	1	0	0		1	0	0	0	0	0	0	0	1			0	0	0	0	0	0	0		0	0	0	1
79	0	non-AP	0	168	50.2	17.7863	38.3	9500	8.96	3.03	99	1	0	0	0	1	1	0	5	1	0	home	1	0	0		1	0	0	0	0	0	0	1	0			0	0	0	0	0	0	0		0	0	0	1
91	0	non-AP	0		50.4		36.5	11000	4.17	2.65	94	0	1	0	0	0	1	0	7	1	0	home	1	0	0		1	0	0	0	0	0	0	1	0			0	0	0	0	0	0	0		0	0	0	1
89	0	non-AP	0	159.8	53.1	20.7941	37.3	8800	11.71	2.12	88	0	0	0	0	0	1	0	7	1	0	home	1	0	0		1	0	0	0	0	0	0	1	0			0	0	0	0	0	0	0		0	0	0	1
87	0	non-AP	0	158.1	46.2	18.4832	37.9	11000	29.58	2.89	88	0	0	0	0	0	1	0	24	1	0	home	1	0	0		1	0	0	0	0	0	0	1	0			0	0	0	0	0	0	0		0	0	0	1
86	0	non-AP	0	160	54	21.0938	39.1	13900	6.54	3.28	91	0	0	0	0	0	0	0	6	1	0	home	1	0	0		1	0	0	0	0	0	0	1	0			0	0	0	0	0	0	0		0	0	0	1
93	0	non-AP	1	150	34.3	15.2444	37.7	11500	23.95		92	0	0	0	0	1	1	0	5	1	0	home	1	0	0		1	0	0	0	0	0	0	0	0			0	0	0	0	0	0	0		0	0	0	1
69	0	non-AP	1	152	34.1	14.7593	39.1	7300	5.94	3.38	57	0	0	0	0	1	1	0	7	1	0	home	1	0	0		1	0	0	0	0	0	0	0	0			0	0	0	0	0	0	0		0	0	0	1
89	0	non-AP	0	150.1	52.7	23.391	38.4	10300	9.04	3.66	87	0	0	0	0	1	1	0	12	1	0	home	1	0	0		1	0	0	0	0	0	0	0	0			0	0	0	0	0	0	0		0	0	0	1
70	0	non-AP	0	156	53.9	22.1483	39.5	10400	0.25	3.44	85	0	0	0	0	1	1	0	29	1	0	home	1	0	0		1	0	0	0	0	0	0	0	0			0	0	0	0	0	0	0		0	0	0	1
65	0	non-AP	0	167.7	65.2	23.1836	36.6	7400	13.04		98	0	0	0	0	1	1	0	10	1	0	home	1	0	0		1	0	0	0	0	0	0	0	0			0	0	0	0	0	0	0		0	0	0	1
53	0	non-AP	0	176.3	63.9	20.5587	37.4	9800	14.67		99	0	0	0	0	1	1	0	8	1	0	home	1	0	0		1	0	0	0	0	0	0	0	0			0	0	0	0	0	0	0		0	0	0	1
73	0	non-AP	1	148	56	25.5661	36.1	9500	6.31	3.23	88	0	0	0	0	0	1	0	11	1	0	home	1	0	0		1	0	0	0	0	0	0	0	0			0	0	0	0	0	0	0		0	0	0	1
62	0	non-AP	1	158	55.7	22.3121	38.3	12900	26.75	3.24	95	0	0	0	0	0	1	0	6	1	0	home	1	0	0		1	0	0	0	0	0	0	0	0			0	0	0	0	0	0	0		0	0	0	1
76	0	non-AP	0	157	51.5	20.8933	36.8	22500	3.36	3.64	89	0	1	0	0	0	1	0	9	1	0	home	1	0	0		1	0	0	0	0	0	0	0	0			0	0	0	0	0	0	0		0	0	0	1
97	0	non-AP	0	166.4	67.2	24.2696	38.2	3200	9.39	3.33	93	0	0	0	0	0	1	0	6	1	0	home	1	0	0		1	0	0	0	0	0	0	0	0			0	0	0	0	0	0	0		0	0	0	1
75	0	non-AP	0	170	80	27.6817	37.8	15000	3.39	4.03	90	0	0	0	0	0	1	0	5	1	0	home	1	0	0		1	0	0	0	0	0	0	0	0			0	0	0	0	0	0	0		0	0	0	1
84	0	non-AP	0	168	55.7	19.735	37	10700	5.97	3.33	95	1	1	0	0	1	0	0	5	1	0	home	1	0	0		1	0	0	0	0	0	0	0	0			0	0	0	0	0	0	0		0	0	0	1
70	0	non-AP	1	144.3	62.7	30.1117	39.6	7600	3.34	3.78	94	0	0	0	0	1	0	0	5	1	0	home	1	0	0		1	0	0	0	0	0	0	0	0			0	0	0	0	0	0	0		0	0	0	1
69	0	non-AP	0	171.6	74.9	25.4359	38.3	11600	17.39	3.26	93	0	1	0	0	1	0	0	4	1	0	home	1	0	0		1	0	0	0	0	0	0	0	0			0	0	0	0	0	0	0		0	0	0	1
78	0	non-AP	0	160	46.9	18.3203	37.8	21800	21.1	2.24	95	0	0	0	0	1	0	0	23	1	0	home	1	0	0		1	0	0	0	0	0	0	0	0			0	0	0	0	0	0	0		0	0	0	1
75	0	non-AP	0	167	64.55	23.1453	38.6	8800	8.92	3.82	86	0	0	0	0	1	0	0	5	1	0	home	1	0	0		1	0	0	0	0	0	0	0	0			0	0	0	0	0	0	0		0	0	0	1
26	0	non-AP	0	136	24	12.9758	37.5	8200	13.96	3.81	95	0	0	0	1	0	0	0	5	1	0	home	1	0	0		1	0	0	0	0	0	0	0	0			0	0	0	0	0	0	0		0	0	0	1
90	0	non-AP	0	163	53.6	20.1739	36.6	10300	4.52	3.1	92	1	0	1	0	0	0	0	16	1	0	home	1	0	0		1	0	0	0	0	0	0	0	0			0	0	0	0	0	0	0		0	0	0	1
71	0	non-AP	0	160.5	55	21.3507	36.2	164	24.09		98	1	0	0	0	0	0	0	9	1	0	home	1	0	0		1	0	0	0	0	0	0	0	0			0	0	0	0	0	0	0		0	0	0	1
90	0	non-AP	1	153	53.1	22.6836	37.1	13100	27.39	2.79	95	0	0	0	0	0	0	0	9	1	0	home	1	0	0		1	0	0	0	0	0	0	0	0			0	0	0	0	0	0	0		0	0	0	1
56	0	non-AP	1	159	50.9	20.1337	38.8	12600	1.21	3.92	97	0	0	0	0	0	0	0	8	1	0	home	1	0	0		1	0	0	0	0	0	0	0	0			0	0	0	0	0	0	0		0	0	0	1
39	0	non-AP	1	151	62	27.1918	38.7	16600	6.21	4.01	96	0	0	0	0	0	0	0	6	1	0	home	1	0	0		1	0	0	0	0	0	0	0	0			0	0	0	0	0	0	0		0	0	0	1
78	0	non-AP	0	161.3	69.3	26.6357	38.4	9000	0.69		97	0	0	0	0	0	0	0	6	1	0	home	1	0	0		1	0	0	0	0	0	0	0	0			0	0	0	0	0	0	0		0	0	0	1
75	0	non-AP	0	154	48	20.2395	39.2	11100	1.08	3.79	95	0	0	0	0	0	0	0	5	1	0	home	1	0	0		1	0	0	0	0	0	0	0	0			0	0	0	0	0	0	0		0	0	0	1
71	0	non-AP	0	163	50	18.8189	37.8	6400	9.28	4.16	89	0	0	0	0	0	0	0	9	1	0	home	1	0	0		1	0	0	0	0	0	0	0	0			0	0	0	0	0	0	0		0	0	0	1
54	0	non-AP	0	171	65.5	22.4001	37.3	20700	32.79	3.65	99	0	0	0	0	0	0	0	7	1	0	home	1	0	0		1	0	0	0	0	0	0	0	0			0	0	0	0	0	0	0		0	0	0	1
81	0	non-AP	0	160	48.3	18.8672	37.7	10300	12.61	3	98	0	0	0	0	0	1	0	3	1	0	home	1	0	0		1	0	0	0	0	0	0	0	0			0	0	0	0	0	1	4		1	0	1	0
86	0	non-AP	0	165	44.9	16.4922	37.9	10300	7.92	3.13	91	0	1	0	0	1	0	0	10	1	0	home	1	0	0		1	0	0	0	0	0	0	1	1		1	1	1	0	0	0	1	1		0	0	1	0
86	0	non-AP	0	155	43.4	18.0645	38.1	14100	20.64	1.97	85	0	1	0	0	0	1	0	15	1	0	home	1	0	0		1	0	0	0	0	0	0	1	1		1	1	0	0	0	0	1	3		0	0	1	0
69	0	non-AP	0	161	43.5	16.7818	36.2	18000	27.82	2.07	70	1	0	0	0	1	1	0	4	1	0	home	1	0	0		1	0	0	0	0	0	0	1	0		1	1	0	0	0	0	1	1		0	0	1	0
84	0	non-AP	0	148.1	44	20.0605	39.1	23900	4.67	3.04	92	1	0	0	0	0	1	0	21	1	0	home	1	0	0		1	0	0	0	0	0	0	0	0			0	0	0	0	0	1	1		0	0	1	0
74	0	non-AP	0	155.5	43.45	17.9692	40.4	7300	8.24	2.51	97	1	0	0	0	0	1	0	12	1	0	home	1	0	0		1	0	0	0	0	0	0	0	0			0	0	0	0	0	1	2		0	0	1	0
90	0	non-AP	1	140	47.2	24.0816	37	4100	19.59	1.52	90	1	0	0	0	0	0	0	17	1	0	home	1	0	0		1	0	0	0	0	0	0	0	0			0	0	0	0	0	1	3		0	0	1	0
59	0	non-AP	0	161	61.8	23.8417	38	13500	25.53	3.12	90	0	0	0	0	0	0	0	8	1	0	home	1	0	0		1	0	0	0	0	0	0	0	0			0	0	0	0	0	1	3		0	0	1	0
72	0	non-AP	1	148	36.5	16.6636	37.6	11800	17.44		92	0	0	0	0	0	0	0	8	1	0	home	1	0	0		1	0	0	0	0	0	0	1	0		1	1	1	0	1	0	0	0		0	0	1	0
71	0	non-AP	0	156	53.9	22.1483	38.7	11300	1.25	3.37	70	0	0	0	0	1	1	0	25	1	0	home	1	0	0		1	0	0	0	0	0	0	0	0		1	0	0	0	1	0	1	9		1	1	0	0
82	0	non-AP	0	163.4	68.3	25.5809	36.5	10600	3.61		96	0	0	0	0	1	1	0	6	1	0	home	1	0	0		1	0	0	0	0	0	0	0	0			0	0	0	0	0	0	0		0	0	0	0
92	0	non-AP	1	150	45.1	20.0444	36.8	9400	14.06	2.65	90	0	0	0	0	1	0	0	12	1	0	home	1	0	0		1	0	0	0	0	0	0	0	0			0	0	0	0	0	0	0		0	0	0	0
82	0	non-AP	0	163.4	68.3	25.5809	36.9	21500	8.84	3.12	93	0	0	0	0	1	0	0	3	1	0	home	1	0	0		1	0	0	0	0	0	0	0	0			0	0	0	0	0	0	0		0	0	0	0
78	0	non-AP	0	160	47	18.3594	39.3	10200	19.02	3.76	93	1	0	0	0	0	0	0	19	1	0	home	1	0	0		1	0	0	0	0	0	0	0	0			0	0	0	0	0	0	0		0	0	0	0
92	0	non-AP	0	149	40.8	18.3776	36.4	5600	8.36	2.7	78	0	0	0	0	1	1	0	28	1	0	home	1	0	0		1	0	0	0	0	0	0	1	0		1	1	0	0	0	0	0	0		0	0	0	1
89	0	non-AP	0	152	46.7	20.213	39.4	8400	27.03	3.11	84	1	0	0	0	0	0	0	13	1	0	home	1	0	0		1	0	0	0	0	0	0	1	0		1	1	0	0	0	0	0	0		0	0	0	1
99	0	non-AP	1	145	41.3	19.6433	36.4	9000	9.1	2.87	92	0	0	0	0	0	1	0	15	1	0	home	1	0	0		1	0	0	0	0	0	0	1	1		1	1	1	0	1	0	1	9		0	0	1	0
83	0	non-AP	0	162	43.5	16.5752	38.4	10000	8.81	3.36	88	0	1	1	0	1	1	0	14	1	0	home	1	0	0		0	1	0	0	0	0	0	1	0		1	1	0	0	0	0	1	3		0	0	1	0
85	0	non-AP	0	160.3	55.2	21.4819	37.7	13100	0.45	4.81	70	0	0	0	1	0	0	0	17	1	0	home	1	0	0		1	0	0	0	0	0	0	1	0			0	0	0	0	0	1	3		0	0	1	0
68	0	non-AP	1	144	40.2	19.3866	38.7	12300	2.31	3.94	97	0	0	0	1	0	0	0	7	1	0	home	1	0	0		1	0	0	0	0	0	0	1	0		1	1	0	0	0	0	0	0		0	0	1	0
89	0	non-AP	1		33.2		37.5	8900	17.16	1.25	88	0	0	0	0	0	0	0	18	1	0	home	1	0	0		1	0	0	0	0	0	0	1	0		1	1	0	1	0	0	0	0		0	0	0	0
33	0	non-AP	1	158	46.5	18.6268	38.3	11300	5.82	4.27	94	0	1	0	0	0	1	0	9	1	0	home	1	0	0		0	0	1	0	0	0	0	1	0		1	1	0	0	0	0	1	8		0	0	0	0
83	0	non-AP	1	156			37.1	3100	1.2	3.21	90	0	1	0	0	1	0	0	7	0	1	home	1	0	0		1	0	0	0	0	0	0	0	0			0	0	0	0	0	0	0		0	0	0	1
98	0	non-AP	0	150	47.2	20.9778	37.8	10100	12.38	3.12	90	0	0	0	0	1	1	0	12	0	1	home	1	0	0		1	0	0	0	0	0	0	1	0		1	1	0	0	0	0	1	8		0	0	1	0
68	0	non-AP	1	164	68.5	25.4685	38	16900	22.99	1.5	94	0	1	1	0	0	0	0	4	0	1	home	1	0	0		1	0	0	0	0	0	0	1	0		1	1	0	0	0	0	0	0		0	0	1	0
88	0	non-AP	0				37.5	199	16.11	3.1	58	0	0	0	0	0	0	0	4	0	1	home	1	0	0		1	0	0	0	0	0	0	1	0		1	1	0	0	0	0	0	0		0	0	1	0
78	0	non-AP	0	156	51.6	21.2032	37.6	11600	11.47	3.27	80	0	0	0	0	0	0	0	32	0	1	home	1	0	0		1	0	0	0	0	0	0	0	0			0	0	0	0	0	0	0		0	0	1	0
66	0	non-AP	0		58.2		28.2	8100	19.62	2.41	100	0	0	0	0	0	1	0	13	0	1	home	1	0	0		1	0	0	0	0	0	0	0	0			0	0	0	0	0	0	0		1	1	0	0
52	0	non-AP	1	157	49	19.8791	37	8500	2.12	3.5	90	0	0	0	0	0	0	0	9	1	0	home	1	0	0		1	0	0	0	0	0	0	0	1			0	0	0	0	0	1	1		0	0	0	1
68	0	non-AP	0	166	75.5	27.3988	38.8	9700	15.35	3.6	97	1	0	0	0	1	0	0	10	1	0	home	1	0	0		1	0	0	0	0	0	0	0	0			0	0	0	0	0	1	1		0	0	0	1
65	0	non-AP	1	150	40.9	18.1778	38.2	9700	6.63	3.3	91	1	0	0	0	1	1	0	8	1	0	home	1	0	0		1	0	0	0	0	0	0	0	1			0	0	0	0	0	0	0		0	0	0	1
79	0	non-AP	0	157.7	62.4	25.0912	36.4	12500	12.77	3	93	0	0	0	0	1	1	0	9	1	0	home	1	0	0		1	0	0	0	0	0	0	0	1			0	0	0	0	0	0	0		0	0	0	1
73	0	non-AP	0	162	69.1	26.3298	36.5	10800	5.78	3.3	94	0	0	0	0	1	1	0	17	1	0	home	1	0	0		1	0	0	0	0	0	0	0	1			0	0	0	0	0	0	0		0	0	0	1
65	0	non-AP	0	165	44.5	16.3453	37.9	6400	16.55	3.1		0	0	0	0	1	1	0	38	1	0	home	1	0	0		1	0	0	0	0	0	0	0	1			0	0	0	0	0	0	0		0	0	0	1
75	0	non-AP	0	161.9	59.9	22.8525	38.1	17800	18.09	3.4	92	0	0	0	0	1	0	0	7	1	0	home	1	0	0		1	0	0	0	0	0	0	0	1			0	0	0	0	0	0	0		0	0	0	1
69	0	non-AP	0	160	64.5	25.1953	36.9	14600	13.22	3.8	96	0	0	0	0	1	0	0	11	1	0	home	1	0	0		1	0	0	0	0	0	0	0	1			0	0	0	0	0	0	0		0	0	0	1
65	0	non-AP	0	169	86.1	30.146	37.3	9300	8.78	2.1	80	0	0	0	0	1	0	0	10	1	0	home	1	0	0		1	0	0	0	0	0	0	0	1			0	0	0	0	0	0	0		0	0	0	1
33	0	non-AP	0	184.1	53.2	15.6965	37.9	9400	20.92	3.1	93	0	0	0	0	1	0	0	9	1	0	home	1	0	0		1	0	0	0	0	0	0	0	1			0	0	0	0	0	0	0		0	0	0	1
86	0	non-AP	0	155.5	50.6	20.9262	39	13100	8.59	3.9		1	0	0	0	0	0	0	9	1	0	home	1	0	0		1	0	0	0	0	0	0	0	1			0	0	0	0	0	0	0		0	0	0	1
51	0	non-AP	0	160	85	33.2031	36.8	5000	8.89	4.4	92	1	0	0	0	0	0	0	9	1	0	home	1	0	0		1	0	0	0	0	0	0	0	1			0	0	0	0	0	0	0		0	0	0	1
73	0	non-AP	1	158	58	23.2335	37.3	6500	5.62	3.9	88	0	0	0	0	0	0	0	12	1	0	home	1	0	0		1	0	0	0	0	0	0	0	1			0	0	0	0	0	0	0		0	0	0	1
68	0	non-AP	0	168.2	71.3	25.2021	36.4	16500	3.26	2.4	unknown	0	1	0	0	0	0	0	10	1	0	home	1	0	0		1	0	0	0	0	0	0	0	1			0	0	0	0	0	0	0		0	0	0	1
76	0	non-AP	0	147.3	54.6	25.1644	36.6	9700	26.15	3.5	88	0	0	0	0	0	0	0	14	1	0	home	1	0	0		1	0	0	0	0	0	0	0	1			0	0	0	0	0	0	0		0	0	0	1
71	0	non-AP	0	165.8	62.1	22.5903	36.7	7200	11.49	3.6	90	0	0	0	0	0	0	0	8	1	0	home	1	0	0		1	0	0	0	0	0	0	0	1			0	0	0	0	0	0	0		0	0	0	1
69	0	non-AP	0	175.2	63.3	20.6222	37.7	7000	23.56	2.6	96	0	0	0	0	0	0	0	12	1	0	home	1	0	0		1	0	0	0	0	0	0	0	1			0	0	0	0	0	0	0		0	0	0	1
62	0	non-AP	0	169	56.4	19.7472	39.9	18400	29.16	3.7	94	0	0	0	0	0	0	0	7	1	0	home	1	0	0		1	0	0	0	0	0	0	0	1			0	0	0	0	0	0	0		0	0	0	1
54	0	non-AP	0	165.3	56	20.4947	39.9	23200	39.87	3	97	0	0	0	0	0	0	0	12	1	0	home	1	0	0		1	0	0	0	0	0	0	0	1			0	0	0	0	0	0	0		0	0	0	1
47	0	non-AP	1	163.2	45.4	17.0457	39.3	4800	5.67	3.4	98	0	0	0	0	1	1	0	9	1	0	home	1	0	0		1	0	0	0	0	0	0	0	0			0	0	0	0	0	0	0		0	0	0	1
36	0	non-AP	0	171.4	66.8	22.7381	36.9	7400	1.07	4.2	99	0	0	0	0	1	1	0	8	1	0	home	1	0	0		1	0	0	0	0	0	0	0	0			0	0	0	0	0	0	0		0	0	0	1
60	0	non-AP	0	177.5	62.7	19.9008	36.6	6400	6.37	2.9	98	0	0	0	0	0	1	0	9	1	0	home	1	0	0		1	0	0	0	0	0	0	0	0			0	0	0	0	0	0	0		0	0	0	1
64	0	non-AP	1	156.4	46	18.8055	38	12800	16.93	3.9	96	0	0	0	0	1	0	0	5	1	0	home	1	0	0		1	0	0	0	0	0	0	0	0			0	0	0	0	0	0	0		0	0	0	1
72	0	non-AP	0	168.5	58.9	20.7451	36	4900	0.76	3.1	98	1	1	0	0	0	0	0	23	1	0	home	1	0	0		1	0	0	0	0	0	0	0	0			0	0	0	0	0	0	0		0	0	0	1
73	0	non-AP	0	167.5	55.3	19.7104	37.9	14000	9.25	3.3	95	1	0	0	0	0	0	0	9	1	0	home	1	0	0		1	0	0	0	0	0	0	0	0			0	0	0	0	0	0	0		0	0	0	1
56	0	non-AP	1	153	56	23.9224	39.5	13000	0.75	4	97	0	0	0	0	0	0	0	5	1	0	home	1	0	0		1	0	0	0	0	0	0	0	0			0	0	0	0	0	0	0		0	0	0	1
42	0	non-AP	1	164.8	50.9	18.7415	36.4	6900	1.54	4	93	0	0	0	0	0	0	0	8	1	0	home	1	0	0		1	0	0	0	0	0	0	0	0			0	0	0	0	0	0	0		0	0	0	1
70	0	non-AP	1	159.1	67	26.4688	37.9	12300	34.53	2.8	63	1	0	0	0	1	0	0	23	1	0	home	1	0	0		1	0	0	0	0	0	0	1	1		1	1	0	0	0	0	1	14		1	1	1	0
66	0	non-AP	1	154.5	55.6	23.2926	36.1	14200	32.05	2.6	96	1	0	0	0	0	0	0	148	1	0	home	1	0	0		1	0	0	0	0	0	0	1	1		1	1	0	1	1	0	1	123		1	0	1	0
55	0	non-AP	1	147.6	60.6	27.8163	40.6	11300	12.54	3	82	0	1	0	0	1	1	0	18	1	0	home	1	0	0		1	0	0	0	0	0	0	1	0		1	1	0	0	0	0	1	8		0	0	1	0
89	0	non-AP	0	155.5	62.4	25.8062	36.5	7200	1.57	3.5	95	0	0	0	0	1	0	0	13	1	0	home	1	0	0		1	0	0	0	0	0	0	1	1			0	0	0	0	0	1	1		0	0	1	0
88	0	non-AP	1	131	61.8	36.0119	37	3600	43.64	3.3	89	1	0	0	0	1	0	0	22	1	0	home	1	0	0		1	0	0	0	0	0	0	0	1			0	0	0	0	0	1	1		0	0	1	0
75	0	non-AP	0	160.6	40.2	15.586	37.5	13500	6.03	3.7	97	1	0	0	0	1	0	0	11	1	0	home	1	0	0		1	0	0	0	0	0	0	0	1			0	0	0	0	0	1	1		0	0	1	0
78	0	non-AP	1	152	72.8	31.5097	36.3	14800	12.09	3	86	0	0	0	0	1	0	0	31	1	0	home	1	0	0		1	0	0	0	0	0	0	0	1			0	0	0	0	0	1	5		0	0	1	0
85	0	non-AP	1	145.3	50.5	23.9199	36.4	4900	5.42		93	0	0	0	0	1	0	0	61	0	0	home	1	0	0		1	0	0	0	0	0	0	0	1			0	0	0	0	0	1	6		0	0	1	0
64	0	non-AP	0	166.3	66.1	23.901	37.2	11400	23.59	4	97	0	0	0	0	1	0	0	9	1	0	home	1	0	0		1	0	0	0	0	0	0	0	1			0	0	0	0	0	1	1		0	0	1	0
73	0	non-AP	0	169	48.7	17.0512	37.1	2400	22.12	2.5	99	1	0	0	0	0	0	0	37	1	0	home	1	0	0		1	0	0	0	0	0	0	0	1			0	0	0	0	0	1	2		0	0	1	0
95	0	non-AP	0	168	59.5	21.0813	38.7	17200	31.33	3.2	84	0	0	0	0	0	0	0	14	1	0	home	1	0	0		1	0	0	0	0	0	0	0	1			0	0	0	0	0	1	1		0	0	1	0
71	0	non-AP	0	158.3	55.7	22.2276	37.8	8300	33.91	3.2	93	0	0	0	0	0	0	0	9	1	0	home	1	0	0		1	0	0	0	0	0	0	0	1			0	0	0	0	0	1	1		0	0	1	0
62	0	non-AP	0	170.5	64.4	22.1532	37.5	18300	39.87	2.6	97	0	0	0	0	0	0	0	8	1	0	home	1	0	0		1	0	0	0	0	0	0	0	1			0	0	0	0	0	1	1		0	0	1	0
62	0	non-AP	0	167	77.1	27.6453	37.5	16300	39.87	2.1		0	0	0	0	0	0	0	15	1	0	home	1	0	0		1	0	0	0	0	0	0	0	1			0	0	0	0	0	1	3		0	0	1	0
46	0	non-AP	0	168	72	25.5102	39.5	16800	19.26	3.5	96	0	0	0	0	0	0	0	20	1	0	home	1	0	0		1	0	0	0	0	0	0	0	1			0	0	0	0	0	1	2		0	0	1	0
33	0	non-AP	1		43.2		37.1	11800	11.81	3.3	75	0	1	0	0	0	1	0	4	1	0	home	1	0	0		1	0	0	0	0	0	0	0	0			0	0	0	0	0	1	1		0	0	1	0
68	0	non-AP	1	153	31.6	13.4991	39.4	8600	12.83	3.8		1	0	0	1	0	0	0	11	1	0	home	1	0	0		1	0	0	0	0	0	0	1	1		1	1	0	0	0	0	0	0		0	0	1	0
82	0	non-AP	0	163.3	69.1	25.9123	38.4	4000	27.26	3.6	93	1	0	0	0	1	1	0	19	1	0	home	1	0	0		1	0	0	0	0	0	0	0	1			0	0	0	0	0	0	0		0	0	1	0
70	0	non-AP	1	142.2	50.5	24.9742	36.8	16800	39.87	3	96	0	1	0	0	1	1	0	12	1	0	home	1	0	0		1	0	0	0	0	0	0	0	1			0	0	0	0	0	0	0		0	0	1	0
81	0	non-AP	0	151.9	63.9	27.694	36.3	6200	15.17	3.9	87	0	0	0	0	1	1	0	11	1	0	home	1	0	0		1	0	0	0	0	0	0	0	1			0	0	0	0	0	0	0		0	0	1	0
81	0	non-AP	0	151.9	64.4	27.9107	37.4	17100	12.67	3.3	94	0	0	0	0	1	1	0	13	1	0	home	1	0	0		1	0	0	0	0	0	0	0	1			0	0	0	0	0	0	0		0	0	1	0
74	0	non-AP	0	171.8	41.1	13.925	36.7	10200	8.94	3.7		0	0	0	0	1	1	0	22	1	0	home	1	0	0		1	0	0	0	0	0	0	0	1			0	0	0	0	0	0	0		0	0	1	0
70	0	non-AP	0	165.6	61.2	22.3167	39.6	10000	2.32	3.3	96	0	0	0	0	1	1	0	8	1	0	home	1	0	0		1	0	0	0	0	0	0	0	1			0	0	0	0	0	0	0		0	0	1	0
72	0	non-AP	0	152	64.8	28.0471	38.8	15200	3.05	3.8	91	1	0	0	0	1	0	0	10	1	0	home	1	0	0		1	0	0	0	0	0	0	0	1			0	0	0	0	0	0	0		0	0	1	0
57	0	non-AP	0	174.9	64.2	20.9872	36.7	6900	6.37	3.2	97	1	0	0	0	1	0	0	12	1	0	home	1	0	0		1	0	0	0	0	0	0	0	1			0	0	0	0	0	0	0		0	0	1	0
89	0	non-AP	1	139.9	42.6	21.7658	36.2	5400	6.5	3.5	99	0	0	0	0	1	0	0	13	1	0	home	1	0	0		1	0	0	0	0	0	0	0	1			0	0	0	0	0	0	0		0	0	1	0
62	0	non-AP	1	147.8	35.4	16.2052	38.2	4600	6.03	3.6	95	0	0	0	0	1	0	0	15	1	0	home	1	0	0		1	0	0	0	0	0	0	0	1			0	0	0	0	0	0	0		0	0	1	0
88	0	non-AP	0	157	48.8	19.798	37.8	11300	2.71	2.5	95	0	0	0	0	1	0	0	14	1	0	home	1	0	0		1	0	0	0	0	0	0	0	1			0	0	0	0	0	0	0		0	0	1	0
66	0	non-AP	0	154	42.4	17.8782	38.5	8700	32.31	3		0	0	0	0	1	0	0	24	1	0	home	1	0	0		1	0	0	0	0	0	0	0	1			0	0	0	0	0	0	0		0	0	1	0
72	0	non-AP	1	153	45.1	19.2661	36.3	1500	19.44	3.2	97	1	0	0	0	0	0	0	12	1	0	home	1	0	0		1	0	0	0	0	0	0	0	1			0	0	0	0	0	0	0		0	0	1	0
64	0	non-AP	0	175.7	73.5	23.8091	39	10800	5.33	3.9	93	1	0	0	0	0	0	0	11	1	0	home	1	0	0		1	0	0	0	0	0	0	0	1			0	0	0	0	0	0	0		0	0	1	0
61	0	non-AP	1	149.2	50.1	22.5061	39	20600	2.13	4.3	95	0	0	0	0	0	0	0	8	1	0	home	1	0	0		1	0	0	0	0	0	0	0	1			0	0	0	0	0	0	0		0	0	1	0
68	0	non-AP	0	162.5	58.1	22.0024	39.4	5700	14.18	3.5	92	0	0	0	0	0	0	0	7	1	0	home	1	0	0		1	0	0	0	0	0	0	0	1			0	0	0	0	0	0	0		0	0	1	0
65	0	non-AP	0	170.4	83.3	28.6884	39.1	3800	4.62	3.9		0	0	0	0	0	0	0	7	1	0	home	1	0	0		1	0	0	0	0	0	0	0	1			0	0	0	0	0	0	0		0	0	1	0
56	0	non-AP	1	168.4	41	14.4577	37.7	10500	3.13		93	0	0	0	0	1	1	0	27	1	0	home	1	0	0		1	0	0	0	0	0	0	0	0			0	0	0	0	0	0	0		0	0	1	0
81	0	non-AP	0	157	48.4	19.6357	39.9	32400	2.51	4		1	0	0	0	1	0	0	11	1	0	home	1	0	0		1	0	0	0	0	0	0	0	0			0	0	0	0	0	0	0		0	0	1	0
67	0	non-AP	1	146.1	46.3	21.691	36.8	13500	19.28	3.5	95	0	0	0	0	0	0	0	9	1	0	home	1	0	0		1	0	0	0	0	0	0	0	0			0	0	0	0	0	0	0		0	0	1	0
64	0	non-AP	0	173.3	60.9	20.2778	38.1	16200	1.55	2.7	98	0	0	0	0	0	0	0	17	1	0	home	1	0	0		1	0	0	0	0	0	0	0	0			0	0	0	0	0	0	0		0	0	1	0
67	0	non-AP	0	171.3	55.5	18.9138	37	10800	26.25	2.8	94	1	0	0	0	1	0	0	13	1	0	home	1	0	0		1	0	0	0	0	0	0	0	1			0	0	0	0	0	0	0		0	0	0	0
88	0	non-AP	1	139.4	40.2	20.6871	37.7	4900	14.4	2	96	0	0	0	0	0	0	0	11	1	0	home	1	0	0		1	0	0	0	0	0	0	0	1			0	0	0	0	0	0	0		0	0	0	0
61	0	non-AP	0	164.7	62.2	22.93	36.6	9400	1.39	3.3	98	0	0	0	0	0	0	0	5	1	0	home	1	0	0		1	0	0	0	0	0	0	0	1			0	0	0	0	0	0	0		0	0	0	0
60	0	non-AP	0	167	81.2	29.1154	36.5	9900	30.23	3.1	97	0	0	0	0	0	0	0	6	1	0	home	1	0	0		1	0	0	0	0	0	0	0	1			0	0	0	0	0	0	0		0	0	0	0
25	0	non-AP	0				38.9	10300	6.04	3.9	91	0	0	0	0	0	0	0	5	1	0	home	1	0	0		1	0	0	0	0	0	0	0	1			0	0	0	0	0	0	0		0	0	0	0
82	0	non-AP	0	164.6	53.4	19.7098	36.8	31700	14.89	3.6	93	1	0	0	0	0	0	0	8	1	0	home	1	0	0		1	0	0	0	0	0	0	0	0			0	0	0	0	0	0	0		0	0	0	0
82	0	non-AP	1	144.9	45.5	21.6708	36.9	12500	15.15	3.4	95	1	0	0	0	1	1	0	11	1	0	home	1	0	0		0	1	0	0	0	0	0	0	1			0	0	0	0	0	0	0		0	0	0	1
100	0	non-AP	0	155	47.9	19.9376	38.2	7800	4.48	3.5	99	0	0	0	0	1	1	0	5	1	0	home	1	0	0		0	1	0	0	0	0	0	0	1			0	0	0	0	0	0	0		0	0	0	1
93	0	non-AP	0				37.4	5000	5.19	2.7	36	1	0	1	0	0	0	0	14	0	0	home	1	0	0		0	1	0	0	0	0	0	0	1			0	0	0	0	0	0	0		0	0	0	1
78	0	non-AP	1	147.5	39.7	18.2476	36.9	10100	11.29	3.3	96	0	0	0	0	1	1	0	33	1	0	home	1	0	0		1	0	0	0	0	0	0	0	1			0	0	0	0	0	0	0		0	0	0	1
63	0	non-AP	0	164.2	65.9	24.4421	36.9	20200	30.05	3.9	93	0	0	0	0	1	1	0	12	1	0	home	1	0	0		1	0	0	0	0	0	0	0	1			0	0	0	0	0	0	0		0	0	0	1
78	0	non-AP	0	168.8	58	20.3556	38.1	11800	23.82	3.2	88	1	0	0	0	1	0	0	12	1	0	home	1	0	0		1	0	0	0	0	0	0	0	1			0	0	0	0	0	0	0		0	0	0	1
60	0	non-AP	0	166.7	51.5	18.5326	36.9	9900	24.05	2.6	86	1	0	0	0	1	0	0	14	1	0	home	1	0	0		1	0	0	0	0	0	0	0	1			0	0	0	0	0	0	0		0	0	0	1
90	0	non-AP	0	150	50.6	22.4889	36.7	14100	13.13	2.5	96	0	0	1	0	0	0	0	10	1	0	home	1	0	0		1	0	0	0	0	0	0	0	1			0	0	0	0	0	0	0		0	0	0	1
77	0	non-AP	0	164.9	68.9	25.3383	37.1	11500	19.95	3.4		0	0	0	0	1	1	0	11	1	0	home	1	0	0		1	0	0	0	0	0	0	0	0			0	0	0	0	0	0	0		0	0	0	1
77	0	non-AP	0	164.9	67.7	24.897	37.2	12100	13.37	3.5		0	0	0	0	1	0	0	20	1	0	home	1	0	0		1	0	0	0	0	0	0	0	0			0	0	0	0	0	0	0		0	0	0	1
81	0	non-AP	1	125	33.3	21.312	37.2	17500	4.26	4	95	0	0	0	0	0	0	0	13	1	0	home	1	0	0		1	0	0	0	0	0	0	0	0			0	0	0	0	0	0	0		0	0	0	1
83	0	non-AP	1	142	49.2	24.3999	37.5	10200	12.68	2.4		1	1	0	0	0	0	0	42	1	0	home	1	0	0		1	0	0	0	0	0	0	0	1		1	0	1	0	1	0	1	19		0	1	1	0
89	0	non-AP	0	148.2	46.8	21.3083	37.7	18500	4.69	2.9		0	0	0	0	0	0	0	27	1	0	home	1	0	0		0	1	0	0	0	0	0	0	1			0	0	0	0	0	1	2		0	1	1	0
90	0	non-AP	0	168	71.5	25.333	39.6	14000	15.7	3.1	85	0	0	0	0	0	0	0	29	1	0	home	1	0	0		1	0	0	0	0	0	0	1	1		1	1	0	1	0	0	1	7		0	0	1	0
69	0	non-AP	1	140	77.6	39.5918	36.8	35400	46.05	2.5	80	1	0	0	0	1	0	0	100	1	0	home	1	0	0		1	0	0	0	0	0	0	0	1		1	0	0	1	0	0	1	9		0	0	1	0
87	0	non-AP	0	162	46.6	17.7564	36.6	8900	39.87	3.2	87	1	1	0	0	1	0	0	28	1	0	home	1	0	0		1	0	0	0	0	0	0	0	1		1	0	0	1	1	0	1	6		0	0	1	0
88	0	non-AP	0	152	59.1	25.58	39.9	8300	17.89	3	87	0	1	0	0	0	0	0	31	1	0	home	1	0	0		1	0	0	0	0	0	0	0	1		1	0	0	1	0	0	1	1		0	0	1	0
86	0	non-AP	1	145.4	34.1	16.1297	36.8	3800	10.11	2.5	91	0	0	1	0	0	0	0	12	1	0	home	1	0	0		1	0	0	0	0	0	0	1	1		1	1	0	0	0	0	1	2		0	0	1	0
86	0	non-AP	1	173	63.4	21.1835	37.7	7600	13.45	3.8		0	0	0	0	0	0	0	14	1	0	home	1	0	0		1	0	0	0	0	0	0	1	0		1	1	0	0	0	0	1	4		0	0	1	0
76	0	non-AP	0	160.5	54.6	21.1954	39.8	5600	3.11	3.7		0	1	0	0	1	0	0	55	1	0	home	1	0	0		1	0	0	0	0	0	0	0	1		1	0	0	0	1	0	1	10		0	0	1	0
77	0	non-AP	0	158	40.2	16.1032	37.9	9300	10.12	3.8		0	0	0	0	1	1	0	75	0	0	home	1	0	0		0	1	0	0	0	0	0	0	1			0	0	0	0	0	1	3		0	0	1	0
86	0	non-AP	0	151.4	48.3	21.0715	39.2	10600	26.22	3.8	98	1	0	1	0	1	1	0	27	1	0	home	1	0	0		1	0	0	0	0	0	0	0	1			0	0	0	0	0	1	5		0	0	1	0
79	0	non-AP	1	144	58.1	28.0189	37	16300	22.76	2.5		0	0	0	0	1	1	0	14	0	0	home	1	0	0		1	0	0	0	0	0	0	0	1			0	0	0	0	0	1	3		0	0	1	0
76	0	non-AP	0	167	62.7	22.482	36.1	9800	0.06	2.6		0	0	0	0	1	1	0	15	1	0	home	1	0	0		1	0	0	0	0	0	0	0	1			0	0	0	0	0	1	1		0	0	1	0
64	0	non-AP	0	162	89.8	34.2173	38.2	9200	0.53	3.5	92	0	0	0	0	1	1	0	24	1	0	home	1	0	0		1	0	0	0	0	0	0	0	1			0	0	0	0	0	1	5		0	0	1	0
91	0	non-AP	0	165	47	17.2635	36.5	15500	1.56	3.1		0	0	0	0	0	1	0	15	0	0	home	1	0	0		1	0	0	0	0	0	0	0	1			0	0	0	0	0	1	3		0	0	1	0
89	0	non-AP	0	161	37.3	14.3899	37	7300	12.15	3.7	91	1	0	0	0	1	0	0	22	1	0	home	1	0	0		1	0	0	0	0	0	0	0	1			0	0	0	0	0	1	1		0	0	1	0
86	0	non-AP	0	156	57.4	23.5865	38.1	8100	15.77	2.6	90	1	0	0	0	1	0	0	19	1	0	home	1	0	0		1	0	0	0	0	0	0	0	1			0	0	0	0	0	1	1		0	0	1	0
79	0	non-AP	0				40.6	8800	4.59	4.1	96	0	0	1	1	0	0	0	3	1	0	home	1	0	0		1	0	0	0	0	0	0	0	1			0	0	0	0	0	1	1		0	0	1	0
68	0	non-AP	1	156.9	59.6	24.2103	35	31600	16.5	3.8	89	1	0	0	0	0	0	0	14	1	0	home	1	0	0		1	0	0	0	0	0	0	0	1			0	0	0	0	0	1	2		0	0	1	0
80	0	non-AP	0	161.5	64.8	24.8445	37.3	12300	16.77	3	93	1	0	1	0	0	0	0	18	1	0	home	1	0	0		1	0	0	0	0	0	0	0	1			0	0	0	0	0	1	2		0	0	1	0
66	0	non-AP	0	155	60.4	25.1405	38.7	11300	10.3	3.8	92	1	1	0	0	0	0	0	11	1	0	home	1	0	0		1	0	0	0	0	0	0	0	1			0	0	0	0	0	1	2		0	0	1	0
90	0	non-AP	1				38.1	8000	3.07	3	94	0	0	0	0	0	0	0	4	1	0	home	1	0	0		1	0	0	0	0	0	0	0	1			0	0	0	0	0	1	1		0	0	1	0
96	0	non-AP	0	162	68.3	26.025	39.5	9200	6.12	3.6	89	0	0	0	0	0	0	0	9	1	0	home	1	0	0		1	0	0	0	0	0	0	0	1			0	0	0	0	0	1	1		0	0	1	0
92	0	non-AP	0	158.9	70.1	27.7632	37.8	17300	4.23	3.8	unknown	0	0	0	0	0	0	0	17	1	0	home	1	0	0		1	0	0	0	0	0	0	0	1			0	0	0	0	0	1	2		0	0	1	0
83	0	non-AP	0				39.1	9200	23.18	3	80	0	0	0	0	0	0	0	11	1	0	home	1	0	0		1	0	0	0	0	0	0	0	1			0	0	0	0	0	1	3		0	0	1	0
83	0	non-AP	0	170	58.1	20.1038	38.6	9100	22.56	3.3	unknown	0	0	0	0	0	0	0	13	1	0	home	1	0	0		1	0	0	0	0	0	0	0	1			0	0	0	0	0	1	2		0	0	1	0
75	0	non-AP	0	165.5	59.8	21.8326	38.3	5000	17.33	2.9		0	0	0	0	0	0	0	12	1	0	home	1	0	0		1	0	0	0	0	0	0	0	1			0	0	0	0	0	1	2		0	0	1	0
75	0	non-AP	0	163	53	19.9481	37.4	7500	12.94	2.2		0	1	0	0	0	0	0	21	1	0	home	1	0	0		1	0	0	0	0	1	0	1	1		1	1	0	1	0	0	0	0		0	0	1	0
78	0	non-AP	0	155	50.1	20.8533	39.1	600	19.38	3.5	90	1	1	1	0	1		0	12	1	0	home	1	0	0		1	0	0	0	0	0	0	0	1		1	0	0	1	1	0	0	0		0	0	1	0
87	0	non-AP	1	139			35.8	11600	7.14	3.8		0	0	0	0	0	0	0	19	0	0	home	1	0	0		1	0	0	0	0	0	0	1	1		1	1	0	0	0	0	0	0		0	0	1	0
83	0	non-AP	0	158.6	49.4	19.6391	37	9300	24.76	3.2	98	0	0	0	0	0	0	0	52	1	0	home	1	0	0		1	0	0	0	0	0	0	1	1		1	1	0	0	0	0	0	0		0	0	1	0
80	0	non-AP	1	152	56.3	24.3681	37.8	15000	16.48	2.2	97	0	0	0	0	0	0	0	41	1	0	home	1	0	0		1	0	0	0	0	0	0	1	1			0	0	0	0	0	0	0		0	0	1	0
83	0	non-AP	0	163.6	67.5	25.2195	36.4	13900	32.09	2.4		0	1	0	0	1	0	0	9	1	0	home	1	0	0		0	1	0	0	0	0	0	0	1			0	0	0	0	0	0	0		0	0	1	0
80	0	non-AP	0	166	47.5	17.2376	38.3	9800	12.61	2.8	99	1	1	0	0	0	0	0	36	1	0	home	1	0	0		0	1	0	0	0	0	0	0	1			0	0	0	0	0	0	0		0	0	1	0
97	0	non-AP	0	157	55	22.3133	37.3	12000	20.54	4.2	90	0	1	0	0	0	0	0	12	1	0	home	1	0	0		0	1	0	0	0	0	0	0	1			0	0	0	0	0	0	0		0	0	1	0
82	0	non-AP	1	142.8	54.35	26.6528	37.9	18600	30.09	2.9	88	0	0	0	0	0	1	0	25	0	0	home	1	0	0		1	0	0	0	0	0	0	0	1			0	0	0	0	0	0	0		0	0	1	0
74	0	non-AP	0	164	76.5	28.4429	39	16700	18.38	3.6		0	1	0	0	0	1	0	9	1	0	home	1	0	0		1	0	0	0	0	0	0	0	1			0	0	0	0	0	0	0		0	0	1	0
71	0	non-AP	0	172	82	27.7177	38.4	13500	29.75	3.9	80	1	0	0	0	1	0	0	30	1	0	home	1	0	0		1	0	0	0	0	0	0	0	1			0	0	0	0	0	0	0		0	0	1	0
80	0	non-AP	0	164.3	55.5	20.5598	37.3	9400	9.51	2.2		1	0	0	0	1	0	0	41	0	0	home	1	0	0		1	0	0	0	0	0	0	0	1			0	0	0	0	0	0	0		0	0	1	0
74	0	non-AP	1	140	43.6	22.2449	36.2	7100	8.86	2.9	92	0	0	0	0	1	0	0	9	1	0	home	1	0	0		1	0	0	0	0	0	0	0	1			0	0	0	0	0	0	0		0	0	1	0
85	0	non-AP	0	158.9	47.2	18.6937	37.7	11300	29.67	2.3	78	0	0	1	0	1	0	0	25	1	0	home	1	0	0		1	0	0	0	0	0	0	0	1			0	0	0	0	0	0	0		0	0	1	0
89	0	non-AP	0	167	55.6	19.9362	39.3	10800	13.87	3.9		0	0	0	0	1	0	0	14	1	0	home	1	0	0		1	0	0	0	0	0	0	0	1			0	0	0	0	0	0	0		0	0	1	0
77	0	non-AP	0	147	50.4	23.3236	39.3	14200	14.72	2.9	90	0	0	0	0	1	0	0	12	1	0	home	1	0	0		1	0	0	0	0	0	0	0	1			0	0	0	0	0	0	0		0	0	1	0
81	0	non-AP	1	149.6	44.8	20.0177	36.3	3500	8.11	3.5	94	0	1	0	0	0	0	0	13	1	0	home	1	0	0		1	0	0	0	0	0	0	0	1			0	0	0	0	0	0	0		0	0	1	0
93	0	non-AP	1	138	33.9	17.8009	38.1	7800	10.49	3.8	100	0	0	0	0	0	0	0	15	1	0	home	1	0	0		1	0	0	0	0	0	0	0	1			0	0	0	0	0	0	0		0	0	1	0
90	0	non-AP	1				37.2	14700	18.93	3.3		0	0	0	0	0	0	0	17	1	0	home	1	0	0		1	0	0	0	0	0	0	0	1			0	0	0	0	0	0	0		0	0	1	0
75	0	non-AP	0				38.6	11700	1.04	4.3	95	0	0	1	0	0	0	0	3	1	0	home	1	0	0		1	0	0	0	0	0	0	0	1			0	0	0	0	0	0	0		0	0	1	0
90	0	non-AP	0				38.5	9900	14.96	3.1	94	0	0	0	0	0	0	0	3	1	0	home	1	0	0		1	0	0	0	0	0	0	0	1			0	0	0	0	0	0	0		0	0	1	0
79	0	non-AP	0	165	80.1	29.4215	37.8	10200	19.64	3.3	91	0	0	0	0	0	0	0	17	1	0	home	1	0	0		1	0	0	0	0	0	0	0	1			0	0	0	0	0	0	0		0	0	1	0
92	0	non-AP	1	150	32.7	14.5333	39	6400	9.64	2.7	88	0	0	0	0	1	1	0	38	0	0	home	1	0	0		1	0	0	0	0	0	0	0	0			0	0	0	0	0	0	0		0	0	1	0
92	0	non-AP	1	150	35	15.5556	37.3	10000	26.06	2.5	93	0	0	0	0	1	0	0	17	1	0	home	1	0	0		1	0	0	0	0	0	0	0	0			0	0	0	0	0	0	0		0	0	1	0
38	0	non-AP	0	174	101.8	33.624	39.4	7600	13.91	3.6	90	0	0	0	0	0	0	0	4	0	0	home	1	0	0		1	0	0	0	0	0	0	0	1			0	0	0	0	0	1	2		1	0	1	0
92	0	non-AP	0		40.2		36.9	800	7.62	3.1	96	0	0	0	0	0	0	0	28	0	0	home	1	0	0		1	0	0	0	0	0	0	0	1			0	0	0	0	0	1	13		0	0	1	0
30	0	non-AP	1	138	36.5	19.1661	37.3	4900	22.89	3.2	93	0	0	0	0	0	1	0	7	1	0	home	1	0	0		0	1	0	0	0	0	0	0	0			0	0	0	0	0	1	7		0	0	1	0
90	0	non-AP	0	165.3	58.2	21.2999	36.8	7700	9.08	3.8	100	0	0	0	0	0	0	0	21	0	0	home	1	0	0		1	0	0	0	0	0	0	0	1			0	0	0	0	0	0	0		0	0	0	0
84	0	non-AP	1	136.5	39.2	21.0388	38	11300	17.06	2.2	88	0	1	0	0	1	1	0	14	0	1	home	1	0	0		1	0	0	0	0	0	0	0	0			0	0	0	0	0	0	0		0	0	0	1
72	0	non-AP	0	152	47.7	20.6458	37.2	13400	16.38	3.2	97	1	0	0	0	1	1	0	17	0	1	home	1	0	0		1	0	0	0	0	0	0	0	1			0	0	0	0	0	1	4		0	0	1	0
80	0	non-AP	0	161.4	45.2	17.3513	36.6	4500	1.94	3.4	72	0	0	0	0	1	0	0	9	0	1	home	1	0	0		1	0	0	0	0	0	0	0	1			0	0	0	0	0	1	7		0	0	1	0
83	0	non-AP	0	160	49.1	19.1797	35.7	4100	26.26	2		0	1	0	0	0	0	0	9	0	1	home	1	0	0		1	0	0	0	0	0	0	0	1			0	0	0	0	0	1	9		0	0	1	0
82	0	non-AP	0					33300	26.58	2.1		1	0	0	0	0	0	0	1	0	1	home	1	0	0		1	0	0	0	0	0	0	0	0			0	0	0	0	0	1	1		0	0	1	0
93	0	non-AP	0	163.5	57.7	21.5844	38	2700	5.23	3		1	0	0	0	0	0	0	24	0	1	home	1	0	0		1	0	0	0	0	0	0	0	0		1	0	0	1	0	0	0	0		0	0	1	0
83	0	non-AP	0		54.4		37	1200	8.13	2.5	88	1	0	0	0	0	0	0	31	0	1	home	1	0	0		1	0	0	0	0	0	0	0	1			0	0	0	0	0	0	0		0	0	1	0
89	0	non-AP	0	160.2	40.9	15.9367	36.8	5500	9.94	3.2	94	0	0	0	0	1	1	0	31	0	1	home	1	0	0		1	0	0	0	0	0	0	1	1		1	1	0	0	0	0	1	20		0	1	0	0
79	0	non-AP	1	142.6	48.1	23.6541	37.3	9100	46.61	2.4		0	0	0	0	1	0	0	1	0	1	home	1	0	0		0	1	0	0	0	0	0	0	1			0	0	0	0	0	1	1		0	0	0	0
64	0	non-AP	1	146.2	80.5	37.6618		10700	1.12	2.5		0	0	0	0	1	0	0	1	0	1	home	1	0	0		1	0	0	0	0	0	0	0	0			0	0	0	0	0	1	1		0	0	0	0
87	0	non-AP	1	145	41.3	19.6433						0	0	0	0	0	0	0	1	0	1	home	1	0	0		1	0	0	0	0	0	0	0	0			0	0	0	0	0	1	1		0	0	0	0
78	0	non-AP	0	172.1	86	29.036		15500	13.91	2.7		0	0	0	0	0	0	0	1	0	1	home	1	0	0		1	0	0	0	0	0	0	0	0			0	0	0	0	0	1	1		0	0	0	0
85	0	non-AP	1					14700	39.87	1.8		0	1	0	0	0	0	0	1	0	1	home	1	0	0		1	0	0	0	0	0	0	0	0			0	0	0	0	0	0	0		0	0	0	0
79	1	AP	1	149.6	41.9	18.7219	37.3	8000	1.1	2.9	95	1	1	0	0	0	1	1	13	1	0	home	1	0	0		1	0	0	0	1	0	0	0	0			0	0	0	0	1	1	1		0	0	0	1
79	1	AP	1	158.7	73.3	29.1038	37.7	10500	9.57	2.7	92	0	0	1	0	0	0	1	28	1	0	home	1	0	0		1	0	0	0	1	0	0	1	0		1	1	0	0	0	1	0	0		0	0	0	1
83	1	AP	0	154.4	42	17.6179	37.8	9800	4.05	3.5	97	0	0	1	0	1	1	1	4	1	0	home	1	0	0		1	0	0	0	1	1	0	0	0			0	0	0	0	1	0	0		0	0	0	1
60	1	AP	0	165	57.8	21.2305	38.9	9500	3.56	3.4	92	1	0	0	0	0	1	1	3	1	0	home	1	0	0		1	0	0	0	1	0	0	0	0			0	0	0	0	1	0			0	0	0	1
77	1	AP	0	170	74.6	25.8131	36.8	6700	0.84	3.7		0	0	0	0	0	0	1	2	1	0	home	1	0	0		1	0	0	0	1	0	0	0	0			0	0	0	0	1	0	0		0	0	0	1
84	1	AP	0	176	53.8	17.3683	40	7000	0.96	2.8		0	0	1	1	1	1	1	4	1	0	home	1	0	0		1	0	0	0	1	0	0	0	0			0	0	0	0	1	1	1		0	0	1	0
58	1	AP	1	167	40	14.3426	39.6	4200	5.75	2.9	90	0	1	0	0	1	1	1	11	1	0	home	1	0	0		1	0	0	0	1	0	0	0	0	0		0	0	0	0	1	1	1		0	0	1	0
90	1	AP	1	145.8	56	26.3435	35.8	7800	22.49	2.7	96	0	0	0	0	1	0	1	21	1	0	home	1	0	0		1	0	0	0	1	0	0	0	0			0	0	0	0	1	1	1		0	0	1	0
79	1	AP	0	160	75.8	29.6094	37.7	2000	4.54	3.1		1	0	0	0	0	0	1	17	1	0	home	1	0	0		1	0	0	0	1	0	0	0	0			0	0	0	0	1	1	1		0	0	1	0
64	1	AP	1	159	68	26.8977	38	7200	9.63	3.2	92(1L)	1	1	0	0	0	1	1	9	1	0	home	1	0	0		1	0	0	0	1	0	0	0	0			0	0	0	0	1	1	1		0	0	0	0
68	1	AP	0	175.3	59.4	19.3296	38.8	15400	14.99	3.8	94	1	0	0	0	0	0	1	5	1	0	home	1	0	0		1	0	0	0	1	1	0	0	0			0	0	0	0	1	0			0	0	0	0
64	1	AP	0	168	52.9	18.7429	37.5	10100	15	3.4	96	1	0	0	0	1	1	1	7	1	0	home	1	0	0		1	0	0	0	1	0	0	0	0			0	0	0	0	1	0			0	0	0	0
75	1	AP	0	164	41.3	15.3554	36.5	15300	11.28	2.5	98	1	0	0	0	1	1	1	15	1	0	home	1	0	0		1	0	0	0	1	1	1	0	0			0	0	0	0	1	1	1		0	0	0	1
78	1	AP	0	159	39	15.4266	36	7700	1	4.1	99	0	0	1	1	0	0	1	21	1	0	home	1	0	0		1	0	0	0	1	0	0	0	0	入院前に嚥下評価ずみ	1	0	0	0	1	1	0	0		0	0	0	1
86	1	AP	1	150.1	48.4	21.4825	37.4	10800	16.74	2.1	93	1	0	1	0	1	1	1	42	1	0	home	1	0	0		1	0	0	0	1	1	0	1	0		1	1	0	0	0	1	1	1		0	0	1	0
97	1	AP	1	150	45.6	20.2667	38	9100	11.86	2.6	90	0	0	1	0	0	0	1	12	1	0	home	1	0	0		1	0	0	0	1	1	0	0	0			0	0	0	0	1	1	1		0	0	1	0
70	1	AP	0	171	56.4	19.288	36.8					0	0	0	1	0	0	1	8	1	0	home	1	0	0		0	1	0	0	1	0	0	0	0			0	0	0	0	1	0			0	0	1	0
83	1	AP	0	167	50	17.9282	36	9200	6.93	3.2	80	0	0	0	0	1	0	1	28	1	0	home	1	0	0		1	0	0	0	1	0	0	1	0		1	1	0	0	0	1	1	2		0	1	0	0
63	1	AP	0	168.9	54.2	18.9994	37.2	9500	3.93	3.1	88	1	1	0	0	0	1	1	21	1	0	home	1	0	0		0	1	0	0	1	1	1	1	1		1	1	1	0	1	1	1	1.5		1	0	0	0
67	1	AP	1	157	32.6	13.2257	37.3	3000	0.28	4.1	80	0	0	0	1	0	0	1	7	1	0	home	1	0	0		0	0	1	0	1	0	0	0	0			0	0	0	0	1	0			1	0	1	0
32	1	AP	1	178	44.3	13.9818	37.8	19000	5.4	3.9	88	0	0	0	1	0	0	1	36	1	0	home	1	0	0		0	0	1	0	1	1	1	0	0	0		0	0	0	0	1	1	4		0	0	1	0
85	1	AP	0	160	50.6	19.7656	36.5	12500	2.35	4.1	77	1	0	1	0	0	0	1	148	1	0	home	1	0	0		1	0	0	0	1	1	1	1	0		1	1	0	0	0	1	1	4		1	1	0	0
58	1	AP	1	175	62.5	20.4082	37.2	9400	1.87	3.3	98	1	0	0	0	1	1	1	35	1	0	home	1	0	0		0	0	1	0	1	0	0	0	0	0		0	0	0	0	1	0	0		0	1	0	0
58	1	AP	0	150	43	19.1111	36	20200	22.86	2.2		0	0	0	1	0	1	1	11	1	0	home	1	0	0		0	0	1	0	1	0	0	0	0	0		0	0	0	0	1	0	0		0	1	0	0
66	1	AP	1	157	28.25	11.4609	39.1	24900	11.89	3.8	97	0	0	0	1	0	0	1	28	1	0	home	1	0	0		0	0	1	0	1	0	0	0	0			0	0	0	0	1	0			0	0	0	0
75	1	AP	0	161.3	31.1	11.9534	37	3300	11.76	2.1	79	1	0	0	0	1	1	1	21	0	1	home	1	0	0		1	0	0	0	1	0	0	0	1			0	0	0	0	1	1	2		0	1	0	0
91	1	AP	1	150	32.2	14.3111	36	4100	2.38	3.2	90	1	0	1	0	1	1	1	28	0	1	home	1	0	0		1	0	0	0	1	0	0	0	0			0	0	0	0	1	1	1		0	0	0	0
69	1	AP	0	157	38.6	15.6599	39	13500	18.3	3.8		0	1	0	0	1	1	1	154	1	0	home	1	0	0		0	0	1	0	1	0	0	0	0			0	0	0	0	1	1	9		1	0	1	0
76	1	AP	1	152.2	27.1	11.6988	39	5400	13.98	3		0	0	0	1	0	0	1	36	1	0	home	1	0	0		0	0	1	0	1	0	0	0	0			0	0	0	0	1	1	6		0	0	1	0
85	1	AP	1	144	46.7	22.5212	36.2	9100	7.92	2.8	94	0	0	0	0	0	1	1	54	1	0	home	1	0	0		1	0	0	0	1	0	0	1	0			0	0	0	0	1	1	10		0	0	1	1
85	1	AP	0	160	38.4	15	38.4	12000	22.4	2.8	96	0	0	1	0	0	1	1	146	1	0	home	1	0	0		1	0	0	0	1	0	0	1	0			0	0	0	0	1	1	10		0	0	1	1
85	1	AP	1	141	46.7	23.4898	36.4	6500	2.44		92	0	0	0	0	0	1	1	28	1	0	home	1	0	0		1	0	0	0	1	0	0	0	0			0	0	0	0	1	1	2		0	0	1	1
76	1	AP	0	159.1	53.6	21.175	36.8	4700	4.78	2.6	97	0	1	0	0	1	1	1	23	1	0	home	1	0	0		1	0	0	0	1	0	0	0	0			0	0	0	0	1	0	0		0	0	0	1
89	1	AP	0	166	52.2	18.9432	36.2	13700	1.54	2.8	90	0	0	0	0	0	1	1	12	1	0	home	1	0	0		1	0	0	0	1	0	0	0	0			0	0	0	0	1	0	6		0	0	0	1
79	1	AP	1	135.8	32.3	17.5147	36.7	15400	16.35	2.9	98	0	0	1	0	0	0	1	25	1	0	home	1	0	0		1	0	0	0	1	0	0	0	0			0	0	0	0	1	0	0		0	0	0	1
72	1	AP	0	170	53	18.3391	36.9	9100	3.02	3		1	1	0	0	1	1	1	40	1	0	home	1	0	0		1	0	0	0	1	0	0	0	0			0	0	0	0	1	1	1		1	0	1	0
51	1	AP	1	153	24.2	10.3379	37.1	5300	0.94	2.3	100	0	0	0	0	1	1	1	154	1	0	home	1	0	0		1	0	0	0	1	0	0	0	0			0	0	0	0	1	1	11		1	0	1	0
82	1	AP	0	159	38.1	15.0706	37.5	8500	0.93	3	97	1	0	1	0	0	1	1	5	1	0	home	1	0	0		0	1	0	0	1	0	0	1	0			0	0	0	0	1	1	2		0	0	1	0
84	1	AP	1	160	48	18.75	36.2	7900	1.19	4	94	0	1	1	0	0	1	1	32	1	0	home	1	0	0		0	1	0	0	1	0	0	1	0			0	0	0	0	1	1	2		0	0	1	0
83	1	AP	0	149	68	30.6293	38.1	8600	2.6	3.5	93	0	0	0	0	0	1	1	17	1	0	home	1	0	0		0	0	0	1	1	0	0	0	0			0	0	0	0	1	1	3		0	0	1	0
82	1	AP	0	159	38.1	15.0706	37	12500	9.8	2.9	96	1	0	1	0	0	1	1	6	1	0	home	1	0	0		0	1	0	0	1	0	0	0	0			0	0	0	0	1	1	5		0	0	1	0
82	1	AP	0	156	56	23.0112	37.6	12100	1.2	2.8	95	0	0	0	0	0	0	1	9	1	0	home	1	0	0		0	1	0	0	1	0	0	0	0			0	0	0	0	1	1	0		0	0	1	0
76	1	AP	0	159.7	46.2	18.1147	40	8000	3.54		97	1	0	0	0	1	1	1	17	1	0	home	1	0	0		1	0	0	0	1	0	0	0	0			0	0	0	0	1	1	1		0	0	1	0
43	1	AP	0	162	49.5	18.8615	37.7	14400	1.65	3.9		0	0	0	1	0	1	1	10	1	0	home	1	0	0		1	0	0	0	1	0	0	0	0			0	0	0	0	1	1	2		0	0	1	0
62	1	AP	1	164.3	67.8	25.1162	39	4600	3.31	3.2		0	1	0	0	0	1	1	16	1	0	home	1	0	0		1	0	0	0	1	0	0	0	0			0	0	0	0	1	1	9		0	0	1	0
88	1	AP	0	156	43	17.6693	38.1	6500	2.9	3.3	96	0	0	0	0	0	1	1	31	1	0	home	1	0	0		1	0	0	0	1	0	0	0	0			0	0	0	0	1	1	2		0	0	1	0
79	1	AP	1	143.4	33	16.0478	37.2	13900	7.31	3.4		1	0	0	0	0	0	1	15	1	0	home	1	0	0		1	0	0	0	1	0	0	0	0			0	0	0	0	1	1	8		0	0	1	0
82	1	AP	0				37.5	6800	6.1	3.3	92	1	0	1	0	0	0	1	28	1	0	home	1	0	0		1	0	0	0	1	0	0	0	0			0	0	0	0	1	1	6		0	0	1	0
78	1	AP	0	166	59.7	21.665	38.7	4800	4.38	4.2	97	1	0	1	0	0	0	1	17	1	0	home	1	0	0		1	0	0	0	1	0	0	0	0			0	0	0	0	1	1	1		0	0	1	0
79	1	AP	0	153.6	36	15.2588	36.6	3000	8.49	2		1	0	0	0	0	0	1	24	1	0	home	1	0	0		1	0	0	0	1	0	0	0	0			0	0	0	0	1	1	3		0	0	1	0
29	1	AP	1	160	52.8	20.625	37.2	7200	0.03	4.3	97	0	0	0	0	0	0	1	3	1	0	home	1	0	0		1	0	0	0	1	0	0	0	0			0	0	0	0	1	1	1		0	0	1	0
72	1	AP	0	168	55.5	19.6641	35.9	9500	0.89	3.7	100	0	1	0	0	0	0	1	9	1	0	home	1	0	0		1	0	0	0	1	0	0	0	0			0	0	0	0	1	1	3		0	0	1	0
63	1	AP	0		44.3		37	6600	15.09		96	0	1	0	0	0	0	1	8	1	0	home	1	0	0		1	0	0	0	1	0	0	0	0			0	0	0	0	1	1	23		0	0	1	0
70	1	AP	0	161.8	74.1	28.3049	39.3	11400	21.19	3.6		0	0	0	0	0	0	1	15	1	0	home	1	0	0		1	0	0	0	1	0	0	0	0			0	0	0	0	1	1	7		0	0	1	0
21	1	AP	0	176	67	21.6296		6900	0.04	4.6	100	0	0	0	0	0	0	1	1	1	0	home	1	0	0		1	0	0	0	1	0	0	0	0			0	0	0	0	1	1	1		0	0	1	0
82	1	AP	0	158	47.2	18.9072	37	22500	8.75	2.8	96	0	1	1	0	0	0	1	7	1	0	home	1	0	0		0	1	0	0	1	0	0	0	0			0	0	0	0	1	0	0		0	0	1	0
79	1	AP	0	162	41.3	15.7369	38.4	43900	17.81	3	97	0	0	0	1	1	1	1	7	1	0	home	1	0	0		1	0	0	0	1	0	0	0	0			0	0	0	0	1	0	0		0	0	1	0
43	1	AP	0	162	49.5	18.8615	39.4	24900	2.11	4	94	0	0	0	1	0	1	1	11	1	0	home	1	0	0		1	0	0	0	1	0	0	0	0			0	0	0	0	1	0	0		0	0	1	0
43	1	AP	0	162	49.5	18.8615	38.8	16100	1.47	4.2	97	0	0	0	1	0	1	1	13	1	0	home	1	0	0		1	0	0	0	1	0	0	0	0			0	0	0	0	1	0	0		0	0	1	0
88	1	AP	1	170	43	14.8789	36.4	12000	5.9	2.8	97	0	0	0	0	0	1	1	13	1	0	home	1	0	0		1	0	0	0	1	0	0	0	0			0	0	0	0	1	0	0		0	0	1	0
80	1	AP	0	167	57.6	20.6533	36.4	6400	5	3.7	97	1	0	0	0	1	0	1	89	1	0	home	1	0	0		1	0	0	0	1	0	0	0	0			0	0	0	0	1	0	0		0	0	1	0
73	1	AP	0	151.8	47	20.3964	37.1	8300	3.72	3.5		0	0	0	0	1	0	1	27	1	0	home	1	0	0		1	0	0	0	1	0	0	0	0			0	0	0	0	1	0	0		0	0	1	0
59	1	AP	1	151	57.8	25.3498	37.7	16800	0.9	3.5	95	0	1	1	1	0	0	1	28	1	0	home	1	0	0		1	0	0	0	1	0	0	0	0			0	0	0	0	1	0	0		0	0	1	0
85	1	AP	1	139	51.9	26.862	37.5	12100	22.1	3.1	92	1	0	0	0	0	0	1	7	1	0	home	1	0	0		1	0	0	0	1	0	0	0	0			0	0	0	0	1	0	3		0	0	1	0
85	1	AP	0	158	47	18.8271	37.5	15100	19.51	3.6	98	1	0	0	0	0	0	1	10	1	0	home	1	0	0		1	0	0	0	1	0	0	0	0			0	0	0	0	1	0	0		0	0	1	0
83	1	AP	1	150	52	23.1111	36.4	10900	1.28	3.1	98	0	0	0	0	0	0	1	2	1	0	home	1	0	0		1	0	0	0	1	0	0	0	0			0	0	0	0	1	0	0		0	0	1	0
85	1	AP	1	145	41.3	19.6433	36.4	12600	19.7	3.7	91	0	0	0	0	0	1	1	34	1	0	home	1	0	0		1	0	0	0	1	0	0	0	0			0	0	0	0	1	0	3		0	0	0	0
84	1	AP	1	145.9	47.2	22.1734	38.1	15800	1.1	4	91	0	1	0	0	0	0	1	11	1	0	home	1	0	0		1	0	0	0	1	0	0	0	0			0	0	0	0	1	0	0		0	0	0	0
83	1	AP	1	154	26.6	11.2161	35.3	22300	13.91	2.4	95	0	1	1	1	0	1	1	68	1	0	home	1	0	0		0	0	1	0	1	0	0	0	0			0	0	0	0	1	1	7		0	0	1	0
88	1	AP	0	172	63.8	21.5657	36.2	8100	7.39	3.8	95	1	0	0	0	0	1	1	6	1	0	home	1	0	0		1	0	0	0	1	0	0	0	0			0	0	0	0	1	0	0		0	0	0	1
104	1	AP	1				37.1	10100	11.25	2.3	93	0	0	1	0	0	0	1	69	1	0	home	1	0	0		0	1	0	0	1	0	0	1	0		1	1	0	0	0	1	1	42		0	1	1	0
97	1	AP	1	150	48.6	21.6	37.1	14400	40.25	1.6	90	0	0	0	0	0	0	1	49	1	0	home	1	0	0		0	1	0	0	1	0	0	1	0		1	1	0	0	0	1	1	46		0	1	1	0
97	1	AP	1	141.3	31.9	15.9774	38.8	3700	2.1	3.5	94	0	0	0	0	0	1	1	22	1	0	home	1	0	0		0	1	0	0	1	0	0	1	0		1	1	0	0	0	1	1	1		0	0	1	0
96	1	AP	1	153	48.3	20.6331	36.7	8700	11.98	3.4	97	0	0	1	0	0	0	1	18	1	0	home	1	0	0		0	1	0	0	1	0	0	1	0		1	1	0	0	0	1	1	7		0	0	1	0
88	1	AP	1	147	31.4	14.531	38.3	10100	0.41	3.7	92	0	1	1	0	0	1	1	11	1	0	home	1	0	0		1	0	0	0	1	0	0	1	0		1	1	0	0	0	1	1	5		0	0	1	0
83	1	AP	1	125	28.9	18.496	36.2	10800	0.57	3.2	94	0	0	0	0	0	1	1	10	1	0	home	1	0	0		1	0	0	0	1	0	0	1	0		1	1	0	0	0	1	1	2		0	0	1	0
91	1	AP	0		29.4		37.2	15300	5.13	3.3	93	0	1	1	0	0	1	1	22	1	0	home	1	0	0		1	0	0	0	1	0	0	1	0		1	1	0	0	0	1	1	6		0	0	1	0
81	1	AP	0	156	40	16.4366	39.4	16000	18	2.9	98	1	0	0	0	1	0	1	68	1	0	home	1	0	0		1	0	0	0	1	0	0	1	0		1	1	0	0	0	1	1	3		0	0	1	0
85	1	AP	1	137	38.9	20.7257	37.4	13100	3.61	3.3	99	0	0	1	0	0	0	1	19	1	0	home	1	0	0		1	0	0	0	1	0	0	1	0		1	1	0	0	0	1	1	5		0	0	1	0
97	1	AP	1	159	59.2	23.4168	36.9	6700	1.6	1.8	94	0	0	0	0	0	0	1	18	1	0	home	1	0	0		1	0	0	0	1	0	0	1	0		1	1	0	0	0	1	1	4		0	0	1	0
91	1	AP	0		29.4		37.1	17500	2.05	3.4	94	0	1	1	0	0	0	1	15	1	0	home	1	0	0		1	0	0	0	1	0	0	1	0		1	1	0	0	0	1	1	12		0	0	1	0
85	1	AP	0	145	35.5	16.8847	37	9000	4.7	3	99	0	0	1	0	0	0	1	5	1	0	home	1	0	0		1	0	0	0	1	0	0	1	0		1	1	0	0	0	1	1	5		0	0	1	0
95	1	AP	1	150	43.5	19.3333	39	7100	5.73	3	99	1	0	1	0	0	0	1	51	1	0	home	1	0	0		0	1	0	0	1	0	0	0	0		1	1	0	0	0	1	1	7		0	0	1	0
84	1	AP	0	165	40.9	15.023	37.5	16700	23.4	2.5	95	0	0	0	0	1	1	1	41	1	0	home	1	0	0		0	1	0	0	1	0	0	1	0			0	0	0	0	1	1	16		0	0	1	0
83	1	AP	0	163	70	26.3465	38.4	6000	1.19	3.5	95	0	0	1	1	0	1	1	49	1	0	home	1	0	0		0	1	0	0	1	0	0	1	0			0	0	0	0	1	1	7		0	0	1	0
90	1	AP	1		39		36.4	5200	0.39	3.2	94	0	0	1	0	0	1	1	5	1	0	home	1	0	0		1	0	0	0	1	0	0	1	0			0	0	0	0	1	1	4		0	0	1	0
88	1	AP	1	147	53.2	24.6194	36.4	11800	7.1		95	0	0	1	0	0	1	1	17	1	0	home	1	0	0		1	0	0	0	1	0	0	1	0			0	0	0	0	1	1	4		0	0	1	0
84	1	AP	0	160	35.8	13.9844	37.6	5000	17.24	3.2	98	0	0	0	0	0	0	1	50	1	0	home	1	0	0		1	0	0	0	1	0	0	1	0			0	0	0	0	1	1	21		0	0	1	0
82	1	AP	0	163	40.3	15.1681	36	17400	17.4	2.2	95	0	1	0	0	0	1	1	29	1	0	home	1	0	0		0	1	0	0	1	0	0	0	0			0	0	0	0	1	1	28		0	0	1	0
96	1	AP	0				37.1	13600	0.22	3.1	93	0	1	0	0	1	0	1	3	1	0	home	1	0	0		0	1	0	0	1	0	0	0	0			0	0	0	0	1	1	3		0	0	1	0
92	1	AP	0	154	33.8	14.252	37	8300	1.6	2.7	96	0	1	1	0	0	0	1	48	1	0	home	1	0	0		0	1	0	0	1	0	0	0	0			0	0	0	0	1	1	7		0	0	1	0
90	1	AP	0	155	43.8	18.231	38.3	16100	4.73	3.4	90	0	0	0	0	0	1	1	22	1	0	home	1	0	0		0	0	0	1	1	1	0	1	0		1	1	0	0	0	1	0	0		0	0	1	0
87	1	AP	0	168	61.6	21.8254	38.3	11200	16.2	3.3	94	0	1	1	0	0	0	1	34	1	0	home	1	0	0		0	0	0	1	1	1	0	0	0			0	0	0	0	1	0	6		0	0	1	0
94	1	AP	0	145.5	45	21.2562	38.4	11800	8.89	2	96	0	0	1	0	0	0	1	29	1	0	home	1	0	0		0	1	0	0	1	0	0	0	0			0	0	0	0	1	0	0		0	0	1	0
95	1	AP	0	139	38.6	19.9783	39.2	6700	9.4	3.5	98	0	0	1	0	0	0	1	16	1	0	home	1	0	0		0	1	0	0	1	0	0	0	0			0	0	0	0	1	0	0		0	0	1	0
83	1	AP	1	137	41.9	22.324	36	8700	6.9	3.3	98	0	0	1	0	0	1	1	17	1	0	home	1	0	0		1	0	0	0	1	0	0	0	0			0	0	0	0	1	0	0		0	0	1	0
80	1	AP	0	162	59	22.4813	36.9	12400	4.7	3.7	94	0	1	1	0	1	1	1	20	1	0	home	1	0	0		0	0	1	0	1	0	0	1	0		1	1	0	0	1	1	1	1		0	0	1	0
79	1	AP	1	145	37.5	17.8359	34.6	13700	2.9	2.6	96	0	1	0	0	0	1	1	41	1	0	home	1	0	0		1	0	0	0	1	0	0	1	0			0	0	0	0	1	1	7		0	0	1	0
80	1	AP	1	151	46.6	20.4377	37.5	10800	39.5		96	0	0	1	1	0	0	1	56	1	0	home	1	0	0		1	0	0	0	1	0	0	0	0			0	0	0	0	1	0	5		0	0	1	0
85	1	AP	0	165	46.4	17.0432	37.9	7900	1.88	2.6	95	0	0	0	0	0	1	1	18	1	0	home	1	0	0		0	0	1	0	1	0	0	0	0			0	0	0	0	1	0	3		0	0	0	0
84	1	AP	0	159	59.2	23.4168	37	16400	0.42	3.6	95	0	0	1	1	0	1	1	53	1	0	home	1	0	0		0	1	0	0	1	0	0	1	0			0	0	0	0	1	1	35		0	0	1	1
84	1	AP	0		58.9		37.2	12200	13.11	3	88	0	0	0	1	0	1	1	44	1	0	home	1	0	0		1	0	0	0	1	0	0	1	0			0	0	0	0	1	1	10		0	0	1	1
84	1	AP	0	159			37.5	10800	8.1	3.7	94	0	0	1	1	0	1	1	37	1	0	home	1	0	0		1	0	0	0	1	0	0	0	0			0	0	0	0	1	1	7		0	0	1	0
83	1	AP	0	155			37.9	6100	1.8	3.7	95	0	0	1	1	0	1	1	109	1	0	home	1	0	0		1	0	0	0	1	0	0	0	0			0	0	0	0	1	1	10		0	0	1	0
88	1	AP	0	169	46.4	16.2459	36.4				86	1	0	0	0	0	1	1	16	1	0	home	1	0	0		1	0	0	0	1	0	0	0	0			0	0	0	0	1	1	3		0	0	1	0
83	1	AP	1	146	36.6	17.1702	38.1	7100	11.5	3.5	95	0	0	1	0	0	0	1	9	1	0	home	1	0	0		1	0	0	0	1	0	0	0	0			0	0	0	0	1	0	0		0	0	1	0
76	1	AP	1	147.8	27	12.3599	37.5	9400	18.96	2.4	98	0	1	0	0	0	1	1	106	1	0	home	1	0	0		1	0	0	0	1	1	0	1	0		1	0	1	0	0	1	1	43		1	0	1	0
85	1	AP	1	157	46.4	18.8243	36	19500	0.69	3.4	95	0	0	1	0	0	0	1	22	1	0	home	1	0	0		0	1	0	0	1	0	0	1	0			0	0	0	0	1	1	23		0	0	1	0
83	1	AP	1	140	31.8	16.2245	36.2			2.9	94	0	1	0	0	0	1	1	85	1	0	home	1	0	0		1	0	0	0	1	0	0	0	0			0	0	0	0	1	1	20		0	0	1	0
76	1	AP	0	156	39.3	16.1489	37.8	21100	24.82	2.8		0	0	0	1	0	0	1	69	1	0	home	1	0	0		1	0	0	0	1	0	0	0	0			0	0	0	0	1	1	24		1	0	1	0
71	1	AP	0	171.1	47.8	16.3278	39.1	7800	18.96			0	0	1	0	0	0	1	26	1	0	home	1	0	0		1	0	0	0	1	0	0	0	0		1	1	0	0	0	1	1	26		0	0	1	0
76	1	AP	1	136	28.7	15.5169	37.3	8300	1.29	3	98	0	0	1	0	1	1	1	50	1	0	home	1	0	0		1	0	0	0	1	1	0	0	0			0	0	0	0	1	1	50		0	0	1	0
76	1	AP	0				37.7	14500	15.23	3.5		0	1	0	1	0	0	1	34	1	0	home	1	0	0		1	0	0	0	1	0	0	0	0			0	0	0	0	1	1	34		0	0	1	0
62	1	AP	1	160	36.3	14.1797	35	7700	0.48	3.4		1	0	0	0	0	0	1	38	1	0	home	1	0	0		0	0	1	0	1	0	0	0	0			0	0	0	0	1	1	38		0	1	0	0
74	1	AP	0	157.5	42.5	17.1328		18000	32.29	3		1	0	0	0	1	1	1	20	0	1	home	1	0	0		1	0	0	0	1	0	0	0	0			0	0	0	0	1	1	8		0	0	1	0
72	1	AP	0	158	43	17.2248	39.6	26600	11.34	1.7		0	0	0	0	1	0	1	3	0	1	home	1	0	0		1	0	0	0	1	0	0	0	0			0	0	0	0	1	1	3		0	0	1	0
35	1	AP	0	172	49.1	16.5968	37.6	11500	32.12	3.4		1	0	0	1	0	0	1	86	0	1	home	1	0	0		1	0	0	0	1	0	0	0	0			0	0	0	0	1	1	25		1	1	1	0
57	1	AP	0	166.9	49.5	17.7702	38.1	10900	20.51	3.1	96	1	0	0	0	1	1	1	45	0	1	home	1	0	0		1	0	0	0	1	0	0	0	0			0	0	0	0	1	1	42		1	0	1	0
79	1	AP	0	162	41.3	15.7369	37.5	25600	11.17	3		0	0	0	1	1	1	1	2	0	1	home	1	0	0		1	0	0	0	1	0	0	0	0			0	0	0	0	1	1	2		0	0	1	0
61	1	AP	0	173.6	67.7	22.4641	35.1	6000	3.4	4.2		0	1	0	0	1	1	1	13	0	1	home	1	0	0		1	0	0	0	1	0	0	0	0			0	0	0	0	1	1	3		0	0	1	0
90	1	AP	1		60.2		37.7	5000	0.79	3.4	94	0	1	0	0	0	0	1	1	0	1	home	1	0	0		1	0	0	0	1	0	0	0	0			0	0	0	0	1	1	0		0	0	1	0
74	1	AP	0	165	51.5	18.9164	37.8	13100	3.5	3.1	97	0	0	0	0	0	1	1	14	1	0	home	1	0	0		1	0	0	0	1	0	0	1	0		1	1	0	0	0	1	1	1		0	0	0	1
90	1	AP	0	157.4	39.9	16.1051	35.8	16100	11.1	4.3	90	0	0	0	0	0	1	1	14	1	0	home	1	0	0		1	0	0	0	1	0	0	0	0			0	0	0	0	1	0	0		0	0	0	1
78	1	AP	1		98		40.1	9100	17.4	3.4	94	1	0	0	0	1	0	1	21	1	0	home	1	0	0	食事時にむせること多い	1	0	0	0	1	0	0	0	1			0	0	0	0	1	1	1		0	0	1	0
95	1	AP	0	160	47	18.3594	37.4	11000	2.4	2	97	0	0	0	0	0	0	1	7	0	1	home	1	0	0		1	0	0	0	1	0	0	0	0		0	0	0	0	0	1	1	1		0	0	0	0
96	1	AP	0	160	54.4	21.25	38.7	12600	0.92	3.4		1	0	1	0	0	0	1	30	1	0	home	1	0	0		1	0	0	0	1	1	0	1	0		1	1	0	0	1	1	1	5		0	0	1	0
87	1	AP	1	148	38.2	17.4397	37.9	8800	0.05			0	0	0	0	0	1	1	7	1	0	home	1	0	0		1	0	0	0	1	0	0	0	0			0	0	0	0	1	1	2		0	0	1	0
82	1	AP	0	162	61.1	23.2815	36.7	4300	7.5	2.5		0	1	0	0	0	1	1	3	1	0	home	1	0	0		1	0	0	0	1	0	0	0	0			0	0	0	0	1	1	1		0	0	1	0
33	1	AP	0	171	76.8	26.2645	37.8	16200	0.13	4.1		0	0	0	0	0	1	1	7	1	0	home	1	0	0		1	0	0	0	1	0	0	0	0			0	0	0	0	1	1	1		0	0	1	0
87	1	AP	1	145	39.9	18.9774	38.3	13500	29.39	3.4	94	0	1	0	0	0	0	1	7	1	0	home	1	0	0		1	0	0	0	1	0	0	0	0			0	0	0	0	1	1	1		0	0	1	0
69	1	AP	1	159.5	53.9	21.1869	37.7	16400	0.97	2.7	94	0	1	0	0	0	0	1	10	1	0	home	1	0	0		1	0	0	0	1	0	0	0	0			0	0	0	0	1	1	2		0	0	1	0
94	1	AP	1	144	22.8	10.9954	38.4	8000	7.17	2.5		0	0	0	0	0	0	1	18	1	0	home	1	0	0		1	0	0	0	1	0	0	0	0			0	0	0	0	1	1	4		0	0	1	0
90	1	AP	1	144	37.6	18.1327	36.4	8800	1.72	4.1		0	0	0	0	0	0	1	21	1	0	home	1	0	0		1	0	0	0	1	0	0	0	0			0	0	0	0	1	1	7		0	0	1	0
81	1	AP	0	155	49.9	20.77	35.1	12200	0.09	4.1	94	0	0	0	0	0	0	1	34	1	0	home	1	0	0		1	0	0	0	1	0	0	0	0			0	0	0	0	1	1	3		0	0	1	0
68	1	AP	1	147	44	20.3619	36.2	21400	4.29	2.8		0	0	0	0	0	1	1	22	1	0	home	1	0	0		1	0	0	0	1	0	0	0	0			0	0	0	0	1	1	7		0	1	0	0
82	1	AP	0	163	58	21.83	36.6	3900	0.08	3.7	86	0	0	0	0	0	0	1	34	1	0	home	1	0	0		1	0	0	0	1	0	0	0	0			0	0	0	0	1	1	14		1	0	0	0
85	1	AP	0	160	55.2	21.5625		5400	0.09	4.1	100	0	0	1	0	0	0	1	3	1	0	home	1	0	0		1	0	0	0	1	0	0	0	0			0	0	0	0	1	0	0		0	0	0	0
84	1	AP	0	165.5	58.4	21.3215	38	21200	4.37	3.7	98	1	0	0	0	0	0	1	19	1	0	home	1	0	0		1	0	0	0	1	1	0	1	1		1	1	0	0	1	1	1	2		0	0	1	0
89	1	AP	0	158	33.6	13.4594	36.5	9400	5.51	2.3	95	0	0	0	0	1	0	1	21	1	0	home	1	0	0		1	0	0	0	1	1	0	1	0		1	1	0	0	1	1	1	9		0	0	1	0
94	1	AP	1	132.5	41.9	23.8661	39.1	7500	4	3		1	1	0	0	0	0	1	17	1	0	home	1	0	0		1	0	0	0	1	1	0	1	0		1	1	0	0	1	1	1	12		0	0	1	0
84	1	AP	0	163	65.8	24.7657	37.8	13800	17.92			0	1	0	0	0	0	1	28	1	0	home	1	0	0		1	0	0	0	1	1	0	1	0		1	1	0	0	1	1	1	12		0	0	1	0
78	1	AP	0	165	52.6	19.3205	37.9	7500	6.84	4.3	92	0	0	0	0	0	0	1	15	1	0	home	1	0	0		1	0	0	0	1	0	0	0	1			0	0	0	0	1	1	3		0	0	1	0
79	1	AP	0	160	76.1	29.7266	38.7	11000	0.44	3.9		0	0	0	0	0	0	1	7	1	0	home	1	0	0		1	0	0	0	1	0	0	1	0			0	0	0	0	1	1	1		0	0	1	0
83	1	AP	0	147.3	56.6	26.0862	39	15400	12.45	3		0	0	0	0	1	1	1	12	1	0	home	1	0	0		1	0	0	0	1	0	0	0	0			0	0	0	0	1	1	8		0	0	1	0
94	1	AP	1	144	28	13.5031	38.7	14800	9.4	3.2	85	0	0	0	0	0	1	1	21	1	0	home	1	0	0		1	0	0	0	1	0	0	0	0			0	0	0	0	1	1	8		0	0	1	0
76	1	AP	0	172	45	15.2109		7700	24.4	2.6		1	0	0	1	0	0	1	20	1	0	home	1	0	0		1	0	0	0	1	0	0	0	0			0	0	0	0	1	1	5		0	0	1	0
83	1	AP	0	160	70	27.3438	38.3	6800	0.25			0	1	0	0	0	0	1	7	1	0	home	1	0	0		1	0	0	0	1	0	0	0	0			0	0	0	0	1	1	2		0	0	1	0
90	1	AP	0	152	59	25.5367	39	16700	23.37	3.4	92	0	0	0	0	0	0	1	19	1	0	home	1	0	0		1	0	0	0	1	0	0	0	0			0	0	0	0	1	1	9		0	0	1	0
76	1	AP	0	155	48	19.9792	37.7	15700	1.64	4.3		0	0	1	1	0	1	1	31	1	0	home	1	0	0		1	0	0	0	1	0	0	0	0			0	0	0	0	1	1	3		0	0	0	0
84	1	AP	0	159.5	46	18.0816	38	12000	13.56		94	0	0	0	0	0	0	1	46	1	0	home	1	0	0		1	0	0	0	1	0	0	1	0		1	1	0	0	0	1	1	46		1	0	0	0
90	1	AP	0	153.3	44.3	18.8503	38.2	8300	8.76		86	0	0	0	0	0	0	1	16	1	0	home	1	0	0		1	0	0	0	1	1	0	1	1		1	1	0	0	1	1	1	14		0	0	1	0
91	1	AP	0	158	43.8	17.5453	38.7	5700	7.56	4		1	0	0	0	1	1	1	21	1	0	home	1	0	0		1	0	0	0	1	1	0	1	0		1	1	0	0	1	1	1	21		0	0	1	0
91	1	AP	0	158	51	20.4294		14100	32.16	2.6	97	0	1	0	0	0	1	1	34	1	0	home	1	0	0		1	0	0	0	1	1	0	1	0		1	1	0	0	1	1	1	34		0	0	1	0
88	1	AP	1	158	38.1	15.262	38.3	8400	28.23	3.4	95	1	1	0	0	0	0	1	23	1	0	home	1	0	0		1	0	0	0	1	1	0	1	0		1	1	0	0	1	1	1	23		0	0	1	0
96	1	AP	1	140	34.3	17.5	37.6	7400	2.47	3.2	78	0	1	0	0	0	0	1	20	1	0	home	1	0	0		1	0	0	0	1	1	0	1	0		1	1	0	0	1	1	1	20		0	0	1	0
83	1	AP	0	150	40.5	18	38.3	4200	10.58	3		0	1	0	0	0	0	1	21	1	0	home	1	0	0		0	1	0	0	1	0	0	0	0			0	0	0	0	1	1	21		0	0	1	0
85	1	AP	0	161	42.4	16.3574	38.6	5100	6.12	3.6		1	1	0	1	0	1	1	20	1	0	home	1	0	0		1	0	0	0	1	0	0	0	0			0	0	0	0	1	1	20		0	0	1	0
94	1	AP	0	156	52.3	21.4908	39.8	4700	17	2.5		1	0	0	0	0	1	1	32	1	0	home	1	0	0		1	0	0	0	1	0	0	0	0			0	0	0	0	1	1	7		0	0	1	0
92	1	AP	0	160	75.4	29.4531	38.2	7800	0.96	3.4		0	1	1	0	1	0	1	25	1	0	home	1	0	0		1	0	0	0	1	0	0	0	0			0	0	0	0	1	1	25		0	0	1	0
69	1	AP	0	157	37.7	15.2947	37.8	5700	0.58			0	0	0	1	0	0	1	14	1	0	home	1	0	0		1	0	0	0	1	0	0	0	0			0	0	0	0	1	1	14		0	0	1	0
74	1	AP	0	162	67	25.5296	38.1	11000	0.34	3.6		0	0	1	0	0	0	1	11	1	0	home	1	0	0		1	0	0	0	1	0	0	0	0			0	0	0	0	1	1	11		0	0	1	0
91	1	AP	0	158	51	20.4294		14100	32.16	2.6	97	0	1	0	0	0	0	1	56	0	1	home	1	0	0		0	1	0	0	1	1	0	1	0		1	1	0	0	1	1	1	12		0	0	1	0
76	1	AP	1	148	20	9.13075	38.4	10500	23.26	2.2		0	0	0	0	0	0	1	75	0	1	home	1	0	0		1	0	0	0	1	1	0	1	0		1	1	0	0	1	1	1	75		0	0	1	0
87	1	AP	0	168.5	42	14.7928		11700	6.48		87	0	0	0	1	0	1	1	15	0	1	home	1	0	0		0	1	0	0	1	0	0	0	0			0	0	0	0	1	1	15		0	0	1	0
91	1	AP	1	148.1	39.7	18.1001	37.2	7900	0.99	2.5	93	0	0	0	0	0	1	1	11	0	1	home	1	0	0		1	0	0	0	1	0	0	0	0			0	0	0	0	1	1	11		0	0	1	0
85	1	AP	0	171	38.7	13.2348	37	14200	19.63	2.3		0	0	0	0	0	0	1	36	0	1	home	1	0	0		1	0	0	0	1	0	0	0	0			0	0	0	0	1	1	36		0	0	1	0
96	1	AP	1				38.2	6200	6.45	2.7		0	1	1	1	1	1	1	2	0	1	home	1	0	0		1	0	0	0	1	0	0	0	0			0	0	0	0	1	1	2		0	0	0	0
91	1	AP	1	149	46	20.7198	37.9	6900	1.97	4		0	0	0	0	1	1	1	14	1	0	home	1	0	0		0	1	0	0	1	0	0	1	0		1	0	0	0	1	1	1	3		0	0	1	0
83	1	AP	0	152	48.8	21.1219	38	13900	0.47	4.1		1	0	0	0	1	1	1	9	1	0	home	1	0	0		1	0	0	0	1	0	0	0	0			0	0	0	0	1	0	0		0	0	1	0
89	1	AP	0	156	37.5	15.4093	39.5	12500	7.82	3.9	95	0	0	0	0	1	1	1	56	1	0	home	1	0	0		0	1	0	0	1	0	1	1	0		1	1	0	0	0	1	1	27		0	0	1	0
83	1	AP	0	152	48.8	21.1219	36.7	10200	11.77	3		1	0	0	0	1	1	1	37	1	0	home	1	0	0		1	0	0	0	1	0	0	1	0		1	1	0	0	0	1	1	3		0	0	1	0
86	1	AP	0	158.5	44.4	17.6736	39.3	9800	3.11	2.9		0	0	0	0	0	0	1	14	1	0	home	1	0	0		1	0	0	0	1	0	0	1	0		1	1	0	0	0	1	1	6		0	0	1	0
83	1	AP	0	152	48.8	21.1219	38.4	13200	4.83	3.7	91	1	0	0	0	1	1	1	9	1	0	home	1	0	0		0	1	0	0	1	0	0	0	0			0	0	0	0	1	1	2		0	0	1	0
83	1	AP	0	152	48.8	21.1219	36.9	21300	3.12	3	92	1	0	0	0	1	1	1	11	1	0	home	1	0	0		1	0	0	0	1	0	0	0	0			0	0	0	0	1	1	2		0	0	1	0
81	1	AP	0	170	47.7	16.5052	37.5	14900	11.87	3.3	97	0	1	1	0	0	1	1	10	1	0	home	1	0	0		0	1	0	0	1	0	0	0	0			0	0	0	0	1	0	0		0	0	1	0
91	1	AP	1	143	36	17.6048	39	4200	27.31	2.2		0	0	0	0	0	0	1	65	1	0	home	1	0	0		0	1	0	0	1	0	0	1	0		1	1	0	1	0	1	1	2		0	1	1	0
59	1	AP	1	148	37.2	16.9832	36.7	6700	5.22	3.5	98	0	0	0	0	0	0	1	22	1	0	home	1	0	0		1	0	0	0	1	1	0	1	0		1	1	0	0	0	1	1	7		0	0	1	0
88	1	AP	1	140	36.7	18.7245	38.9	12800	2.54	3.5		0	0	0	0	1	1	1	17	1	0	home	1	0	0		0	1	0	0	1	0	0	1	0		1	1	0	0	0	1	1	5		0	0	1	0
99	1	AP	0				41.2	7500	0.42	3.1		0	1	0	0	0	0	1	22	1	0	home	1	0	0		0	1	0	0	1	0	0	1	0		1	1	0	0	0	1	1	5		0	0	1	0
88	1	AP	1	140	36.7	18.7245	38.3	19300	11.63	2.6	90	0	0	0	0	1	1	1	36	1	0	home	1	0	0		0	1	0	0	1	0	0	0	0			0	0	0	0	1	1	3		0	0	1	0
90	1	AP	0	160	60	23.4375	39	18800	6.58	3.1		1	0	1	0	0	0	1	81	1	0	home	1	0	0		0	1	0	0	1	0	0	1	0		1	1	0	0	0	1	1	81		0	1	1	0
73	1	AP	0	160	42	16.4062	37.9	12400	1.96	3.6	91	0	1	0	0	0	0	1	100	1	0	home	1	0	0		1	0	0	0	1	1	1	1	0		1	1	0	1	1	1	1	98		1	1	1	0
85	1	AP	1	152	32.7	14.1534	37.9	14000	0.23	3.1	92	0	0	1	0	0	0	1	42	0	1	home	1	0	0		1	0	0	0	1	0	0	0	0			0	0	0	0	1	1	38		1	0	1	0
84	1	AP	0	176	48.4	15.625	37	9800	22.37	2.4		0	1	0	0	1	0	1	16	0	1	home	1	0	0		1	0	0	0	1	0	0	1	0		1	1	0	1	0	1	1	16		0	0	1	0
67	1	AP	0		44.8		36.7	9600	21.08	1.8		0	0	0	0	0	0	1	44	0	1	home	1	0	0		1	0	0	0	1	0	0	1	0		1	0	0	1	1	1	1	22		0	0	1	0
68	1	AP	0	168	51.1	18.1052	39.7	8180	6.77	2.5	89	1	0	0	0	0	0	1	30	1	0	home	1	0	0		1	0	0	0	1	0	0	1	1		1	1	0	0	0	1	1	4		1	0	1	0
55	1	AP	1	155	57.7	24.0166	36.7	11260	2.26	4.2	92	1	0	0	0	0	0	1	7	1	0	home	1	0	0		1	0	0	0	1	0	0	0	1			0	0	0	0	1	0	0		1	0	1	0
92	1	AP	1	145	48	22.83	35.7	6600	2.43	3.1	89	0	0	1	0	0	0	1	16	1	0	home	1	0	0		1	0	0	0	1	0	0	1	0		1	1	0	0	0	1	1	9		0	0	1	0
73	1	AP	1	140	38	19.3878	35.4	18770	19.96	1.5	95	0	0	1	0	0	0	1	13	転院	0	home	1	0	0		1	0	0	0	1	0	0	0	1			0	0	0	0	1	1	4		0	0	1	0
77	1	AP	0	170	44.6	15.4325	41.1	7510	8.74	2.8	84	0	0	0	0	0	0	1	18	1	0	home	1	0	0		1	0	0	0	1	0	0	0	0			0	0	0	0	1	1	2		0	0	1	0
75	1	AP	0	175	77	25.1429	39.7	9430	13.86	3.3		0	0	0	0	0	0	1	5	1	0	home	1	0	0		1	0	0	0	1	0	0	0	0			0	0	0	0	1	1	1		0	0	1	0
78	1	AP	1	138	43.1	22.6318	37.2	4680	5.68	3.7		0	0	0	0	0	1	1	1	1	0	home	1	0	0		1	0	0	0	1	0	0	0	0			0	0	0	0	1	0	0		0	0	1	0
79	1	AP	1	156	53.5	21.9839	37.9	6050	4.04		98	0	0	0	0	0	0	1	27	1	0	home	1	0	0		1	0	0	0	1	0	0	0	0			0	0	0	0	1	0	0		0	0	1	0
81	1	AP	0	159	57.8	22.863	36	12430	4.63	4.6		0	0	0	0	0	0	1	13	転院	0	home	1	0	0		1	0	0	0	1	0	0	0	0			0	0	0	0	1	0	4		0	0	1	0
85	1	AP	0	161	43.3	16.7046	38.4	9710	9.33	2.9	95	0	0	0	0	1	1	1	22	1	0	home	1	0	0		0	0	1	0	1	0	0	0	1			0	0	0	0	1	1	6		1	0	1	0
52	1	AP	1	160	85	33.2031	38.1	9210	0.11	4		0	0	0	0	0	0	1	19	1	0	home	1	0	0		1	0	0	0	1	0	0	1	0		1	1	0	0	0	1	1	5		1	0	1	0
78	1	AP	0	160	40.5	15.8203	28	9110	8.84	2.4	100	1	0	1	0	0	0	1	35	転院	0	home	1	0	0				0	0	1	0	0	0	1		1	0	0	1	0	1	0	0		1	0	1	0
77	1	AP	0	171	53.9	18.433	38.5	14990	4.67	3.2	96	0	0	1	1	1	1	1	5	1	0	home	1	0	0		1	0	0	0	1	0	0	1	1		1	1	0	0	0	1	1	3		0	0	1	0
79	1	AP	0	167	66.4	23.8087	37.2	8000	15.68	2.6		0	0	0	0	1	0	1	17	転院	0	home	1	0	0		1	0	0	0	1	0	0	1	1		1	1	0	0	0	1	1	3		0	0	1	0
80	1	AP	1	153	51.1	21.8292	37.5	22250	13.16	2.5		0	0	0	0	0	0	1	29	転院	0	home	1	0	0		1	0	0	0	1	0	0	1	1		1	1	0	0	0	1	1	1		0	0	1	0
82	1	AP	0	163	50.2	18.8942	37.4	10940	4.22	3.5	86	1	1	0	0	0	0	1	23	1	0	home	1	0	0		0	1	0	0	1	0	0	1	0		1	1	0	0	0	1	1	8		0	0	1	0
89	1	AP	1	139	32	16.5623	36.7	7090	0.23	3.9	96	0	0	1	0	0	0	1	15	1	0	home	1	0	0		1	0	0	0	1	0	0	1	0		1	1	0	0	0	1	1	4		0	0	1	0
79	1	AP	1	150	44.3	19.6889	38.4	16210	1.15			0	1	0	0	0	0	1	20	1	0	home	1	0	0		1	0	0	0	1	0	0	1	0		1	1	0	0	0	1	1	3		0	0	1	0
22	1	AP	0	173	44	14.7015	37.5	6590	5.06		91	0	0	0	0	1	1	1	4	1	0	home	1	0	0		0	1	0	0	1	0	0	0	1			0	0	0	0	1	1	1		0	0	1	0
89	1	AP	1	150	45	20	38.9	14380	13.02	3.9		0	0	1	0	0	0	1	2	1	0	home	1	0	0		0	1	0	0	1	0	0	0	1			0	0	0	0	1	1	1		0	0	1	0
83	1	AP	0	166	46.2	16.7659	38.6	18840	29.29	2.2		0	0	1	0	0	1	1	18	転院	0	home	1	0	0		1	0	0	0	1	0	0	0	1			0	0	0	0	1	1	3		0	0	1	0
82	1	AP	0	160	41.1	16.0547	37.9	5310	12.21	3.4		0	1	0	0	1	0	1	11	転院	0	home	1	0	0		1	0	0	0	1	0	0	0	1			0	0	0	0	1	1	2		0	0	1	0
90	1	AP	0	164	64.1	23.8325	38.7	12540	0.67	3.3		1	0	1	0	0	0	1	15	1	0	home	1	0	0		1	0	0	0	1	0	0	0	1			0	0	0	0	1	1	2		0	0	1	0
85	1	AP	0	160	64.8	25.3125	37.8	6240	14.45	3		1	0	0	0	0	0	1	14	転院	0	home	1	0	0		1	0	0	0	1	0	0	0	1			0	0	0	0	1	1	5		0	0	1	0
85	1	AP	0	150	65.2	28.9778	37.6	8600	0.58	4	83	1	0	0	0	0	0	1	8	転院	0	home	1	0	0		1	0	0	0	1	0	0	0	1			0	0	0	0	1	1	1		0	0	1	0
85	1	AP	0	165	55.1	20.2388	38.6	15360	10.74	3.1		0	1	1	0	0	0	1	7	転院	0	home	1	0	0		1	0	0	0	1	0	0	0	1			0	0	0	0	1	1	3		0	0	1	0
86	1	AP	0	170	77.5	26.8166	37.7	6230	0.14	3.1		0	0	0	0	0	0	1	7	転院	0	home	1	0	0		1	0	0	0	1	0	0	0	1			0	0	0	0	1	1	2		0	0	1	0
71	1	AP	0	164	49.7	18.4786	38.8	11680	3.77	4.2	94	1	0	0	0	1	0	1	9	1	0	home	1	0	0		0	1	0	0	1	0	0	0	0			0	0	0	0	1	1	4		0	0	1	0
79	1	AP	0	170	47.7	16.5052	39.1	11910	3.53	3		1	0	1	0	0	0	1	7	1	0	home	1	0	0		0	1	0	0	1	0	0	0	0			0	0	0	0	1	1	4		0	0	1	0
69	1	AP	0	175	62.6	20.4408	37.8	11600	0.6	3.7	89	0	1	0	0	1	1	1	11	1	0	home	1	0	0		1	0	0	0	1	0	0	0	0			0	0	0	0	1	1	2		0	0	1	0
91	1	AP	0	160	38.7	15.1172	38.5	3060	0.15	2.9		0	0	0	0	1	1	1	2	1	0	home	1	0	0		1	0	0	0	1	0	0	0	0			0	0	0	0	1	1	1		0	0	1	0
92	1	AP	0	160	50.7	19.8047	38.3	11430	9.02	3.3		1	0	1	0	0	1	1	7	1	0	home	1	0	0		1	0	0	0	1	0	0	0	0			0	0	0	0	1	1	2		0	0	1	0
86	1	AP	0	153	42.2	18.0273	39.3	3770	0.01	3.4	75	1	0	0	0	0	1	1	5	1	0	home	1	0	0		1	0	0	0	1	0	0	0	0			0	0	0	0	1	1	1		0	0	1	0
69	1	AP	0	167	62	22.231	37.1	21800	3.63	3.5	98	1	1	0	0	0	0	1	9	1	0	home	1	0	0		1	0	0	0	1	0	0	0	0			0	0	0	0	1	1	3		0	0	1	0
88	1	AP	1	140	36	18.3673	38.2	9500	10.11	3.8	95	0	0	0	0	0	0	1	6	1	0	home	1	0	0		1	0	0	0	1	0	0	0	0			0	0	0	0	1	1	1		0	0	1	0
85	1	AP	0	170	53.5	18.5121	37.7	10300	3.29	3.4		0	0	1	0	0	0	1	6	1	0	home	1	0	0		1	0	0	0	1	0	0	0	0			0	0	0	0	1	1	1		0	0	1	0
86	1	AP	0	160	64.8	25.3125	38.8	13490	29.93	2.5	92	1	0	0	0	1	0	1	28	転院	0	home	1	0	0		1	0	0	0	1	0	0	1	1		1	1	0	0	0	1	0	0		0	0	1	0
88	1	AP	1	143	27.1	13.2525	36.9	6910	1.18	3.4		0	0	1	0	1	1	1	4	転院	0	home	1	0	0		0	1	0	0	1	0	0	0	1			0	0	0	0	1	0	0		0	0	1	0
86	1	AP	0	163	43.5	16.3725	36.9	15270	14	2.5	95	1	0	1	0	0	0	1	10	1	0	home	1	0	0		0	1	0	0	1	0	0	0	0			0	0	0	0	1	0	0		0	0	1	0
86	1	AP	1	130	29.5	17.4556	37.7	8860	1.17	3.3	96	0	1	1	0	0	0	1	2	転院	0	home	1	0	0		0	1	0	0	1	0	0	0	0			0	0	0	0	1	0	0		0	0	1	0
79	1	AP	1	148	36	16.4354	38	26360	14.97	2.4		0	0	0	0	0	0	1	10	1	0	home	1	0	0		0	1	0	0	1	0	0	0	0			0	0	0	0	1	0	0		0	0	1	0
87	1	AP	0	167	65	23.3067	36.9	17360	7.67	3.2		1	0	0	0	0	1	1	2	1	0	home	1	0	0		1	0	0	0	1	0	0	0	0			0	0	0	0	1	0	0		0	0	1	0
73	1	AP	1	150	39.6	17.6	38.7	11870	39.13	2.9	98	1	0	0	0	0	0	1	14	1	0	home	1	0	0		1	0	0	0	1	0	0	0	0			0	0	0	0	1	0	0		0	0	1	0
87	1	AP	1	135	51.6	28.3128		10100	0.02	3.5		0	0	0	0	0	0	1	6	1	0	home	1	0	0		1	0	0	0	1	0	0	0	0			0	0	0	0	1	0	0		0	0	1	0
92	1	AP	0	165	39.9	14.6556	36.9	7480	9.5	2.9	95	1	0	0	0	1	0	1	4	1	0	home	1	0	0		0	1	0	0	1	0	0	0	0			0	0	0	0	1	0	0		0	0	0	0
77	1	AP	0	157	48	19.4734	38.5	11840	4.19	3.6	92	0	0	1	1	0	0	1	34	1	0	home	1	0	0		0	0	1	0	1	0	0	1	0		1	1	0	0	0	1	1	31		1	0	1	0
36	1	AP	0	156	48.7	20.0115	37.4	16630	1.06	4.1		0	0	0	1	0	0	1	80	1	0	home	1	0	0		0	0	0	1	1	0	0	0	0			0	0	0	0	1	0	0		1	0	1	0
88	1	AP	0	156	48.4	19.8882	35.2	7340	0.26	3.5		0	0	0	0	0	0	1	44	転院	0	home	1	0	0		1	0	0	0	1	0	0	1	1		1	1	0	0	0	1	1	2		1	1	1	0
82	1	AP	0	166	48.8	17.7094	37.3	8570	9.7	2.8		1	1	1	1	1	1	1	22	転院	0	home	1	0	0		0	1	0	0	1	0	0	1	1		1	1	0	0	0	1	1	8		1	0	1	0
74	1	AP	0	163	68.3	25.7067	38	7990	0.64	3.6		1	0	0	1	0	0	1	93	1	0	home	1	0	0		1	0	0	0	1	0	0	1	0		1	1	0	0	0	1	1	16		1	0	1	0
95	1	AP	1	152	48.3	20.9055	36.8	12160	3.2	1.8		0	1	0	0	1	0	1	13	1	0	home	1	0	0		1	0	0	0	1	0	0	0	0		1	1	0	0	0	1	1	3		1	0	1	0
74	1	AP	0	157	52.4	21.2585	36.9	13140	0.3	3.9		0	0	1	1	0	0	1	39	転院	0	home	1	0	0		1	0	0	0	1	0	0	1	0			0	0	0	0	1	1	6		1	0	1	0
71	1	AP	0	165	66	24.2424	37.3	9040	8.98	3.7	96	0	0	1	1	0	0	1	28	転院	0	home	1	0	0		0	1	0	0	1	0	0	0	0			0	0	0	0	1	1	1		1	0	1	0
70	1	AP	0	162	56	21.3382	39	6390	3.69	2.7		0	1	0	1	0	0	1	6	転院	0	home	1	0	0		0	1	0	0	1	0	0	0	0			0	0	0	0	1	1	3		1	0	1	0
80	1	AP	1	140	45.7	23.3163	39.1	38230	0.81	4.5		0	1	1	0	0	0	1	6	1	0	home	1	0	0		1	0	0	0	1	0	0	0	0			0	0	0	0	1	1	1		1	0	1	0
78	1	AP	0	167	49.7	17.8206	37.6	8360	13.85	3.4	97	1	1	0	0	0	0	1	251	1	0	home	1	0	0		0	1	0	0	1	0	0	1	0		1	1	0	0	1	1	0	0		1	0	1	0
81	1	AP	0	153	47.2	20.1632	37.4	11290	4.77	2.7		0	0	0	0	1	0	1	12	転院	0	home	1	0	0		1	0	0	0	1	0	0	0	1			0	0	0	0	1	0	0		1	0	1	0
82	1	AP	0	165	41.6	15.2801	36.1	13180	9.86	2.5	97	0	0	0	0	0	0	1	2	1	0	home	1	0	0		0	0	0	1	1	0	0	0	0			0	0	0	0	1	1	1		0	0	1	0
70	1	AP	0	181	49.1	14.9873	40.1	1790	6.99	3	90	0	0	0	0	1	0	1	77	転院	0	home	1	0	0		1	0	0	0	1	0	0	1	1		1	1	0	0	1	1	1	30		1	1	1	0
88	1	AP	1	145	32.9	15.648	36.3	12180	18.96	3.2		0	0	0	0	1	1	1	13	1	0	home	1	0	0		0	1	0	0	1	0	0	1	0		1	1	0	0	0	1	1	11		0	0	1	0
69	1	AP	0	160	44.8	17.5	38.7	18700	0.23	3.4	93	1	0	0	0	1	0	1	39	転院	0	home	1	0	0		0	1	0	0	1	0	0	0	1		1	0	0	0	1	1	1	8		0	0	1	0
78	1	AP	0	167	62.1	22.2668	38.1	13800	30.7	3.5		0	0	0	0	1	0	1	9	転院	0	home	1	0	0		1	0	0	0	1	0	0	0	1			0	0	0	0	1	1	9		0	0	1	0
85	1	AP	1	147	48.3	22.3518	37.9	15440	25	2.4		0	0	1	0	1	0	1	3	転院	0	home	1	0	0		0	1	0	0	1	0	0	0	0			0	0	0	0	1	1	3		0	0	1	0
89	1	AP	1	141	34.7	17.4539	39.3	7040	1.61	3.9		0	1	1	0	0	0	1	2	転院	0	home	1	0	0		0	1	0	0	1	0	0	0	0			0	0	0	0	1	1	2		0	0	1	0
71	1	AP	0	167	45.6	16.3505	39.8	7400	0.49	3.5		0	0	1	0	0	0	1	4	1	0	home	1	0	0		0	1	0	0	1	0	0	0	0			0	0	0	0	1	1	4		0	0	1	0
81	1	AP	0	159	45.3	17.9186	36.9	11070	13.99	1.9	98	0	1	0	0	0	0	1	11	1	0	home	1	0	0		0	1	0	0	1	0	0	0	0			0	0	0	0	1	1	8		0	0	1	0
66	1	AP	0	165	51.8	19.0266	36.8	5930	0.69	3.9	94	0	1	0	0	0	0	1	3	1	0	home	1	0	0		0	1	0	0	1	0	0	0	0			0	0	0	0	1	1	2		0	0	1	0
97	1	AP	0	154	30.9	13.0292	36.4	20310	12.84	2.3	96	0	0	0	0	0	0	1	6	1	0	home	1	0	0		0	1	0	0	1	0	0	0	0			0	0	0	0	1	1	5		0	0	1	0
46	1	AP	1	134	38.9	21.6641	39.1	8620	1.61	3.5		0	0	0	1	0	0	1	13	1	0	home	1	0	0		1	0	0	0	1	0	0	0	0			0	0	0	0	1	1	13		0	0	1	0
42	1	AP	0	167	49	17.5697	38.5	10710	8.31	4.3	95	0	0	0	1	0	0	1	2	1	0	home	1	0	0		1	0	0	0	1	0	0	0	0			0	0	0	0	1	1	2		0	0	1	0
92	1	AP	0				37.8	8140	12.19	2.9		0	0	1	0	0	0	1	2	転院	0	home	1	0	0		1	0	0	0	1	0	0	0	0			0	0	0	0	1	1	2		0	0	1	0
88	1	AP	1	155	40.7	16.9407	38.6	14860	21.73	3.5		0	0	1	0	0	0	1	13	0	1	home	1	0	0		0	1	0	0	1	0	0	0	0			0	0	0	0	1	1	1		0	0	1	0
83	1	AP	0	155	46.3	19.2716	38.1	8190	4.53	2.5		0	1	1	0	1	0	1	80	0	1	home	1	0	0		1	0	0	0	1	0	0	1	1		1	1	0	0	0	1	1	17		1	1	1	0
78	1	AP	0	160	43.8	17.1094	36	13190	8.34	3.8		1	1	0	0	0	0	1	26	0	1	home	1	0	0		1	0	0	0	1	0	0	1	0		1	1	0	0	0	1	1	10		1	1	1	0
68	1	AP	0	167	43.9	15.741	38.7	4420	14.7	3.5	86	1	0	0	1	1	1	1	24	0	1	home	1	0	0		1	0	0	0	1	0	0	0	1			0	0	0	0	1	1	19		0	1	1	0
84	1	AP	0	170	45.9	15.8824	37.7	3050	9.71			0	0	0	1	0	0	1	8	0	1	home	1	0	0		0	1	0	0	1	0	0	0	0			0	0	0	0	1	1	5		1	0	1	0
77	1	AP	0	165	53.2	19.5409	35.7	4950	3.27	3	96	0	0	0	0	1	1	1	10	0	1	home	1	0	0		1	0	0	0	1	0	0	1	1		1	1	0	0	0	1	1	1		0	0	1	0
84	1	AP	0	167	59.2	21.227	39.1	3770	5.15	3.8	88	0	0	0	0	0	0	1	20	0	1	home	1	0	0		1	0	0	0	1	0	0	0	0		1	1	0	0	0	1	1	18		0	0	1	0
89	1	AP	1	150	44	19.5556	38.1	18410	18.18	3.1	81	0	0	1	1	0	1	1	6	0	1	home	1	0	0		1	0	0	0	1	0	0	0	1			0	0	0	0	1	1	7		0	0	1	0
81	1	AP	0	172	61.2	20.6869	40.1	5430	4.93	3.6		1	0	1	0	1	0	1	6	0	1	home	1	0	0		1	0	0	0	1	0	0	0	1			0	0	0	0	1	1	5		0	0	1	0
88	1	AP	0	158	36.2	14.5009	39.2	8600	16.74	2.4		0	0	0	0	1	0	1	22	0	1	home	1	0	0		1	0	0	0	1	0	0	0	1			0	0	0	0	1	1	7		0	0	1	0
76	1	AP	0	163	78.6	29.5833	36.5	3700	5.15	1.9	94	1	1	0	0	0	0	1	58	0	1	home	1	0	0		1	0	0	0	1	0	0	0	1			0	0	0	0	1	1	11		0	0	1	0
70	1	AP	0	155	53	22.0604	38.3	14960	26.09	2.4		0	1	0	0	0	0	1	12	0	1	home	1	0	0		1	0	0	0	1	0	0	0	1			0	0	0	0	1	1	4		0	0	1	0
88	1	AP	0	161	44.9	17.3219	38.5	16410	25.16	2.1		0	0	0	0	1	0	1	10	0	1	home	1	0	0		0	1	0	0	1	0	0	1	0			0	0	0	0	1	1	6		0	0	1	0
68	1	AP	1	148	34.2	15.6136	35.5	6000	0	4.3		0	0	0	1	0	1	1	5	0	1	home	1	0	0		0	1	0	0	1	0	0	0	0			0	0	0	0	1	1	5		0	0	1	0
86	1	AP	0	158	59.2	23.7141	35.5	3910	0.02	3.7		1	0	1	0	0	0	1	4	0	1	home	1	0	0		0	1	0	0	1	0	0	0	0			0	0	0	0	1	1	4		0	0	1	0
79	1	AP	0	151	57.5	25.2182	39.3	19790	9.8	2.6	95	1	0	0	0	0	0	1	16	0	1	home	1	0	0		0	1	0	0	1	0	0	0	0			0	0	0	0	1	1	16		0	0	1	0
94	1	AP	1	140	29.3	14.949	37.2	20640	36.22	2.3		0	1	1	0	0	0	1	3	0	1	home	1	0	0		0	1	0	0	1	0	0	0	0			0	0	0	0	1	1	3		0	0	1	0
95	1	AP	1				37.1	21140	8.56	3		0	0	0	0	0	0	1	2	0	1	home	1	0	0		0	1	0	0	1	0	0	0	0			0	0	0	0	1	1	2		0	0	1	0
87	1	AP	0				36.2	27210	10.39	2	82	0	1	0	0	0	0	1	2	0	1	home	1	0	0		0	1	0	0	1	0	0	0	0			0	0	0	0	1	1	2		0	0	1	0
101	1	AP	1				38	11200	4.76	3.3		0	1	1	0	0	0	1	2	0	1	home	1	0	0		1	0	0	0	1	0	0	0	0			0	0	0	0	1	1	2		0	0	1	0
84	1	AP	0				37.9	8570	0.06	3.4		0	0	0	0	0	0	1	1	0	1	home	1	0	0		0	1	0	0	1	0	0	0	0			0	0	0	0	1	0	0		0	0	0	0
94	1	AP	1	153	49.8	21.2739	38	6800	10.52	2.77	95	0	0	1	0	0	0	1	13	1	0	home	1	0	0		1	0	0	0	1	0	0	1	1		1	1	0	0	1	1	1	3		0	0	1	0
57	1	AP	0	170	55.2	19.1003	37.6	16800	5.23	2.85	88	0	1	0	0	0	0	1	15	1	0	home	1	0	0		1	0	0	0	1	1	0	1	0		1	1	1	0	0	1	0	0		0	0	1	0
82	1	AP	1	136.7	28.25	15.1176	34.7	16800	3.7	3.26	80	0	0	0	0	0	0	1	48	1	0	home	1	0	0		1	0	0	0	1	0	0	1	0		1	1	0	0	1	1	1	2		0	1	1	0
66	1	AP	0	165	49.3	18.1084	38.7	13100	15.75	3.16	96	0	1	0	1	0	1	1	9	1	0	home	1	0	0		1	0	0	0	1	0	0	1	1		1	1	1	0	0	1	1	1		0	0	1	0
88	1	AP	0	157	56	22.719	38.6	19700	32.76	2.24	90	0	1	0	0	0	1	1	33	1	0	home	1	0	0		1	0	0	0	1	0	0	1	1		1	1	1	0	1	1	1	21		0	0	1	0
91	1	AP	0	155	50	20.8117	37.2	9100	29.02	2.95	88	0	1	0	0	0	0	1	16	1	0	home	1	0	0		1	0	0	0	1	0	0	1	1		1	1	1	0	0	1	1	0		0	0	1	0
87	1	AP	0	171.9	53.55	18.1221	38	15600	14.6	2.06	96	0	1	0	0	0	0	1	25	1	0	home	1	0	0		1	0	0	0	1	0	0	1	1		1	1	1	0	0	1	1	5		0	0	1	0
85	1	AP	0	147	32	14.8086	37.1	8700	11.35	2.23	94	1	0	0	0	0	0	1	38	1	0	home	1	0	0		1	0	0	0	1	1	0	1	1		1	1	0	0	1	1	1	20		0	1	0	0
72	1	AP	0	155.5	36.3	15.0123	37.6	6400	9.55	2.67	97	0	0	1	1	0	0	1	42	1	0	home	1	0	0		1	0	0	0	1	1	0	1	1		1	1	1	0	0	1	1	13		1	0	1	0
98	1	AP	1	150	24.1	10.7111	37.1	8700	9.18	3.16	96	0	0	0	0	0	0	1	15	1	0	home	1	0	0		1	0	0	0	1	0	0	1	0		1	1	0	0	0	1	1	15		1	0	1	0
83	1	AP	0	162	43.5	16.5752	36.7	2700	12.45	3.18	90	0	1	1	0	1	1	1	30	0	1	home	1	0	0		1	0	0	0	1	1	0	1	0		1	1	0	0	0	1	1	30		0	0	1	0
95	1	AP	0	156	45	18.4911	37.8	9900	21.26	3.19	81	0	0	1	0	1	1	1	4	0	1	home	1	0	0		1	0	0	0	1	0	0	1	0		1	1	0	0	0	1	0	4		0	0	1	0
75	1	AP	0	164.3	60.45	22.3935	36.8	8500	4.63	3.2	90	0	0	0	0	1	1	1	11	1	0	home	1	0	0		1	0	0	0	1	0	0	0	1			0	0	0	0	1	0	0		0	0	0	1
77	1	AP	1	146.1	39.1	18.3179	39.4	8700	5.17	3.2	96	0	0	0	0	0	1	1	11	1	0	home	1	0	0		1	0	0	0	1	0	0	0	1			0	0	0	0	1	0	0		0	0	0	1
76	1	AP	0	162	60.3	22.9767	38	12800	12.41	3.5	95	0	0	0	0	1	0	1	8	1	0	home	1	0	0		1	0	0	0	1	0	0	0	1			0	0	0	0	1	0	0		0	0	0	1
82	1	AP	0	156	60	24.6548	32.3	10500	0.08	4.5		0	0	0	0	0	0	1	8	1	0	home	1	0	0		1	0	0	0	1	0	0	0	1			0	0	0	0	1	0	0		0	0	0	1
78	1	AP	1	145.7	53.2	25.0607	39.1	8800	29.46	3.5	93	0	0	0	0	0	1	1	42	0	0	home	1	0	0		1	0	0	0	1	0	0	0	1		1	0	0	1	0	1	1	3		0	0	1	0
69	1	AP	0	160.3	43.9	17.0843	41.1	5300	15.03	3.5	94	0	1	0	0	0	0	1	21	0	0	home	1	0	0		1	0	0	0	1	0	0	0	1		1	0	0	1	0	1	1	1		0	0	1	0
93	1	AP	1	145.7	39.5	18.6071	39.5	10700	20.86	3.8	88	0	0	1	0	0	0	1	10	1	0	home	1	0	0		1	0	0	0	1	0	0	0	1		1	0	1	0	0	1	1	2		0	0	1	0
92	1	AP	1	142	44.3	21.9698	39.4	14900	18.49	3.2	85	0	0	0	0	0	0	1	16	1	0	home	1	0	0		1	0	0	0	1	0	0	0	1		1	0	1	0	0	1	1	3		0	0	1	0
67	1	AP	0	171.1	65.6	22.408	38	15100	16.19	2.1	94	0	0	0	0	1	0	1	29	1	0	home	1	0	0		1	0	0	0	1	0	0	1	1		1	1	0	0	0	1	1	6		0	0	1	0
60	1	AP	0	168	47.2	16.7234	35.9	8400	21.73	2.8	96	0	0	0	0	0	0	1	21	1	0	home	1	0	0		1	0	0	0	1	0	0	1	1		1	1	0	0	0	1	1	3		0	0	1	0
70	1	AP	0	164.2	56.5	20.9557	36.8	20400	27.58	2.8	88	1	0	0	0	0	1	1	11	1	0	home	1	0	0		1	0	0	0	1	0	0	0	1		1	0	0	0	1	1	1	1		0	0	1	0
87	1	AP	0	150.5	52.9	23.3552	37.2	15300	17.47	2.5		0	1	1	0	0	0	1	16	0	0	home	1	0	0		1	0	0	0	1	0	0	0	1		1	0	0	0	1	1	1	4		0	0	1	0
85	1	AP	0		57.1		37.4	7400	17.15	3.4	96	0	0	0	0	0	0	1	14	1	0	home	1	0	0		1	0	0	0	1	0	0	0	1		1	0	0	0	1	1	1	2		0	0	1	0
94	1	AP	0	160	43.5	16.9922	39.6	18500	10.52	3.5	94	0	1	1	0	1	1	1	17	1	0	home	1	0	0		0	1	0	0	1	0	0	0	1			0	0	0	0	1	1	2		0	0	1	0
88	1	AP	0	161.7	40.5	15.4894	39.4	9800	19.58	2.2	92	1	1	0	0	1	0	1	17	1	0	home	1	0	0		1	0	0	0	1	0	0	0	1			0	0	0	0	1	1	3		0	0	1	0
87	1	AP	0	157.7	68.5	27.544	37.9	16200	1.04	3.8	76	1	0	0	0	1	0	1	16	1	0	home	1	0	0		1	0	0	0	1	0	0	0	1			0	0	0	0	1	1	2		0	0	1	0
83	1	AP	0	163.7	71.3	26.6068	38.2	11200	5.63	3.6	95	0	0	0	0	1	0	1	13	1	0	home	1	0	0		1	0	0	0	1	0	0	0	1			0	0	0	0	1	1	2		0	0	1	0
84	1	AP	0	158	68	27.2392	38.5	11200	24.73	2.9	89	1	1	0	0	0	0	1	14	1	0	home	1	0	0		1	0	0	0	1	0	0	0	1			0	0	0	0	1	1	2		0	0	1	0
70	1	AP	0	171	65.4	22.3659	38.9	7900	0.96	3.9	95	1	0	0	0	0	0	1	5	1	0	home	1	0	0		1	0	0	0	1	0	0	0	1			0	0	0	0	1	1	1		0	0	1	0
94	1	AP	1	148	39.2	17.8963	36.4	5800	6.73	2.3	98	0	0	1	0	0	0	1	15	1	0	home	1	0	0		1	0	0	0	1	0	0	0	1			0	0	0	0	1	1	3		0	0	1	0
86	1	AP	0	163.5	54.9	20.537	36.4	10200	8.31	3.1	96	0	0	0	0	0	0	1	11	1	0	home	1	0	0		1	0	0	0	1	0	0	0	1			0	0	0	0	1	1	1		0	0	1	0
87	1	AP	0	161.1	47.2	18.1866	38.1	13000	1.32	1.9		1	1	0	0	0	0	1	12	0	0	home	1	0	0		1	0	0	0	1	0	0	0	0			0	0	0	0	1	1	2		0	0	1	0
77	1	AP	0	162	63.1	24.0436	38.2	10100	3.83	4.1		0	1	1	0	0	0	1	20	0	0	home	1	0	0		1	0	0	0	1	0	0	0	0			0	0	0	0	1	1	1		0	0	1	0
88	1	AP	0	161.7	40.8	15.6042	36.8	5700	8.13	2.1	88	1	1	0	0	1	1	1	14	1	0	home	1	0	0		1	0	0	0	1	0	0	0	1			0	0	0	0	1	0	0		0	0	1	0
81	1	AP	0	158.7	50.7	20.1305	38.3	6800	0.84	3.8	98	0	0	0	0	1	1	1	8	1	0	home	1	0	0		1	0	0	0	1	0	0	0	1			0	0	0	0	1	0	0		0	0	1	0
22	1	AP	0	159			39.4	7500	21.26	2.9	95	0	0	1	0	0	1	1	14	1	0	home	1	0	0		1	0	0	0	1	0	0	0	1			0	0	0	0	1	0	0		0	0	1	0
79	1	AP	0	158.5	53.8	21.4153	37.4	12800	17.78	3.3	100	0	0	0	0	1	0	1	29	0	0	home	1	0	0		1	0	0	0	1	0	0	0	1			0	0	0	0	1	0	0		0	0	1	0
74	1	AP	0	169	49.9	17.4714	36.3	11900	19.64	2	94	1	0	0	0	0	0	1	11	1	0	home	1	0	0		1	0	0	0	1	0	0	0	1			0	0	0	0	1	0	0		0	0	1	0
77	1	AP	1	161.7	49	18.7403	37.5	9300	4.89	4.3	98	1	0	0	0	1	1	1	12	1	0	home	1	0	0		1	0	0	0	1	0	0	0	0			0	0	0	0	1	0	0		0	0	1	0
23	1	AP	0	153	33.3	14.2253	39.6	20700	9.42	4.2	97	0	0	0	0	0	0	1	11	1	0	home	1	0	0		0	0	1	0	1	0	0	1	1			0	0	0	0	1	1	8		0	0	1	0
88	1	AP	0	158.4	59.1	23.5547	36.5	22500	39.29	3.1	95	0	0	0	0	1	0	1	13	1	0	home	1	0	0		1	0	0	0	1	0	0	0	1			0	0	0	0	1	1	1		0	0	0	1
92	1	AP	1		51.6		36.8	5800	1.26	3.2	92	1	0	0	0	1	0	1	18	0	0	home	1	0	0		1	0	0	0	1	0	0	0	0		1	0	0	1	0	1	0	0		0	0	0	1
78	1	AP	1	153.2	38.6	16.4464	37.3	7500	16.75	3.6	92	0	0	0	0	1	1	1	12	1	0	home	1	0	0		0	1	0	0	1	0	0	1	1		1	1	0	0	0	1	0	0		0	0	0	1
81	1	AP	0	164	67.1	24.9479	35.9	7700	4.99	3.4	96	0	0	0	0	0	1	1	8	1	0	home	1	0	0		0	1	0	0	1	0	0	1	1		1	1	0	0	0	1	0	0		0	0	0	1
78	1	AP	1	153.2	37.7	16.0629	39.5	10600	6.58	3.9	92	0	0	0	0	1	1	1	6	1	0	home	1	0	0		0	1	0	0	1	0	0	0	1			0	0	0	0	1	0	0		0	0	0	1
30	1	AP	0	168	78	27.6361	37.1	11400	0.12	4.8		0	0	0	0	1	1	1	7	1	0	home	1	0	0		0	1	0	0	1	0	0	0	1			0	0	0	0	1	0	0		0	0	0	1
83	1	AP	0	168	72.8	25.7937	38.3	17200	0.56	3.7	unknown	0	0	0	0	0	0	1	23	1	0	home	1	0	0		1	0	0	0	1	0	0	0	1		1	0	0	1	0	1	1	10		1	1	1	0
70	1	AP	0	163	67.7	25.4808	39.5	8600	1.01	4.5		0	0	1	0	0	1	1	27	0	0	home	1	0	0		0	1	0	0	1	0	0	0	1		1	0	1	0	1	1	1	13		0	1	1	0
72	1	AP	0	170	62.9	21.7647	36.8	5500	8.36	2.5	93	1	0	0	0	0	0	1	20	1	0	home	1	0	0		1	0	0	0	1	0	0	0	1			0	0	0	0	1	1	13		0	1	1	0
83	1	AP	0	169.1	40.9	14.3033	36.6	9100	12.07	3	94	0	0	0	0	1	0	1	76	0	0	home	1	0	0		0	1	0	0	1	0	0	1	1		1	1	0	0	1	1	0	0		0	1	1	0
87	1	AP	0	158	34.15	13.6797	36.5	14400	13.24	2.6	95	0	1	0	0	0	0	1	45	1	0	home	1	0	0		0	0	0	1	1	0	0	1	0		1	1	0	0	0	1	1	17		1	0	1	0
88	1	AP	0	156.5	44.9	18.3323	36.3	10400	3.87	3.4	78	0	0	0	0	0	0	1	17	1	0	home	1	0	0		1	0	0	0	1	0	0	0	1			0	0	0	0	1	1	3		1	0	1	0
86	1	AP	0	153	44.7	19.0952	38.2	14100	12.77	3.6	92	0	1	1	0	1	0	1	20	0	0	home	1	0	0		1	0	0	0	1	1	0	1	1		1	1	0	1	1	1	1	7		0	0	1	0
82	1	AP	0	157	45	18.2563	36.8	14400	22.55	3.4	88	0	1	0	0	1	0	1	40	1	0	home	1	0	0		0	1	0	0	1	0	0	1	1		1	1	0	1	0	1	1	5		0	0	1	0
91	1	AP	0	168	58.8	20.8333	37.8	2200	4.5	3.1	75	1	0	1	0	1	0	1	45	1	0	home	1	0	0		1	0	0	0	1	0	0	1	1		1	1	0	1	1	1	1	9		0	0	1	0
81	1	AP	0	165	38.8	14.2516	37.7	6700	1.38	3.8	100	1	0	1	0	0	0	1	30	1	0	home	1	0	0		1	0	0	0	1	0	0	1	1		1	1	0	1	0	1	1	14		0	0	1	0
66	1	AP	0	163	60	22.5827	38.9	7800	3.13	4		0	1	0	0	0	0	1	48	0	0	home	1	0	0		1	0	0	0	1	0	0	1	1		1	1	0	1	1	1	1	13		0	0	1	0
84	1	AP	1	133	42	23.7436	39.2	13200	23.01	4		0	0	0	0	1	1	1	14	0	0	home	1	0	0		1	0	0	0	1	0	0	1	0		1	1	0	1	1	1	1	1		0	0	1	0
95	1	AP	1	140	48.4	24.6939	36.5	10300	18.59	3.1		1	1	1	0	0	1	1	49	1	0	home	1	0	0		1	0	0	0	1	0	0	1	0		1	1	0	1	1	1	1	6		0	0	1	0
71	1	AP	1	132	44.2	25.3673	38.9	21000	19.31	2.5		0	1	1	0	0	0	1	25	0	0	home	1	0	0		1	0	0	0	1	0	0	1	1		1	0	0	1	1	1	1	4		0	0	1	0
74	1	AP	0	167	58.1	20.8326	36.4	25000	39.87	2.5	unknown	0	0	0	0	1	1	1	71	1	0	home	1	0	0		1	0	0	0	1	0	0	0	1		1	0	0	1	0	1	1	1		0	0	1	0
91	1	AP	0	163.4	72.2	27.0416	37.5	11200	2.55	4.1	40	1	0	0	0	1	0	1	23	1	0	home	1	0	0		1	0	0	0	1	0	0	0	1		1	0	0	1	1	1	1	3		0	0	1	0
78	1	AP	0	149	58	26.1249	39	9700	1.86	4.2	unknown	1	0	0	0	1	0	1	21	1	0	home	1	0	0		1	0	0	0	1	0	0	0	1		1	0	0	1	0	1	1	3		0	0	1	0
76	1	AP	0	152	46.1	19.9533	36.5	16500	17.8	3.4	93	0	1	0	0	1	0	1	15	1	0	home	1	0	0		1	0	0	0	1	0	0	0	1		1	0	0	1	1	1	1	3		0	0	1	0
92	1	AP	0	162.9	65.2	24.57	37.8	10800	3.25	3.7		0	0	0	0	0	0	1	15	1	0	home	1	0	0		1	0	0	0	1	0	0	0	1		1	0	0	1	1	1	1	2		0	0	1	0
79	1	AP	0	170	48.3	16.7128	36.8	1500	15.06	2.2	82	0	1	0	0	0	0	1	34	1	0	home	1	0	0		1	0	0	0	1	0	0	1	1		1	1	1	0	1	1	1	5		0	0	1	0
82	1	AP	0	152	42.6	18.4384	38.2	11400	17.96	2.7	98	0	1	1	0	0	0	1	55	0	0	home	1	0	0		0	1	0	0	1	1	1	1	1		1	1	0	0	1	1	1	17		0	0	1	0
82	1	AP	0	163	48.3	18.1791	37.8	7900	7.6	4		1	0	1	0	0	0	1	47	0	0	home	1	0	0		1	0	0	0	1	1	0	1	1		1	1	0	0	0	1	1	10		0	0	1	0
80	1	AP	0	160	48.7	19.0234	37.6	13200	7.38	2.8		0	0	1	1	0	1	1	34	0	0	home	1	0	0		0	1	0	0	1	0	0	1	1		1	1	0	0	0	1	1	14		0	0	1	0
84	1	AP	0	150	44.1	19.6	36.7	4400	8.02	2.6		0	1	1	0	1	0	1	20	0	0	home	1	0	0		0	1	0	0	1	0	0	1	1		1	1	0	0	0	1	1	3		0	0	1	0
90	1	AP	0	170	47.3	16.3668	36.8	5500	7.14	2.9	96	1	1	1	0	0	0	1	30	0	0	home	1	0	0		0	1	0	0	1	0	0	1	1		1	1	0	0	0	1	1	1		0	0	1	0
73	1	AP	0	162	48.6	18.5185	38.6	13200	12.21	3.7	94	0	1	1	0	0	0	1	19	1	0	home	1	0	0		0	1	0	0	1	0	0	1	1		1	1	0	0	0	1	1	3		0	0	1	0
76	1	AP	0	157	51.6	20.9339	37	11800	1.65	3.2	unknown	1	0	1	1	1	0	1	32	1	0	home	1	0	0		1	0	0	0	1	0	0	1	1		1	1	0	0	0	1	1	3		0	0	1	0
87	1	AP	0	158	42.6	17.0646	39.4	7700	4.68	3.6	82	0	0	0	0	1	0	1	11	1	0	home	1	0	0		1	0	0	0	1	0	0	1	1		1	1	0	0	0	1	1	1		0	0	1	0
69	1	AP	0	158	52.1	20.8701	37.1	6200	5.24	3.5	100	1	1	0	0	0	0	1	11	1	0	home	1	0	0		1	0	0	0	1	0	0	1	1		1	1	0	0	0	1	1	1		0	0	1	0
99	1	AP	1	155	38.2	15.9001	37	21700	6.83	3.5	90	0	0	1	0	0	0	1	19	1	0	home	1	0	0		1	0	0	0	1	0	0	1	1		1	1	0	0	0	1	1	7		0	0	1	0
79	1	AP	0	162	45	17.1468	16.8	14500	11.11	2.6	86	0	1	1	0	0	0	1	28	1	0	home	1	0	0		1	0	0	0	1	0	0	1	1		1	1	0	0	0	1	1	4		0	0	1	0
79	1	AP	0	170	49.2	17.0242	39.4	7700	16.73	2.9	90	0	0	0	0	0	0	1	36	0	0	home	1	0	0		1	0	0	0	1	0	0	1	1		1	1	0	0	0	1	1	5		0	0	1	0
95	1	AP	1	140	54.2	27.6531	37	12700	3.07	2.6	80	1	1	1	0	0	1	1	22	1	0	home	1	0	0		0	1	0	0	1	0	0	1	0		1	1	0	0	0	1	1	10		0	0	1	0
77	1	AP	1	143.6	45.4	22.0164	38.6	13300	15.83	2.6	94	0	0	1	0	1	1	1	13	1	0	home	1	0	0		1	0	0	0	1	0	0	1	0		1	1	0	0	1	1	1	1		0	0	1	0
80	1	AP	1	142.7	49.5	24.3084	38.5	8300	1.83	3.1	90	0	1	1	0	0	0	1	32	0	0	home	1	0	0		1	0	0	0	1	0	0	1	0		1	1	0	0	0	1	1	2		0	0	1	0
96	1	AP	1	143	28.4	13.8882	38.4	12700	14.73	2.9	93	0	0	1	0	0	0	1	21	0	0	home	1	0	0		1	0	0	0	1	0	0	1	0		1	1	0	0	0	1	1	3		0	0	1	0
96	1	AP	1		48.5		38.1	3300	24.57	3.1	96	0	0	1	0	0	0	1	24	1	0	home	1	0	0		1	0	0	0	1	0	0	1	0		1	1	0	0	0	1	1	9		0	0	1	0
88	1	AP	0	160	55.8	21.7969	36	10400	9.06	3.8	77	0	1	1	0	0	0	1	37	0	0	home	1	0	0		0	1	0	0	1	0	0	0	1		1	0	0	0	1	1	1	16		0	0	1	0
92	1	AP	0	151	53.4	23.42	38.9	8200	7.96	2.7	93	0	0	1	0	0	0	1	16	1	0	home	1	0	0		1	0	0	0	1	0	0	0	1		1	0	0	0	1	1	1	4		0	0	1	0
79	1	AP	1	151	46.6	20.4377	37	7000	7.55	2.9	95	0	0	0	0	1	0	1	14	1	0	home	1	0	0		1	0	0	0	1	0	0	1	1			0	0	0	0	1	1	1		0	0	1	0
89	1	AP	0	156	45.2	18.5733	36.9	9100	18.17	3.8	91	1	0	1	0	1	1	1	29	1	0	home	1	0	0		0	1	0	0	1	0	0	0	1			0	0	0	0	1	1	3		0	0	1	0
71	1	AP	0	151.5	62.3	27.1433	38.8	8900	5.52	3.7	90	0	1	0	0	1	1	1	10	1	0	home	1	0	0		0	1	0	0	1	0	0	0	1			0	0	0	0	1	1	1		0	0	1	0
95	1	AP	1		35.1		36.6	5700	0.09	4		0	0	1	0	1	0	1	11	1	0	home	1	0	0		0	1	0	0	1	0	0	0	1			0	0	0	0	1	1	2		0	0	1	0
83	1	AP	0	161.5	37.7	14.4543	38.1	10400	14.18	3.9	unknown	0	0	1	0	1	0	1	26	1	0	home	1	0	0		0	1	0	0	1	0	0	0	1			0	0	0	0	1	1	10		0	0	1	0
90	1	AP	0	152	38.3	16.5772	37.6	6500	0.08	3.6	98	1	0	0	0	0	0	1	7	0	0	home	1	0	0		0	1	0	0	1	0	0	0	1			0	0	0	0	1	1	1		0	0	1	0
85	1	AP	1	149	34.7	15.6299	36.9	5900	25.14	3.3		0	1	1	0	0	0	1	26	1	0	home	1	0	0		0	1	0	0	1	0	0	0	1			0	0	0	0	1	1	3		0	0	1	0
94	1	AP	1	143	34.9	17.0668	38.5	10300	3	3.7	93	0	0	1	0	0	0	1	9	0	0	home	1	0	0		0	1	0	0	1	0	0	0	1			0	0	0	0	1	1	3		0	0	1	0
81	1	AP	0	169	69	24.1588	38.9	13800	0.28	3.6	97	0	1	1	0	0	0	1	12	1	0	home	1	0	0		0	1	0	0	1	0	0	0	1			0	0	0	0	1	1	9		0	0	1	0
84	1	AP	1	139		0	36.9	6100	0.45	3.7	96	1	0	0	0	1	1	1	11	1	0	home	1	0	0		1	0	0	0	1	0	0	0	1			0	0	0	0	1	1	2		0	0	1	0
96	1	AP	1	137	40.5	21.5781	38.3	7100	17.03	3.6	86	0	0	1	0	1	1	1	8	0	0	home	1	0	0		1	0	0	0	1	0	0	0	1			0	0	0	0	1	1	5		0	0	1	0
83	1	AP	0	168	52.1	18.4595	38.7	25400	7.92	2.8	95	0	0	0	0	1	1	1	11	1	0	home	1	0	0		1	0	0	0	1	0	0	0	1			0	0	0	0	1	1	4		0	0	1	0
75	1	AP	0	166.6	74.6	26.8775	38.5	7200	33.99	3.4	82	0	0	0	0	1	1	1	5	0	0	home	1	0	0		1	0	0	0	1	0	0	0	1			0	0	0	0	1	1	1		0	0	1	0
49	1	AP	0	176	50.2	16.2061	35.9	7100	0.29	3.4	95	1	0	0	0	0	1	1	9	0	0	home	1	0	0		1	0	0	0	1	0	0	0	1			0	0	0	0	1	1	1		0	0	1	0
95	1	AP	0		44		37.6	8700	23.63	3.2	63	0	0	0	0	0	1	1	30	0	0	home	1	0	0		1	0	0	0	1	0	0	0	1			0	0	0	0	1	1	3		0	0	1	0
64	1	AP	0	171.7	59	20.013	39	15400	12.3	3.2	unknown	1	0	0	0	1	0	1	36	1	0	home	1	0	0		1	0	0	0	1	0	0	0	1			0	0	0	0	1	1	3		0	0	1	0
87	1	AP	0		36.8		39	11600	1.6	2.9	88	1	0	0	0	1	0	1	14	0	0	home	1	0	0		1	0	0	0	1	0	0	0	1			0	0	0	0	1	1	3		0	0	1	0
88	1	AP	1	147	46	21.2874	36.4	9200	4.4	2.9	92	0	0	1	0	1	0	1	14	1	0	home	1	0	0		1	0	0	0	1	0	0	0	1			0	0	0	0	1	1	2		0	0	1	0
88	1	AP	1	151.6	46.1	20.0587	38	8800	11.8	3.3		0	0	0	0	1	0	1	11	1	0	home	1	0	0		1	0	0	0	1	0	0	0	1			0	0	0	0	1	1	1		0	0	1	0
70	1	AP	1	139.4	31.3	16.1072	38	9400	11.99	3.7	91	0	0	0	0	1	0	1	18	1	0	home	1	0	0		1	0	0	0	1	0	0	0	1			0	0	0	0	1	1	1		0	0	1	0
93	1	AP	0	160	49.3	19.2578	37.7	18600	22.95	3	96	0	1	1	0	1	0	1	14	1	0	home	1	0	0		1	0	0	0	1	0	0	0	1			0	0	0	0	1	1	3		0	0	1	0
72	1	AP	0	158.9	41.7	16.5154	38.5	19600	28.79	3	93	0	0	0	0	1	0	1	15	1	0	home	1	0	0		1	0	0	0	1	0	0	0	1			0	0	0	0	1	1	3		0	0	1	0
87	1	AP	0	155.4	47.4	19.628	37.4	8700	0.05	3.7		0	0	1	1	0	0	1	13	0	0	home	1	0	0		1	0	0	0	1	0	0	0	1			0	0	0	0	1	1	5		0	0	1	0
89	1	AP	1	135	40.7	22.332	36.8	9400	7.44	2.2	87	1	0	0	0	0	0	1	39	0	0	home	1	0	0		1	0	0	0	1	0	0	0	1			0	0	0	0	1	1	10		0	0	1	0
79	1	AP	0	163	56.5	21.2654	39.5	4100	0.1	4.2	77	1	1	0	0	0	0	1	15	1	0	home	1	0	0		1	0	0	0	1	0	0	0	1			0	0	0	0	1	1	6		0	0	1	0
86	1	AP	0	168.3	69.8	24.6426	36.9	14600	25.12	2.8	96	1	0	0	0	0	0	1	6	1	0	home	1	0	0		1	0	0	0	1	0	0	0	1			0	0	0	0	1	1	1		0	0	1	0
89	1	AP	1	152	48.1	20.8189	36.4	9200	14.39	3.5	88	0	0	1	0	0	0	1	22	1	0	home	1	0	0		1	0	0	0	1	0	0	0	1			0	0	0	0	1	1	2		0	0	1	0
86	1	AP	1	157	51.2	20.7716	37	6800	4.88	2.8	88	0	0	0	0	0	0	1	8	1	0	home	1	0	0		1	0	0	0	1	0	0	0	1			0	0	0	0	1	1	3		0	0	1	0
93	1	AP	0	150	54.9	24.4	37.7	11100	0.48	4	88	0	1	0	0	0	0	1	26	1	0	home	1	0	0		1	0	0	0	1	0	0	0	1			0	0	0	0	1	1	1		0	0	1	0
87	1	AP	0	163.5	54.3	20.3125	38.2	7400	12.47	3.2	95	0	0	0	0	0	0	1	11	1	0	home	1	0	0		1	0	0	0	1	0	0	0	1			0	0	0	0	1	1	3		0	0	1	0
80	1	AP	1	158.3	48.2	19.2347	37.6	12900	12.82	2.3		0	0	0	0	1	0	1	19	1	0	home	1	0	0		1	0	0	0	1	0	0	0	0			0	0	0	0	1	1	1		0	0	1	0
88	1	AP	1	149	47.3	21.3053	39.3	5100	1.89	3.7	93	0	0	1	0	0	0	1	15	1	0	home	1	0	0		1	0	0	0	1	0	0	0	0			0	0	0	0	1	1	1		0	0	1	0
78	1	AP	0	171	45.3	15.4919	38.3	9400	9.93	2.3	98	0	1	1	0	0	0	1	17	1	0	home	1	0	0		1	0	0	0	1	0	0	0	0			0	0	0	0	1	1	2		0	0	1	0
84	1	AP	0	170.9	67.4	23.0768	36.7	9000	6.67	3	90	0	0	0	0	0	0	1	22	0	0	home	1	0	0		1	0	0	0	1	0	0	0	0			0	0	0	0	1	1	3		0	0	1	0
88	1	AP	0	146.5	40.7	18.9635	38.3	11900	0.19	3.7	88	1	0	0	0	0	1	1	14	1	0	home	1	0	0		0	1	0	0	1	0	0	1	1		1	1	0	0	0	1	0	0		0	0	1	0
90	1	AP	0		52.1		38.3	10200	2.2	3.4	78	0	0	1	0	0	0	1	12	0	0	home	1	0	0		0	1	0	0	1	0	0	1	1		1	1	0	0	0	1	0	0		0	0	1	0
85	1	AP	0	155.2	47.2	19.5956	39	5100	15.01	3.8	83	0	0	0	0	1	1	1	19	0	0	home	1	0	0		1	0	0	0	1	0	0	1	1		1	1	0	0	0	1	0	0		0	0	1	0
84	1	AP	0	155	48.4	20.1457	37.2	2700	0.87	3.5	92	0	0	1	1	0	0	1	17	1	0	home	1	0	0		1	0	0	0	1	0	0	1	1		1	1	0	0	0	1	0	0		0	0	1	0
80	1	AP	0	173.5	56.7	18.8358	38.1	12700	15.52	3.7	95	1	0	0	0	1	0	1	13	1	0	home	1	0	0		1	0	0	0	1	0	0	0	1		1	0	0	0	1	1	0	0		0	0	1	0
87	1	AP	0	149.6	51	22.788	36.5	10100	8.66	3.4		1	0	0	0	1	0	1	48	0	0	home	1	0	0		1	0	0	0	1	0	0	0	1		1	0	0	0	1	1	0	0		0	0	1	0
88	1	AP	0	146.5			39.5	12800	0.39	3.7	92	1	0	0	0	0	1	1	5	1	0	home	1	0	0		0	1	0	0	1	0	0	0	1			0	0	0	0	1	0	0		0	0	1	0
83	1	AP	0	158.6	44	17.4923	39.6	16900	5.87	2.7	96	1	0	0	0	1	0	1	16	1	0	home	1	0	0		0	1	0	0	1	0	0	0	1			0	0	0	0	1	0	0		0	0	1	0
84	1	AP	0		35.3		36.9	10400	13.64	3.1	94	1	0	0	0	1	0	1	25	0	0	home	1	0	0		0	1	0	0	1	0	0	0	1			0	0	0	0	1	0	0		0	0	1	0
69	1	AP	1	155	79.8	33.2154	36.9	15700	6.97	3.6	90	0	0	0	0	1	1	1	10	1	0	home	1	0	0		1	0	0	0	1	0	0	0	1			0	0	0	0	1	0	0		0	0	1	0
88	1	AP	0	165	51.3	18.843	39	4900	3.79	2.8		1	0	0	0	1	0	1	28	1	0	home	1	0	0		1	0	0	0	1	0	0	0	1			0	0	0	0	1	0	0		0	0	1	0
73	1	AP	0	165	46.7	17.1534	37.1	2300	22.24	2.4	98	1	0	0	0	1	0	1	14	1	0	home	1	0	0		1	0	0	0	1	0	0	0	1			0	0	0	0	1	0	0		0	0	1	0
81	1	AP	0	161	48.9	18.865	36.7	9700	5.26	3.6	97	1	0	0	0	0	0	1	12	1	0	home	1	0	0		1	0	0	0	1	0	0	0	1			0	0	0	0	1	0	0		0	0	1	0
88	1	AP	0	153	83	35.4564	37.6	4800	11.28	3.4	97	0	0	0	0	0	0	1	6	1	0	home	1	0	0		1	0	0	0	1	0	0	0	1			0	0	0	0	1	0	0		0	0	1	0
78	1	AP	0	168	41.6	14.7392	37.2	4100	0.72	4.1		0	0	0	0	0	0	1	7	1	0	home	1	0	0		1	0	0	0	1	0	0	0	1			0	0	0	0	1	0	0		0	0	1	0
66	1	AP	1	149	35	15.7651	36.6	18400	22.67	2.6	91	1	0	0	0	0	1	1	60	1	0	home	1	0	0		0	1	0	0	1	1	1	0	1		1	0	0	0	1	1	1	60		1	1	1	0
36	1	AP	0	166.6	41.9	15.0961	37.6	6100	12.7	2.9	99	0	0	0	1	1	0	1	47	1	0	home	1	0	0		1	0	0	0	1	1	1	1	1		1	1	0	0	1	1	1	47		1	0	1	0
36	1	AP	0	166.6	41	14.7718	35.7	8200	10.46	3.5	99	0	0	0	1	1	1	1	12	1	0	home	1	0	0		0	0	1	0	1	0	0	1	1		1	1	0	0	0	1	1	12		0	0	1	0
23	1	AP	0	153	35.5	15.1651	39.5	10500	5.39	4.7	80	0	0	0	0	1	1	1	12	1	0	home	1	0	0		0	0	1	0	1	0	0	0	1			0	0	0	0	1	1	12		0	0	1	0
22	1	AP	1	135	24.7	13.5528	38.2	4700	1.4	4.2		0	1	1	0	1	1	1	27	1	0	home	1	0	0		0	0	1	0	1	0	0	0	1			0	0	0	0	1	1	27		0	0	1	0
44	1	AP	1	150	46.5	20.6667	39.1	15300	5.11	3.9	97	0	1	0	0	0	1	1	6	1	0	home	1	0	0		0	0	1	0	1	0	0	0	0			0	0	0	0	1	1	6		0	0	1	0
84	1	AP	0	165	48.9	17.9614	37.7	7000	3.76	3.8	96	0	1	0	0	0	1	1	16	0	0	home	1	0	0		0	1	0	0	1	0	0	1	1		1	1	0	1	0	1	1	4		0	0	1	0
79	1	AP	1	159	40.6	16.0595	40.2	16800	5.75	2.8	90	0	0	0	1	1	0	1	38	1	0	home	1	0	0		1	0	0	0	1	0	0	1	1		1	1	0	0	0	1	1	34		1	0	1	0
89	1	AP	0	158	59.1	23.6741	37.3	11700	22.67	3.7	94	1	1	1	0	0	0	1	45	0	0	home	1	0	0		1	0	0	0	1	1	0	1	1		1	1	0	0	0	1	1	33		0	1	1	0
79	1	AP	1	154	31.9	13.4508	38.5	10900	4.77	3.5	96	1	0	1	0	0	0	1	59	1	0	home	1	0	0		0	1	0	0	1	0	0	1	1		1	1	0	0	0	1	1	59		0	1	1	0
76	1	AP	1	149	44.6	20.0892	36.8	9400	21.71	2.1	92	0	1	1	0	0	0	1	22	0	0	home	1	0	0		0	1	0	0	1	0	0	1	1		1	1	0	1	1	1	1	21		0	0	1	0
90	1	AP	1		33.9		36.2	15200	3.46	2.6	72	0	1	1	0	0	0	1	3	0	0	home	1	0	0		0	1	0	0	1	0	0	1	1		1	1	1	0	0	1	1	3		0	0	1	0
82	1	AP	1		33		35.8	7000	3.65	3.5	85	0	0	1	1	0	0	1	16	0	0	home	1	0	0		0	1	0	0	1	0	0	1	1		1	1	0	0	0	1	1	16		0	0	1	0
81	1	AP	0	161	44.3	17.0904	37.3	8700	8.96	2.3	88	1	0	0	0	1	1	1	23	1	0	home	1	0	0		1	0	0	0	1	0	0	1	1		1	1	0	0	0	1	1	12		0	0	1	0
84	1	AP	1	154	34.5	14.5471	37.4	16800	21.9	1.8		0	0	0	0	0	1	1	42	0	0	home	1	0	0		1	0	0	0	1	0	0	1	1		1	1	0	0	0	1	1	24		0	0	1	0
81	1	AP	0	160	35.6	13.9063	36.8	4500	12.85	3		0	0	1	0	1	0	1	38	1	0	home	1	0	0		1	0	0	0	1	0	0	1	1		1	1	0	0	0	1	1	21		0	0	1	0
81	1	AP	0	152	45.8	19.8234	36.8	15100	4.61	1.6		0	1	0	0	0	0	1	56	0	0	home	1	0	0		1	0	0	0	1	0	0	1	1		1	1	0	0	0	1	1	45		0	0	1	0
99	1	AP	1	145	35.7	16.9798	38.7	12300	6.12	3	98	0	0	1	0	0	0	1	2	0	0	home	1	0	0		0	1	0	0	1	0	0	0	1			0	0	0	0	1	1	2		0	0	1	0
96	1	AP	1	140	37.3	19.0306	36.7	11700	16.94	2.1		1	1	1	0	0	1	1	10	1	0	home	1	0	0		0	1	0	0	1	0	0	0	0			0	0	0	0	1	1	9		0	0	1	0
95	1	AP	1		33.2		38.1	11600	13	2.2	78	0	0	1	0	0	1	1	13	1	0	home	1	0	0		0	1	0	0	1	0	0	0	0			0	0	0	0	1	1	13		0	0	1	0
88	1	AP	0	159.6	50.9	19.9826	37.7	11600	11.8	3.3	92	1	0	0	0	1	1	1	2	0	0	home	1	0	0		1	0	0	0	1	0	0	0	0			0	0	0	0	1	1	2		0	0	1	0
80	1	AP	0	154.5	35.9	15.0396	35.2	6100	13.08	2.5		1	0	0	0	0	0	1	28	0	1	home	1	0	0		1	0	0	0	1	0	0	0	1			0	0	0	0	1	1	18		0	1	1	0
84	1	AP	0	170	68.1	23.564	38.2	14900	1.89	3.8	85	0	0	1	0	0	0	1	11	0	1	home	1	0	0		0	1	0	0	1	0	0	0	0			0	0	0	0	1	1	11		1	0	1	0
90	1	AP	0	152	38.9	16.8369	38.3	1800	4.61	2.6		1	0	0	0	1	1	1	12	0	1	home	1	0	0		0	1	0	0	1	0	0	1	1		1	1	0	0	0	1	1	11		0	0	1	0
84	1	AP	0	157	53.2	21.583	39.4	17400	11.86	3		0	1	1	0	1	1	1	18	0	1	home	1	0	0		0	1	0	0	1	0	0	1	1		1	1	0	0	0	1	1	17		0	0	1	0
56	1	AP	1	159	37.2	14.7146	38.1	9100	11.12	3.2	87	1	0	0	0	1	0	1	44	0	1	home	1	0	0		0	1	0	0	1	0	0	1	1		1	1	0	0	0	1	1	44		0	0	1	0
83	1	AP	0	173	54.4	18.1764	37.6	16100	22.83	2.3	92	1	1	0	0	1	0	1	11	0	1	home	1	0	0		0	1	0	0	1	0	0	1	1		1	1	0	0	0	1	1	6		0	0	1	0
89	1	AP	0	159	40.6	16.0595	37.7	8500	18.21	2.5	96	1	0	0	0	0	0	1	15	0	1	home	1	0	0		0	1	0	0	1	0	0	1	1		1	1	0	0	0	1	1	9		0	0	1	0
89	1	AP	0	161	36.5	14.0812	38.1	5300	23.76	3.2	88	1	0	0	0	1	1	1	50	0	1	home	1	0	0		1	0	0	0	1	0	0	1	1		1	1	0	0	0	1	1	24		0	0	1	0
75	1	AP	0	165	75.9	27.8788	36.9	18300	13.06	2.1	92	1	0	1	0	1	0	1	10	0	1	home	1	0	0		1	0	0	0	1	0	0	1	1		1	1	0	0	0	1	1	10		0	0	1	0
86	1	AP	0	159.5	38.9	15.2907	37	7100	3.32	2.2		1	0	0	0	1	0	1	13	0	1	home	1	0	0		1	0	0	0	1	0	0	1	1		1	1	0	0	1	1	1	8		0	0	1	0
82	1	AP	0	164.3	46.1	17.0776	36	15200	17.29	2.6	97	1	0	0	0	1	0	1	7	0	1	home	1	0	0		1	0	0	0	1	0	0	1	1		1	1	0	0	0	1	1	4		0	0	1	0
83	1	AP	1	146	39.4	18.4838	36.8	10300	14.82	2.1	88	0	1	0	0	1	0	1	7	0	1	home	1	0	0		1	0	0	0	1	0	0	1	1		1	1	0	0	0	1	1	7		0	0	1	0
88	1	AP	0	155	51.8	21.5609	38.1	11100	6.04	3.6	96	1	1	1	0	0	1	1	7	0	1	home	1	0	0		1	0	0	0	1	0	0	1	0		1	1	0	0	0	1	1	3		0	0	1	0
88	1	AP	0	157	46.4	18.8243	37.3	10300	15.29	1.8	93	0	0	0	0	1	1	1	7	0	1	home	1	0	0		0	1	0	0	1	0	0	0	1			0	0	0	0	1	1	4		0	0	1	0
100	1	AP	0	155	46	19.1467	35.4	11700	4.06	3		0	0	0	0	1	1	1	15	0	1	home	1	0	0		0	1	0	0	1	0	0	0	1			0	0	0	0	1	1	15		0	0	1	0
82	1	AP	0	156.3	61.5	25.1743	36	19200	20.33	3.1	84	1	1	0	0	1	1	1	2	0	1	home	1	0	0		1	0	0	0	1	0	0	0	1			0	0	0	0	1	1	2		0	0	1	0
58	1	AP	1	147.7	52.3	23.974	35.5	3400	27.12	2.8		1	1	0	0	0	0	1	6	0	1	home	1	0	0		1	0	0	0	1	0	0	0	1			0	0	0	0	1	1	5		0	0	1	0
91	1	AP	0	155	42.4	17.6483	38.2	18000	3.58	3.2	unknown	1	0	0	0	0	0	1	8	0	1	home	1	0	0		1	0	0	0	1	0	0	0	1			0	0	0	0	1	1	8		0	0	1	0
81	1	AP	0	154	44.9	18.9324	36.3	12300	10.83	2.6		1	0	0	0	0	0	1	3	0	1	home	1	0	0		1	0	0	0	1	0	0	0	1			0	0	0	0	1	1	1		0	0	1	0
49	1	AP	0	180	62.7	19.3519	39.2	26100	15.06	2.6	88	1	0	0	0	0	0	1	43	0	1	home	1	0	0		1	0	0	0	1	0	0	0	1			0	0	0	0	1	1	13		0	0	1	0
92	1	AP	1	144	53.2	25.6559	38.1	12400	1.21	3.6	94	0	0	0	0	0	0	1	11	0	1	home	1	0	0		1	0	0	0	1	0	0	0	1			0	0	0	0	1	1	10		0	0	1	0
91	1	AP	1	146	46.3	21.7208	36.4	14700	12.31	2.5	80	0	0	0	0	0	0	1	12	0	1	home	1	0	0		1	0	0	0	1	0	0	0	1			0	0	0	0	1	1	12		0	0	1	0
91	1	AP	0		62.1		38.5	8900	2.89	3.3	60	0	0	1	0	0	0	1	8	0	1	home	1	0	0		1	0	0	0	1	0	0	0	1			0	0	0	0	1	1	8		0	0	1	0
87	1	AP	0	164.2	40.7	15.0955	37	7500	7	3.1		0	0	1	0	0	0	1	14	0	1	home	1	0	0		1	0	0	0	1	0	0	0	1			0	0	0	0	1	1	14		0	0	1	0
95	1	AP	0	145.8	45.1	21.2159	38	2900	0.55	3.5		0	0	0	0	1	0	1	2	0	1	home	1	0	0		0	1	0	0	1	0	0	0	0			0	0	0	0	1	1	2		0	0	1	0
93	1	AP	0	152.8	59.4	25.4413	34.3	10100	2.78	3.4		1	0	1	1	0	1	1	25	0	1	home	1	0	0		1	0	0	0	1	0	0	0	0			0	0	0	0	1	1	25		0	0	1	0
74	1	AP	1	163	55	20.7008	26.4	7900	2.09	3.5	91	1	0	1	1	0	0	1	7	0	1	home	1	0	0		1	0	0	0	1	0	0	0	0			0	0	0	0	1	1	7		0	0	1	0
83	1	AP	0	174	78.3	25.8621		13300	18.85	3		1	1	0	0	0	0	1	1	0	1	home	1	0	0		1	0	0	0	1	0	0	0	0			0	0	0	0	1	1	1		0	0	1	0
77	1	AP	1	143.6	45.4	22.0164		13800	9.74	2.3		0	0	1	0	1	1	1	1	0	1	home	1	0	0		0	1	0	0	1	0	0	0	0			0	0	0	0	1	1	1		0	0	0	0
75	1	AP	0	160.8	50.7	19.6081	unknown	unknown	unknown	unknown	unknown	1	0	0	1	1	0	1	1	0	1	home	1	0	0		0	1	0	0	1	0	0	0	0			0	0	0	0	1	1	1		0	0	0	0
83	1	AP	0					4400	3.37	2.7		1	1	1	0	1	0	1	1	0	1	home	1	0	0		0	1	0	0	1	0	0	0	0			0	0	0	0	1	1	1		0	0	0	0
81	1	AP	0	158.2	53	21.1769		11100	32.22	2.2		1	1	1	0	0	0	1	1	0	1	home	1	0	0		1	0	0	0	1	0	0	0	0			0	0	0	0	1	1	1		0	0	0	0
89	1	AP	1					15100	20.67	2.2		0	0	0	0	0	0	1	1	0	1	home	1	0	0		1	0	0	0	1		0	0	0			0	0	0	0	1	1	1		0	0	0	0
70	0	non-AP	0	175	41	13.3878	36.6	24600	16.09	2.4	93	1	0	0	0	1	0	0	56	0	1		0	0	0		1	0	0	0	0	0	0	0	0			0	0	0	0	0	0			0	0	0	0
85	0	non-AP	0	167	68.6	24.5975	36.2	7500	8.58	3.1	94	0	0	0	0	0	0	0	2	0	1		0	0	0		0	1	0	0	0	0	0	1	0		1	1	0	0	0	0	0	0		0	0	1	1
82	0	non-AP	0	162	55.96	21.323	36.4	12600	9.01	3	92	0	0	0	0	0	0	0	13	0	1		0	0	0		0	0	0	0	0	0	0	0	0			0	0	0	0	0	1	13		1	0	1	0
80	0	non-AP	0	154	37.7	15.8964	38.6	11300	5.2	2.7	93	0	0	0	0	1	0	0	21	0	1		0	0	0		0	1	0	0	0	0	0	0	0			0	0	0	0	0	1	11		0	0	1	0
84	0	non-AP	0	164	70.3	26.1377	36.4	7300		3	92	0	0	0	0	0	1	0	80	0	1		0	0	0		0	0	0	1	0	1	0	0	0			0	0	0	0	0	0	20		0	0	1	0
81	0	non-AP	0	167	49.9	17.8924	36.2	11700	0.69	3	94	1	0	0	0	0	0	0	12	0	1		0	0	0		0	1	0	0	0	0	0	0	0			0	0	0	0	0	0	0		0	0	1	0
87	0	non-AP	0				36.2	8400	15.09	2.5	95	0	0	0	0	0	1	0	2	0	1		0	0	0		1	0	0	0	0	0	0	0	0			0	0	0	0	0	1	4		0	0	0	0
91	0	non-AP	1	149.2	52.1	23.4045	37.7	5800	0.1	4.1	95	1	0	0	0	0	0	0	7	1	0		0	0	0		1	0	0	0	0	0	0	0	0			0	0	0	0	0	0	0		0	0	0	1
87	0	non-AP	1	140	37.8	19.2857	37.5	11900	10.57	3.5		0	0	1	0	0	0	0	9	1	0		0	0	0		1	0	0	0	0	0	0	0	0			0	0	0	0	0	1	3		0	0	1	0
92	0	non-AP	1				39.5	8800	4.63	3.1	89	0	0	0	0	0	0	0	10	0	1		0	0	0		1	0	0	0	0	0	0	0	0			0	0	0	0	0	1	1		0	1	1	0
92	0	non-AP	1	145	38.8	18.4542	37.7	1900	20.69	2.1		1	0	0	0	0	0	0	2	0	1		0	0	0		1	0	0	0	0	0	0	0	0			0	0	0	0	0	1	2		0	0	1	0
67	0	non-AP	0	170	57.3	19.827	37.4	8100	9.65	2.61	96	0	0	0	0	0	0	0	9	1	0		0	0	0		1	0	0	0	0	0	0	0	0			0	0	0	0	0	0	0		0	0	0	1
80	1	AP	0	163	45	16.937	33.6	5700	0.1	3.7	98	0	1	0	0	0	0	1	39	0	1		0	0	0		1	0	0	0	1	0	0	0	0			0	0	0	0	1	1	29		1	1	1	0
82	1	AP	1	151.8	45.4	19.7021	37.5	10800	8.87	1.8	98	1	0	0	0	0	1	1	30	0	1		0	0	0		0	1	0	0	1	0	0	1	0		1	1	0	0	0	1	1	2		0	1	1	0
85	1	AP	0	149.6	52.1	23.2795	38.3	6100	7.69	3.2	91	1	0	0	0	1	1	1	21	0	1		0	0	0		1	0	0	0	1	0	0	0	0			0	0	0	0	1	1	8		0	0	1	0
88	1	AP	1	147	33.4	15.4565	36	5800	0.13	3.7	98	0	1	1	0	0	1	1	2	0	1		0	0	0		1	0	0	0	1	0	0	0	0			0	0	0	0	1	1	3		0	0	1	0
81	1	AP	1	141	31.5	15.8443	37.6	5800	5.61		95	0	0	1	0	0	1	1	139	0	1		0	0	0		1	0	0	0	1	0	0	0	0			0	0	0	0	1	0	0		0	0	1	0
68	1	AP	0	175.5	68	22.0777	36.8	9500	7.26		99	1	1	0	1	1	1	1	43	0	1		0	0	0		0	1	0	0	1	0	0	0	0			0	0	0	0	1	1	38		0	1	1	0
[truncated: 7 more columns]

## Sheet: antibiotics CAP AP
Hospital	Home	The other hospital	Nursing home	pneumonia (non-AP0, AP1)	ABPC	PCG	SBT/ABPC	PIPC	TAZ/PIPC	CTX	CTRX	CTM	IPM/CS	MEPM	PAPM/BP	BIPM	LVFX	CPFX	PZFX	MINO	CLDM	VCM	LZD	AMK	ST
Ishinomaki	1	0	0	1			1		1		1
Ishinomaki	1	0	0	1			1				1
Ishinomaki	1	0	0	1			1				1
Ishinomaki	1	0	0	1			1				1
Ishinomaki	1	0	0	1			1				1										1
Ishinomaki	1	0	0	1			1				1
Ishinomaki	1	0	0	1			1				1										1
Ishinomaki	1	0	0	1			1				1										1
Ishinomaki	1	0	0	1			1				1
Ishinomaki	1	0	0	1			1				1										1
Ishinomaki	1	0	0	1			1				1
Ishinomaki	1	0	0	1			1				1
Ishinomaki	1	0	0	1							1
Ishinomaki	1	0	0	1							1										1
Ishinomaki	1	0	0	1							1
Ishinomaki	1	0	0	1							1										1
Ishinomaki	1	0	0	1							1
Ishinomaki	1	0	0	1							1
Ishinomaki	1	0	0	1							1			1
Ishinomaki	1	0	0	1							1
Ishinomaki	1	0	0	1							1										1
Ishinomaki	1	0	0	1							1
Ishinomaki	1	0	0	1							1
Ishinomaki	1	0	0	1							1										1
Ishinomaki	1	0	0	1							1
Ishinomaki	1	0	0	1							1
Ishinomaki	1	0	0	1							1
Ishinomaki	1	0	0	1							1
Ishinomaki	1	0	0	1							1			1
Ishinomaki	1	0	0	1							1										1
Ishinomaki	1	0	0	1							1										1
Ishinomaki	1	0	0	1							1
Ishinomaki	1	0	0	1							1										1
Ishinomaki	1	0	0	1			1		1
Ishinomaki	1	0	0	1			1		1
Ishinomaki	1	0	0	1			1		1
Ishinomaki	1	0	0	1					1
Ishinomaki	1	0	0	1					1
Ishinomaki	1	0	0	1					1
Ishinomaki	1	0	0	1					1
Ishinomaki	1	0	0	1					1
Ishinomaki	1	0	0	1				1
Ishinomaki	1	0	0	1			1
Ishinomaki	1	0	0	1			1
Ishinomaki	1	0	0	1			1							1			1
Ishinomaki	1	0	0	1			1
Ishinomaki	1	0	0	1			1
Ishinomaki	1	0	0	1			1
Ishinomaki	1	0	0	1			1
Ishinomaki	1	0	0	1			1
Ishinomaki	1	0	0	1			1
Ishinomaki	1	0	0	1			1
Ishinomaki	1	0	0	1			1
Ishinomaki	1	0	0	1			1
Ishinomaki	1	0	0	1			1
Ishinomaki	1	0	0	1			1
Ishinomaki	1	0	0	1			1										1
Ishinomaki	1	0	0	1			1
Ishinomaki	1	0	0	1			1															1
Ishinomaki	1	0	0	1			1
Ishinomaki	1	0	0	1			1
Ishinomaki	1	0	0	1			1
Ishinomaki	1	0	0	1			1
Ishinomaki	1	0	0	1			1
Ishinomaki	1	0	0	1			1
Ishinomaki	1	0	0	1			1
Ishinomaki	1	0	0	1			1
Ishinomaki	1	0	0	1			1
Ishinomaki	1	0	0	1			1
Ishinomaki	1	0	0	1			1
Ishinomaki	1	0	0	1			1
Ishinomaki	1	0	0	1			1
Ishinomaki	1	0	0	1			1
Ishinomaki	1	0	0	1			1
Ishinomaki	1	0	0	1			1
Ishinomaki	1	0	0	1			1
Ishinomaki	1	0	0	1			1
Ishinomaki	1	0	0	1			1
Ishinomaki	1	0	0	1			1
Ishinomaki	1	0	0	1			1
Ishinomaki	1	0	0	1			1
Ishinomaki	1	0	0	1			1							1
Ishinomaki	1	0	0	1			1
Ishinomaki	1	0	0	1			1
Ishinomaki	1	0	0	1			1
Ishinomaki	1	0	0	1			1
Ishinomaki	1	0	0	1			1
Ishinomaki	1	0	0	1			1
Ishinomaki	1	0	0	1			1
Ishinomaki	1	0	0	1			1
Ishinomaki	1	0	0	1			1							1							1
Ishinomaki	1	0	0	1			1
Ishinomaki	1	0	0	1			1
Ishinomaki	1	0	0	1			1
Ishinomaki	1	0	0	1			1
Ishinomaki	1	0	0	1			1
Ishinomaki	1	0	0	1			1
Ishinomaki	1	0	0	1			1													1
Ishinomaki	1	0	0	1			1
Ishinomaki	1	0	0	1			1
Ishinomaki	1	0	0	1			1
Ishinomaki	1	0	0	1			1
Ishinomaki	1	0	0	1			1
Ishinomaki	1	0	0	1			1
Ishinomaki	1	0	0	1			1
Ishinomaki	1	0	0	1			1
Ishinomaki	1	0	0	1			1
Ishinomaki	1	0	0	1			1
Ishinomaki	1	0	0	1			1
Ishinomaki	1	0	0	1			1							1
Ishinomaki	1	0	0	1			1
Ishinomaki	1	0	0	1			1
Ishinomaki	1	0	0	1			1
Ishinomaki	1	0	0	1			1
Ishinomaki	1	0	0	1			1
Ishinomaki	1	0	0	1			1
Ishinomaki	1	0	0	1			1
Ishinomaki	1	0	0	1			1
Ishinomaki	1	0	0	1			1
Ishinomaki	1	0	0	1			1
Ishinomaki	1	0	0	1			1
Ishinomaki	1	0	0	1			1
Ishinomaki	1	0	0	1			1
Ishinomaki	1	0	0	1			1
Ishinomaki	1	0	0	1			1
Ishinomaki	1	0	0	1			1
Ishinomaki	1	0	0	1			1
Ishinomaki	1	0	0	1			1
Ishinomaki	1	0	0	1			1
Ishinomaki	1	0	0	1			1
Ishinomaki	1	0	0	1			1
Ishinomaki	1	0	0	1			1
Ishinomaki	1	0	0	1			1
Ishinomaki	1	0	0	1			1
Ishinomaki	1	0	0	1			1
Ishinomaki	1	0	0	1			1
Ishinomaki	1	0	0	1			1
Ishinomaki	1	0	0	1			1
Ishinomaki	1	0	0	1			1
Ishinomaki	1	0	0	1			1
Ishinomaki	1	0	0	1			1
Ishinomaki	1	0	0	1			1
Ishinomaki	1	0	0	1			1
Ishinomaki	1	0	0	1			1
Ishinomaki	1	0	0	1			1
Ishinomaki	1	0	0	1			1
Ishinomaki	1	0	0	1			1
Ishinomaki	1	0	0	1			1
Ishinomaki	1	0	0	1			1
Ishinomaki	1	0	0	1			1
Ishinomaki	1	0	0	1			1
Ishinomaki	1	0	0	1			1
Ishinomaki	1	0	0	1			1
Ishinomaki	1	0	0	1			1
Ishinomaki	1	0	0	1			1
Ishinomaki	1	0	0	1			1
Ishinomaki	1	0	0	1			1
Ishinomaki	1	0	0	1			1
Ishinomaki	1	0	0	1			1
Ishinomaki	1	0	0	1	1
Ishinomaki	1	0	0	1													1
Ishinomaki	1	0	0	1
Ishinomaki	1	0	0	1
Ishinomaki	1	0	0	1
Ishinomaki	1	0	0	1
Ishinomaki	1	0	0	1
Ishinomaki	1	0	0	1
Ishinomaki	1	0	0	1
Ishinomaki	1	0	0	1													1
Ishinomaki	1	0	0	1
Ishinomaki	1	0	0	1
Ishinomaki	1	0	0	1																	1
Ishinomaki	1	0	0	1																	1
Ishinomaki	1	0	0	1
Ishinomaki	1	0	0	1
Ishinomaki	1	0	0	1
Ishinomaki	1	0	0	1
Ishinomaki	1	0	0	1										1
Kennan	1	0	0	1			1				1
Kennan	1	0	0	1							1
Kennan	1	0	0	1							1
Kennan	1	0	0	1							1
Kennan	1	0	0	1							1
Kennan	1	0	0	1							1
Kennan	1	0	0	1			1		1
Kennan	1	0	0	1				1
Kennan	1	0	0	1			1
Kennan	1	0	0	1			1
Kennan	1	0	0	1			1
Kennan	1	0	0	1										1
Osaki	1	0	0	1	0	0	1	0	0	0	1	0	0	0	0	0	0	0	0	0	0	0	0	0	0
Osaki	1	0	0	1	0	0	1	0	0	0	1	0	0	0	0	0	0	0	0	0	0	0	0	0	0
Osaki	1	0	0	1	0	0	0	0	0	0	1	0	0	1	0	0	0	0	0	0	0	0	0	0	0
Osaki	1	0	0	1	0	0	0	0	0	0	1	0	0	1	0	0	1	0	0	0	0	1	0	0	0
Osaki	1	0	0	1	0	0	0	0	0	0	1	0	0	0	0	0	0	0	0	0	0	0	0	0	0
Osaki	1	0	0	1	0	0	0	0	0	0	1	0	0	0	0	0	0	0	0	0	0	0	0	0	0
Osaki	1	0	0	1	0	0	1	0	1	0	0	0	0	0	0	0	1	0	0	0	0	0	0	0	0
Osaki	1	0	0	1	0	0	1	0	1	0	0	0	0	0	0	0	1	0	0	0	0	0	0	0	0
Osaki	1	0	0	1	0	0	1	0	1	0	0	0	0	0	0	0	0	0	0	0	0	0	0	0	0
Osaki	1	0	0	1	0	0	1	0	1	0	0	0	0	0	0	0	0	0	0	0	0	0	0	0	0
Osaki	1	0	0	1	0	0	0	0	1	0	0	0	0	0	0	0	0	0	0	0	0	0	0	0	0
Osaki	1	0	0	1	0	0	0	0	1	0	0	0	0	0	0	0	0	0	0	0	0	0	0	0	0
Osaki	1	0	0	1	0	0	0	0	1	0	0	0	0	0	0	0	0	0	0	0	0	0	0	0	0
Osaki	1	0	0	1	0	0	0	0	1	0	0	0	0	0	0	0	0	0	0	0	0	0	0	0	0
Osaki	1	0	0	1	0	0	0	0	1	0	0	0	0	0	0	0	0	0	0	0	0	0	0	0	0
Osaki	1	0	0	1	0	0	0	0	1	0	0	0	0	0	0	0	0	0	0	0	0	0	0	0	0
Osaki	1	0	0	1	0	0	0	0	1	0	0	0	0	0	0	0	0	0	0	0	0	0	0	0	0
Osaki	1	0	0	1	0	0	0	0	1	0	0	0	0	0	0	0	1	0	0	0	0	1	0	0	0
Osaki	1	0	0	1	0	0	0	0	1	0	0	0	0	0	0	0	0	0	0	0	0	0	0	0	0
Osaki	1	0	0	1	0	0	0	0	1	0	0	0	0	0	0	0	0	0	0	0	0	0	0	0	0
Osaki	1	0	0	1	0	0	0	0	1	0	0	0	0	0	0	0	1	0	0	0	0	0	0	0	0
Osaki	1	0	0	1	0	0	0	0	1	0	0	0	0	0	0	0	0	0	0	0	0	0	0	0	0
Osaki	1	0	0	1	0	0	0	0	1	0	0	0	0	0	0	0	0	0	0	0	0	0	0	0	0
Osaki	1	0	0	1	0	0	0	0	1	0	0	0	0	0	0	0	0	0	0	0	0	0	0	0	0
Osaki	1	0	0	1	0	0	0	0	1	0	0	0	0	0	0	0	0	0	0	0	0	0	0	0	0
Osaki	1	0	0	1	0	0	1	0	0	0	0	0	0	0	0	0	0	0	0	0	0	0	0	0	0
Osaki	1	0	0	1	0	0	1	0	0	0	0	0	0	0	0	0	0	0	0	0	0	0	0	0	0
Osaki	1	0	0	1	0	0	1	0	0	0	0	0	0	0	0	0	0	0	0	0	0	0	0	0	0
Osaki	1	0	0	1	0	0	1	0	0	0	0	0	0	0	0	0	0	0	0	0	0	0	0	0	0
Osaki	1	0	0	1	0	0	1	0	0	0	0	0	0	0	0	0	0	0	0	0	0	0	0	0	0
Osaki	1	0	0	1	0	0	1	0	0	0	0	0	0	0	0	0	0	0	0	0	0	0	0	0	0
Osaki	1	0	0	1	0	0	1	0	0	0	0	0	0	0	0	0	0	0	0	0	0	0	0	0	0
Osaki	1	0	0	1	0	0	1	0	0	0	0	0	0	0	0	0	0	0	0	0	0	0	0	0	0
Osaki	1	0	0	1	0	0	1	0	0	0	0	0	0	0	0	0	0	0	0	0	0	0	0	0	0
Osaki	1	0	0	1	0	0	1	0	0	0	0	0	0	0	0	0	0	0	0	0	0	0	0	0	0
Osaki	1	0	0	1	0	0	1	0	0	0	0	0	0	0	0	0	0	0	0	0	0	0	0	0	0
Osaki	1	0	0	1	0	0	1	0	0	0	0	0	0	0	0	0	0	0	0	0	0	1	0	0	0
Osaki	1	0	0	1	0	0	1	0	0	0	0	0	0	0	0	0	0	0	0	0	0	0	0	0	0
Osaki	1	0	0	1	0	0	1	0	0	0	0	0	0	0	0	0	0	0	0	0	0	0	0	0	0
Osaki	1	0	0	1	0	0	1	0	0	0	0	0	0	0	0	0	0	0	0	0	0	0	0	0	0
Osaki	1	0	0	1	0	0	1	0	0	0	0	0	0	0	0	0	0	0	0	0	0	0	0	0	0
Osaki	1	0	0	1	0	0	1	0	0	0	0	0	0	0	0	0	0	0	0	0	0	0	0	0	0
Osaki	1	0	0	1	0	0	1	0	0	0	0	0	0	0	0	0	1	0	0	0	0	0	0	0	0
Osaki	1	0	0	1	0	0	1	0	0	0	0	0	0	0	0	0	0	0	0	0	0	0	0	0	0
Osaki	1	0	0	1	0	0	1	0	0	0	0	0	0	0	0	0	0	0	0	0	0	0	0	0	0
Osaki	1	0	0	1	0	0	1	0	0	0	0	0	0	0	0	0	0	0	0	0	0	0	0	0	0
Osaki	1	0	0	1	0	0	1	0	0	0	0	0	0	0	0	0	0	0	0	0	0	0	0	0	0
Osaki	1	0	0	1	0	0	1	0	0	0	0	0	0	0	0	0	0	0	0	0	0	0	0	0	0
Osaki	1	0	0	1	0	0	1	0	0	0	0	0	0	0	0	0	0	0	0	0	0	0	0	0	0
Osaki	1	0	0	1	0	0	1	0	0	0	0	0	0	0	0	0	0	0	0	0	0	0	0	0	0
Osaki	1	0	0	1	0	0	1	0	0	0	0	0	0	0	0	0	0	0	0	0	0	0	0	0	0
Osaki	1	0	0	1	0	0	1	0	0	0	0	0	0	0	0	0	0	0	0	0	0	0	0	0	0
Osaki	1	0	0	1	0	0	1	0	0	0	0	0	0	0	0	0	0	0	0	0	0	0	0	0	0
Osaki	1	0	0	1	0	0	1	0	0	0	0	0	0	0	0	0	0	0	0	0	0	0	0	0	0
Osaki	1	0	0	1	0	0	1	0	0	0	0	0	0	0	0	0	0	0	0	0	0	0	0	0	0
Osaki	1	0	0	1	0	0	1	0	0	0	0	0	0	0	0	0	0	0	0	0	0	0	0	0	0
Osaki	1	0	0	1	0	0	1	0	0	0	0	0	0	0	0	0	0	0	0	0	0	0	0	0	0
Osaki	1	0	0	1	0	0	1	0	0	0	0	0	0	0	0	0	0	0	0	0	0	0	0	0	0
Osaki	1	0	0	1	0	0	1	0	0	0	0	0	0	0	0	0	0	0	0	0	0	0	0	0	0
Osaki	1	0	0	1	0	0	1	0	0	0	0	0	0	0	0	0	0	0	0	0	0	0	0	0	0
Osaki	1	0	0	1	0	0	1	0	0	0	0	0	0	0	0	0	0	0	0	0	0	0	0	0	0
Osaki	1	0	0	1	0	0	1	0	0	0	0	0	0	0	0	0	0	0	0	0	0	0	0	0	0
Osaki	1	0	0	1	0	0	1	0	0	0	0	0	0	0	0	0	0	0	0	0	0	0	0	0	0
Osaki	1	0	0	1	0	0	1	0	0	0	0	0	0	0	0	0	0	0	0	0	0	0	0	0	0
Osaki	1	0	0	1	0	0	1	0	0	0	0	0	0	0	0	0	0	0	0	0	0	0	0	0	0
Osaki	1	0	0	1	0	0	1	0	0	0	0	0	0	0	0	0	0	0	0	0	0	0	0	0	0
Osaki	1	0	0	1	0	0	1	0	0	0	0	0	0	0	0	0	0	0	0	0	0	0	0	0	0
Osaki	1	0	0	1	0	0	1	0	0	0	0	0	0	0	0	0	0	0	0	0	0	0	0	0	0
Osaki	1	0	0	1	0	0	1	0	0	0	0	0	0	0	0	0	0	0	0	0	0	0	0	0	0
Osaki	1	0	0	1	0	0	1	0	0	0	0	0	0	0	0	0	0	0	0	0	0	0	0	0	0
Osaki	1	0	0	1	0	0	1	0	0	0	0	0	0	0	0	0	0	0	0	0	0	0	0	0	0
Osaki	1	0	0	1	0	0	1	0	0	0	0	0	0	0	0	0	0	0	0	0	0	0	0	0	0
Osaki	1	0	0	1	0	0	1	0	0	0	0	0	0	0	0	0	0	0	0	0	0	0	0	0	0
Osaki	1	0	0	1	0	0	1	0	0	0	0	0	0	0	0	0	0	0	0	0	0	0	0	0	0
Osaki	1	0	0	1	0	0	1	0	0	0	0	0	0	0	0	0	0	0	0	0	0	0	0	0	0
Osaki	1	0	0	1	0	0	1	0	0	0	0	0	0	0	0	0	0	0	0	0	0	0	0	0	0
Osaki	1	0	0	1	0	0	1	0	0	0	0	0	0	0	0	0	0	0	0	0	0	0	0	0	0
Osaki	1	0	0	1	0	0	1	0	0	0	0	0	0	0	0	0	0	0	0	0	0	0	0	0	0
Osaki	1	0	0	1	0	0	1	0	0	0	0	0	0	0	0	0	0	0	0	0	0	0	0	0	0
Osaki	1	0	0	1	0	0	1	0	0	0	0	0	0	0	0	0	0	0	0	0	0	0	0	0	0
Osaki	1	0	0	1	0	0	1	0	0	0	0	0	0	0	0	0	0	0	0	0	0	0	0	0	0
Osaki	1	0	0	1	0	0	1	0	0	0	0	0	0	0	0	0	0	0	0	0	0	0	0	0	0
Osaki	1	0	0	1	0	0	1	0	0	0	0	0	0	0	0	0	0	0	0	0	0	0	0	0	0
Osaki	1	0	0	1	0	0	1	0	0	0	0	0	0	0	0	0	0	0	0	0	0	0	0	0	0
Osaki	1	0	0	1	0	0	1	0	0	0	0	0	0	0	0	0	0	0	0	0	0	0	0	0	0
Osaki	1	0	0	1	0	0	0	0	0	0	0	0	0	0	0	0	1	0	0	0	0	0	0	0	0
Osaki	1	0	0	1	0	0	0	0	0	0	0	0	0	1	0	0	0	0	0	0	0	0	0	0	0
Osaki	1	0	0	1	0	0	0	0	0	0	0	0	0	0	0	0	0	0	0	0	0	0	0	0	0
Osaki	1	0	0	1	0	0	0	0	0	0	0	0	0	0	0	0	0	0	0	0	0	0	0	0	0
Osaki	1	0	0	1	0	0	0	0	0	0	0	0	0	0	0	0	0	0	0	0	0	0	0	0	0
Rosai	1	0	0	1			1	1			1
Rosai	1	0	0	1			1				1
Rosai	1	0	0	1			1				1
Rosai	1	0	0	1							1
Rosai	1	0	0	1							1
Rosai	1	0	0	1							1
Rosai	1	0	0	1							1
Rosai	1	0	0	1							1
Rosai	1	0	0	1							1
Rosai	1	0	0	1			1		1
Rosai	1	0	0	1					1								1			1
Rosai	1	0	0	1					1										1
Rosai	1	0	0	1			1
Rosai	1	0	0	1			1
Rosai	1	0	0	1			1
Rosai	1	0	0	1			1
Rosai	1	0	0	1			1
Rosai	1	0	0	1			1
Rosai	1	0	0	1			1
Rosai	1	0	0	1			1										1
SCH	1	0	0	1							1
SCH	1	0	0	1							1
SCH	1	0	0	1							1
SCH	1	0	0	1							1
SCH	1	0	0	1					1
SCH	1	0	0	1					1
SCH	1	0	0	1					1
SCH	1	0	0	1					1
SCH	1	0	0	1			1
SCH	1	0	0	1			1
SCH	1	0	0	1			1
SCH	1	0	0	1			1
SCH	1	0	0	1			1
SCH	1	0	0	1			1
SCH	1	0	0	1			1
SCH	1	0	0	1			1
SCH	1	0	0	1			1
SCH	1	0	0	1			1
SCH	1	0	0	1			1
SCH	1	0	0	1			1
SCH	1	0	0	1			1
SCH	1	0	0	1			1
SCH	1	0	0	1			1
SCH	1	0	0	1			1
SCH	1	0	0	1			1
SCH	1	0	0	1			1
SCH	1	0	0	1			1
SCH	1	0	0	1			1
SCH	1	0	0	1			1
SCH	1	0	0	1			1
SCH	1	0	0	1			1
SCH	1	0	0	1			1
SCH	1	0	0	1			1
SCH	1	0	0	1			1
SCH	1	0	0	1			1
SCH	1	0	0	1			1
SCH	1	0	0	1			1
SCH	1	0	0	1			1
SCH	1	0	0	1			1
SCH	1	0	0	1			1
SCH	1	0	0	1			1
SCH	1	0	0	1			1
SCH	1	0	0	1	1
SCH	1	0	0	1	1
SCH	1	0	0	1										1
SCH	1	0	0	1																1			1
SCH	1	0	0	1													1			1
SMC	1	0	0	1	0	0	0	0	0	0	1	0	0	0	0	0	0	0	0	0	0	0	0	0	0
SMC	1	0	0	1	0	0	0	0	1	0	0	0	0	0	0	0	0	0	0	0	0	0	0	0	0
SMC	1	0	0	1	0	0	1	0	0	0	0	0	0	0	0	0	1	0	0	0	0	0	0	0	0
TMPU	1	0	0	1							1	1		1
TMPU	1	0	0	1					1		1
TMPU	1	0	0	1			1				1
TMPU	1	0	0	1			1				1
TMPU	1	0	0	1			1				1
TMPU	1	0	0	1							1
TMPU	1	0	0	1							1
TMPU	1	0	0	1							1
TMPU	1	0	0	1							1
TMPU	1	0	0	1							1
TMPU	1	0	0	1							1
TMPU	1	0	0	1							1
TMPU	1	0	0	1							1
TMPU	1	0	0	1							1
TMPU	1	0	0	1							1
TMPU	1	0	0	1							1
TMPU	1	0	0	1							1
TMPU	1	0	0	1							1
TMPU	1	0	0	1							1
TMPU	1	0	0	1							1
TMPU	1	0	0	1							1
TMPU	1	0	0	1							1
TMPU	1	0	0	1							1
TMPU	1	0	0	1							1
TMPU	1	0	0	1							1			1
TMPU	1	0	0	1							1
TMPU	1	0	0	1							1
TMPU	1	0	0	1							1
TMPU	1	0	0	1							1
TMPU	1	0	0	1							1
TMPU	1	0	0	1							1
TMPU	1	0	0	1							1
TMPU	1	0	0	1							1
TMPU	1	0	0	1			1		1
TMPU	1	0	0	1			1		1
TMPU	1	0	0	1			1		1
TMPU	1	0	0	1					1
TMPU	1	0	0	1					1
TMPU	1	0	0	1					1					1
TMPU	1	0	0	1					1
TMPU	1	0	0	1					1
TMPU	1	0	0	1					1
TMPU	1	0	0	1					1
TMPU	1	0	0	1					1
TMPU	1	0	0	1					1
TMPU	1	0	0	1				1
TMPU	1	0	0	1				1
TMPU	1	0	0	1			1
TMPU	1	0	0	1			1
TMPU	1	0	0	1			1
TMPU	1	0	0	1			1
TMPU	1	0	0	1			1
TMPU	1	0	0	1			1
TMPU	1	0	0	1			1
TMPU	1	0	0	1			1
TMPU	1	0	0	1			1
TMPU	1	0	0	1			1
TMPU	1	0	0	1			1
TMPU	1	0	0	1			1
TMPU	1	0	0	1			1
TMPU	1	0	0	1			1
TMPU	1	0	0	1			1
TMPU	1	0	0	1			1
TMPU	1	0	0	1			1
TMPU	1	0	0	1			1
TMPU	1	0	0	1			1
TMPU	1	0	0	1			1
TMPU	1	0	0	1			1
TMPU	1	0	0	1			1
TMPU	1	0	0	1			1
TMPU	1	0	0	1			1
TMPU	1	0	0	1			1
TMPU	1	0	0	1			1
TMPU	1	0	0	1			1
TMPU	1	0	0	1			1
TMPU	1	0	0	1			1
TMPU	1	0	0	1			1
TMPU	1	0	0	1			1
TMPU	1	0	0	1
TMPU	1	0	0	1										1
TMPU	1	0	0	1
TMPU	1	0	0	1
TMPU	1	0	0	1													1
TMPU	1	0	0	1
TMPU	1	0	0	1										1
TMPU	1	0	0	1
TMPU	1	0	0	1
TMPU	1	0	0	1
TMPU	1	0	0	1
TMPU	1	0	0	1
TMPU	1	0	0	1												1	1
TMPU	1	0	0	1
TMPU	1	0	0	1										1									1
TMPU	1	0	0	1
TUH	1	0	0	1			1				1
TUH	1	0	0	1							1
TUH	1	0	0	1					1													1
TUH	1	0	0	1					1
TUH	1	0	0	1					1
TUH	1	0	0	1					1
TUH	1	0	0	1					1								1
TUH	1	0	0	1					1
TUH	1	0	0	1			1
TUH	1	0	0	1			1										1
TUH	1	0	0	1			1							1
TUH	1	0	0	1			1
TUH	1	0	0	1			1
TUH	1	0	0	1			1
TUH	1	0	0	1			1
TUH	1	0	0	1			1
TUH	1	0	0	1			1
TUH	1	0	0	1			1
TUH	1	0	0	1			1
TUH	1	0	0	1			1
TUH	1	0	0	1			1							1
TUH	1	0	0	1			1
TUH	1	0	0	1			1
TUH	1	0	0	1																	1
TUH	1	0	0	1
TUH	1	0	0	1

## Sheet: antibiotics CAP non-AP
Hospital	Home	The other hospital	Nursing home	pneumonia (non-AP0, AP1)	ABPC	PCG	SBT/ABPC	PIPC	TAZ/PIPC	CTX	CTRX	CTM	IPM/CS	MEPM	PAPM/BP	BIPM	LVFX	CPFX	PZFX	MINO	CLDM	VCM	LZD	AMK	ST
TMPU	1	0	0	0						1	1
TMPU	1	0	0	0					1		1			1
TMPU	1	0	0	0					1		1
TMPU	1	0	0	0					1		1
TMPU	1	0	0	0					1		1
TMPU	1	0	0	0			1				1
TMPU	1	0	0	0			1				1
TMPU	1	0	0	0			1				1
TMPU	1	0	0	0			1				1
TMPU	1	0	0	0			1				1
TMPU	1	0	0	0			1				1
TMPU	1	0	0	0		1					1			1			1
TMPU	1	0	0	0							1
TMPU	1	0	0	0							1
TMPU	1	0	0	0							1
TMPU	1	0	0	0							1
TMPU	1	0	0	0							1
TMPU	1	0	0	0							1
TMPU	1	0	0	0							1
TMPU	1	0	0	0							1						1
TMPU	1	0	0	0							1
TMPU	1	0	0	0							1
TMPU	1	0	0	0							1
TMPU	1	0	0	0							1			1			1
TMPU	1	0	0	0							1
TMPU	1	0	0	0							1
TMPU	1	0	0	0							1
TMPU	1	0	0	0							1
TMPU	1	0	0	0							1
TMPU	1	0	0	0							1						1
TMPU	1	0	0	0							1
TMPU	1	0	0	0							1
TMPU	1	0	0	0							1
TMPU	1	0	0	0							1
TMPU	1	0	0	0							1
TMPU	1	0	0	0							1
TMPU	1	0	0	0							1
TMPU	1	0	0	0							1
TMPU	1	0	0	0							1
TMPU	1	0	0	0							1
TMPU	1	0	0	0							1
TMPU	1	0	0	0							1
TMPU	1	0	0	0							1
TMPU	1	0	0	0							1
TMPU	1	0	0	0							1
TMPU	1	0	0	0							1
TMPU	1	0	0	0							1
TMPU	1	0	0	0							1
TMPU	1	0	0	0							1
TMPU	1	0	0	0							1
TMPU	1	0	0	0							1						1			1
TMPU	1	0	0	0							1						1
TMPU	1	0	0	0							1
TMPU	1	0	0	0							1
TMPU	1	0	0	0							1
TMPU	1	0	0	0							1
TMPU	1	0	0	0							1
TMPU	1	0	0	0							1
TMPU	1	0	0	0							1
TMPU	1	0	0	0							1
TMPU	1	0	0	0							1
TMPU	1	0	0	0							1
TMPU	1	0	0	0							1
TMPU	1	0	0	0							1
TMPU	1	0	0	0							1
TMPU	1	0	0	0							1
TMPU	1	0	0	0							1
TMPU	1	0	0	0							1
TMPU	1	0	0	0							1
TMPU	1	0	0	0							1			1
TMPU	1	0	0	0							1
TMPU	1	0	0	0							1
TMPU	1	0	0	0							1
TMPU	1	0	0	0							1
TMPU	1	0	0	0							1
TMPU	1	0	0	0							1
TMPU	1	0	0	0							1
TMPU	1	0	0	0							1
TMPU	1	0	0	0							1
TMPU	1	0	0	0							1
TMPU	1	0	0	0							1
TMPU	1	0	0	0							1			1
TMPU	1	0	0	0							1
TMPU	1	0	0	0							1
TMPU	1	0	0	0							1
TMPU	1	0	0	0							1
TMPU	1	0	0	0							1
TMPU	1	0	0	0							1
TMPU	1	0	0	0							1
TMPU	1	0	0	0							1
TMPU	1	0	0	0							1
TMPU	1	0	0	0							1
TMPU	1	0	0	0							1
TMPU	1	0	0	0							1
TMPU	1	0	0	0							1
TMPU	1	0	0	0							1
TMPU	1	0	0	0							1
TMPU	1	0	0	0							1
TMPU	1	0	0	0							1
TMPU	1	0	0	0							1
TMPU	1	0	0	0							1
TMPU	1	0	0	0							1
TMPU	1	0	0	0							1						1
TMPU	1	0	0	0							1
TMPU	1	0	0	0							1
TMPU	1	0	0	0							1
TMPU	1	0	0	0							1
TMPU	1	0	0	0							1
TMPU	1	0	0	0							1
TMPU	1	0	0	0							1									1
TMPU	1	0	0	0							1
TMPU	1	0	0	0							1						1
TMPU	1	0	0	0							1
TMPU	1	0	0	0							1
TMPU	1	0	0	0							1
TMPU	1	0	0	0							1
TMPU	1	0	0	0						1				1
TMPU	1	0	0	0			1		1
TMPU	1	0	0	0			1		1
TMPU	1	0	0	0			1		1
TMPU	1	0	0	0			1		1
TMPU	1	0	0	0					1
TMPU	1	0	0	0					1
TMPU	1	0	0	0					1
TMPU	1	0	0	0					1											1
TMPU	1	0	0	0					1
TMPU	1	0	0	0					1					1			1			1
TMPU	1	0	0	0					1
TMPU	1	0	0	0					1
TMPU	1	0	0	0					1
TMPU	1	0	0	0					1
TMPU	1	0	0	0					1
TMPU	1	0	0	0					1
TMPU	1	0	0	0					1
TMPU	1	0	0	0					1
TMPU	1	0	0	0					1
TMPU	1	0	0	0					1
TMPU	1	0	0	0					1
TMPU	1	0	0	0					1
TMPU	1	0	0	0					1
TMPU	1	0	0	0					1
TMPU	1	0	0	0					1
TMPU	1	0	0	0					1
TMPU	1	0	0	0					1
TMPU	1	0	0	0					1							1
TMPU	1	0	0	0					1
TMPU	1	0	0	0				1
TMPU	1	0	0	0				1
TMPU	1	0	0	0				1									1
TMPU	1	0	0	0				1
TMPU	1	0	0	0				1
TMPU	1	0	0	0			1										1			1
TMPU	1	0	0	0			1
TMPU	1	0	0	0			1
TMPU	1	0	0	0			1
TMPU	1	0	0	0			1							1
TMPU	1	0	0	0			1
TMPU	1	0	0	0			1
TMPU	1	0	0	0			1
TMPU	1	0	0	0			1
TMPU	1	0	0	0			1
TMPU	1	0	0	0			1										1
TMPU	1	0	0	0			1
TMPU	1	0	0	0			1
TMPU	1	0	0	0			1
TMPU	1	0	0	0			1
TMPU	1	0	0	0			1
TMPU	1	0	0	0			1
TMPU	1	0	0	0			1
TMPU	1	0	0	0			1
TMPU	1	0	0	0			1
TMPU	1	0	0	0			1
TMPU	1	0	0	0			1
TMPU	1	0	0	0			1
TMPU	1	0	0	0			1
TMPU	1	0	0	0			1
TMPU	1	0	0	0			1
TMPU	1	0	0	0			1
TMPU	1	0	0	0			1
TMPU	1	0	0	0			1
TMPU	1	0	0	0			1
TMPU	1	0	0	0			1																		1
TMPU	1	0	0	0			1
TMPU	1	0	0	0			1
TMPU	1	0	0	0			1
TMPU	1	0	0	0			1
TMPU	1	0	0	0			1
TMPU	1	0	0	0			1
TMPU	1	0	0	0			1
TMPU	1	0	0	0			1
TMPU	1	0	0	0			1
TMPU	1	0	0	0			1
TMPU	1	0	0	0			1
TMPU	1	0	0	0			1
TMPU	1	0	0	0										1
TMPU	1	0	0	0
TMPU	1	0	0	0													1
TMPU	1	0	0	0										1
TMPU	1	0	0	0																1
TMPU	1	0	0	0													1
TMPU	1	0	0	0													1
TMPU	1	0	0	0													1			1
TMPU	1	0	0	0													1
TMPU	1	0	0	0									1							1				1
TMPU	1	0	0	0													1
TMPU	1	0	0	0										1											1
TMPU	1	0	0	0
TMPU	1	0	0	0
TMPU	1	0	0	0										1
TMPU	1	0	0	0																	1
TMPU	1	0	0	0												1
TMPU	1	0	0	0
TMPU	1	0	0	0													1
TMPU	1	0	0	0													1
TMPU	1	0	0	0										1
TMPU	1	0	0	0													1
TMPU	1	0	0	0													1
TMPU	1	0	0	0
TMPU	1	0	0	0										1
TMPU	1	0	0	0										1
TMPU	1	0	0	0													1
TMPU	1	0	0	0													1			1
TMPU	1	0	0	0										1
TMPU	1	0	0	0													1
TMPU	1	0	0	0
TMPU	1	0	0	0										1
TMPU	1	0	0	0																					1
TMPU	1	0	0	0
Ishinomaki	1	0	0	0				1		1	1
Ishinomaki	1	0	0	0				1	1		1
Ishinomaki	1	0	0	0					1		1
Ishinomaki	1	0	0	0				1			1			1			1
Ishinomaki	1	0	0	0			1				1
Ishinomaki	1	0	0	0			1				1									1
Ishinomaki	1	0	0	0			1				1
Ishinomaki	1	0	0	0							1
Ishinomaki	1	0	0	0							1									1
Ishinomaki	1	0	0	0							1
Ishinomaki	1	0	0	0							1
Ishinomaki	1	0	0	0							1
Ishinomaki	1	0	0	0							1
Ishinomaki	1	0	0	0							1
Ishinomaki	1	0	0	0							1
Ishinomaki	1	0	0	0							1
Ishinomaki	1	0	0	0							1
Ishinomaki	1	0	0	0							1
Ishinomaki	1	0	0	0							1
Ishinomaki	1	0	0	0							1
Ishinomaki	1	0	0	0							1
Ishinomaki	1	0	0	0							1			1
Ishinomaki	1	0	0	0							1
Ishinomaki	1	0	0	0							1
Ishinomaki	1	0	0	0							1
Ishinomaki	1	0	0	0							1
Ishinomaki	1	0	0	0							1
Ishinomaki	1	0	0	0							1
Ishinomaki	1	0	0	0							1						1			1
Ishinomaki	1	0	0	0							1
Ishinomaki	1	0	0	0							1						1				1
Ishinomaki	1	0	0	0							1
Ishinomaki	1	0	0	0							1										1
Ishinomaki	1	0	0	0							1									1
Ishinomaki	1	0	0	0							1
Ishinomaki	1	0	0	0							1
Ishinomaki	1	0	0	0							1										1
Ishinomaki	1	0	0	0							1
Ishinomaki	1	0	0	0							1									1
Ishinomaki	1	0	0	0							1
Ishinomaki	1	0	0	0							1
Ishinomaki	1	0	0	0							1
Ishinomaki	1	0	0	0							1
Ishinomaki	1	0	0	0							1
Ishinomaki	1	0	0	0							1
Ishinomaki	1	0	0	0							1
Ishinomaki	1	0	0	0							1
Ishinomaki	1	0	0	0							1
Ishinomaki	1	0	0	0							1						1
Ishinomaki	1	0	0	0							1
Ishinomaki	1	0	0	0							1
Ishinomaki	1	0	0	0							1							1
Ishinomaki	1	0	0	0							1
Ishinomaki	1	0	0	0			1			1				1
Ishinomaki	1	0	0	0						1
Ishinomaki	1	0	0	0				1	1
Ishinomaki	1	0	0	0			1		1
Ishinomaki	1	0	0	0			1		1
Ishinomaki	1	0	0	0			1		1
Ishinomaki	1	0	0	0					1
Ishinomaki	1	0	0	0					1
Ishinomaki	1	0	0	0					1
Ishinomaki	1	0	0	0			1	1
Ishinomaki	1	0	0	0			1
Ishinomaki	1	0	0	0			1
Ishinomaki	1	0	0	0			1
Ishinomaki	1	0	0	0			1
Ishinomaki	1	0	0	0			1
Ishinomaki	1	0	0	0			1
Ishinomaki	1	0	0	0			1
Ishinomaki	1	0	0	0			1
Ishinomaki	1	0	0	0			1							1							1
Ishinomaki	1	0	0	0			1
Ishinomaki	1	0	0	0			1
Ishinomaki	1	0	0	0			1
Ishinomaki	1	0	0	0			1
Ishinomaki	1	0	0	0			1
Ishinomaki	1	0	0	0			1										1
Ishinomaki	1	0	0	0			1
Ishinomaki	1	0	0	0			1
Ishinomaki	1	0	0	0			1
Ishinomaki	1	0	0	0			1
Ishinomaki	1	0	0	0			1							1
Ishinomaki	1	0	0	0			1
Ishinomaki	1	0	0	0			1
Ishinomaki	1	0	0	0			1
Ishinomaki	1	0	0	0			1
Ishinomaki	1	0	0	0			1
Ishinomaki	1	0	0	0			1
Ishinomaki	1	0	0	0			1
Ishinomaki	1	0	0	0			1
Ishinomaki	1	0	0	0			1
Ishinomaki	1	0	0	0			1										1
Ishinomaki	1	0	0	0			1
Ishinomaki	1	0	0	0			1
Ishinomaki	1	0	0	0			1							1
Ishinomaki	1	0	0	0			1
Ishinomaki	1	0	0	0			1
Ishinomaki	1	0	0	0			1
Ishinomaki	1	0	0	0			1
Ishinomaki	1	0	0	0			1							1				1
Ishinomaki	1	0	0	0			1
Ishinomaki	1	0	0	0			1
Ishinomaki	1	0	0	0			1
Ishinomaki	1	0	0	0			1
Ishinomaki	1	0	0	0			1
Ishinomaki	1	0	0	0			1										1
Ishinomaki	1	0	0	0			1
Ishinomaki	1	0	0	0			1
Ishinomaki	1	0	0	0			1
Ishinomaki	1	0	0	0			1
Ishinomaki	1	0	0	0			1
Ishinomaki	1	0	0	0			1
Ishinomaki	1	0	0	0			1
Ishinomaki	1	0	0	0			1
Ishinomaki	1	0	0	0			1
Ishinomaki	1	0	0	0			1
Ishinomaki	1	0	0	0			1
Ishinomaki	1	0	0	0			1
Ishinomaki	1	0	0	0			1
Ishinomaki	1	0	0	0			1
Ishinomaki	1	0	0	0			1
Ishinomaki	1	0	0	0			1
Ishinomaki	1	0	0	0			1
Ishinomaki	1	0	0	0			1
Ishinomaki	1	0	0	0			1
Ishinomaki	1	0	0	0			1
Ishinomaki	1	0	0	0			1
Ishinomaki	1	0	0	0			1
Ishinomaki	1	0	0	0			1
Ishinomaki	1	0	0	0			1
Ishinomaki	1	0	0	0			1
Ishinomaki	1	0	0	0			1
Ishinomaki	1	0	0	0			1
Ishinomaki	1	0	0	0			1
Ishinomaki	1	0	0	0			1
Ishinomaki	1	0	0	0	1
Ishinomaki	1	0	0	0
Ishinomaki	1	0	0	0										1
Ishinomaki	1	0	0	0
Ishinomaki	1	0	0	0
Ishinomaki	1	0	0	0
Ishinomaki	1	0	0	0
Ishinomaki	1	0	0	0
Ishinomaki	1	0	0	0													1
Ishinomaki	1	0	0	0													1
Ishinomaki	1	0	0	0													1
Ishinomaki	1	0	0	0										1
Ishinomaki	1	0	0	0													1
SMC	1	0	0	0	0	0	0	0	1	0	1	0	0	0	0	0	0	0	0	0	0	0	0	0	0
SMC	1	0	0	0	0	0	1	0	0	0	1	0	0	0	0	0	0	0	0	0	0	0	0	0	0
SMC	1	0	0	0	0	0	0	0	0	0	1	0	0	0	0	0	0	0	0	0	0	0	0	0	0
SMC	1	0	0	0	0	0	0	0	0	0	1	0	0	0	0	0	0	0	0	0	0	0	0	0	0
SMC	1	0	0	0	0	0	0	0	0	0	1	0	0	0	0	0	0	0	0	0	0	0	0	0	0
SMC	1	0	0	0	0	0	0	0	0	0	1	0	0	0	0	0	0	0	0	0	0	0	0	0	0
SMC	1	0	0	0	0	0	0	0	0	0	1	0	0	0	0	0	0	0	0	0	0	0	0	0	0
SMC	1	0	0	0	0	0	0	0	0	0	1	0	0	0	0	0	0	0	0	0	0	0	0	0	0
SMC	1	0	0	0	0	0	0	0	0	0	1	0	0	0	0	0	0	0	0	0	0	0	0	0	0
SMC	1	0	0	0	0	0	0	0	0	0	1	0	0	0	0	0	0	0	0	0	0	0	0	0	0
SMC	1	0	0	0	0	0	0	0	0	0	1	0	0	0	0	0	0	0	0	0	0	0	0	0	0
SMC	1	0	0	0	0	0	0	0	0	0	1	0	0	0	0	0	0	0	0	0	0	0	0	0	0
SMC	1	0	0	0	0	0	0	0	0	0	1	0	0	0	0	0	0	0	0	0	0	0	0	0	0
SMC	1	0	0	0	0	0	0	0	0	0	1	0	0	0	0	0	0	0	0	0	0	0	0	0	0
SMC	1	0	0	0	0	0	0	0	0	0	1	0	0	0	0	0	0	0	0	0	0	0	0	0	0
SMC	1	0	0	0	0	0	0	0	0	0	1	0	0	0	0	0	0	0	0	0	0	0	0	0	0
SMC	1	0	0	0	0	0	0	0	0	0	1	0	0	0	0	0	0	0	0	0	0	0	0	0	0
SMC	1	0	0	0	0	0	0	0	0	0	1	0	0	0	0	0	0	0	0	0	0	0	0	0	0
SMC	1	0	0	0	0	0	0	0	0	0	1	0	0	0	0	0	0	0	0	0	0	0	0	0	0
SMC	1	0	0	0	0	0	0	0	0	0	1	0	0	0	0	0	0	0	0	0	0	0	0	0	0
SMC	1	0	0	0	0	0	0	0	0	0	1	0	0	0	0	0	0	0	0	0	0	0	0	0	0
SMC	1	0	0	0	0	0	0	0	0	0	1	0	0	0	0	0	0	0	0	0	0	0	0	0	0
SMC	1	0	0	0	0	0	0	0	0	0	1	0	0	0	0	0	0	0	0	0	0	0	0	0	0
SMC	1	0	0	0	0	0	0	0	0	0	1	0	0	0	0	0	0	0	0	0	0	0	0	0	0
SMC	1	0	0	0	0	0	0	0	0	0	1	0	0	0	0	0	0	0	0	0	0	0	0	0	0
SMC	1	0	0	0	0	0	0	0	0	0	1	0	0	0	0	0	0	0	0	0	0	0	0	0	0
SMC	1	0	0	0	0	0	0	0	1	0	0	0	0	0	0	0	0	0	0	0	0	0	0	0	0
SMC	1	0	0	0	0	0	0	0	1	0	0	0	0	0	0	0	0	0	0	0	0	0	0	0	0
SMC	1	0	0	0	0	0	0	0	1	0	0	0	0	0	0	0	0	0	0	0	0	0	0	0	0
SMC	1	0	0	0	0	0	0	0	1	0	0	0	0	0	0	0	0	0	0	0	0	0	0	0	0
SMC	1	0	0	0	0	0	0	0	1	0	0	0	0	0	0	0	0	0	0	0	0	0	0	0	0
SMC	1	0	0	0	0	0	0	1	0	0	0	0	0	0	0	0	0	0	0	0	0	0	0	0	0
SMC	1	0	0	0	0	0	1	0	0	0	0	0	0	0	0	0	0	0	0	0	0	0	0	0	0
SMC	1	0	0	0	0	0	1	0	0	0	0	0	0	0	0	0	0	0	0	0	0	0	0	0	0
SMC	1	0	0	0	0	0	1	0	0	0	0	0	0	0	0	0	0	0	0	0	0	0	0	0	0
SMC	1	0	0	0	0	0	1	0	0	0	0	0	0	0	0	0	0	0	0	0	0	0	0	0	0
SMC	1	0	0	0	0	0	1	0	0	0	0	0	0	0	0	0	0	0	0	0	0	0	0	0	0
SMC	1	0	0	0	0	0	1	0	0	0	0	0	0	0	0	0	0	0	0	0	0	0	0	0	0
SMC	1	0	0	0	0	0	1	0	0	0	0	0	0	0	0	0	0	0	0	0	0	0	0	0	0
SMC	1	0	0	0	0	0	1	0	0	0	0	0	0	0	0	0	0	0	0	0	0	0	0	0	0
SMC	1	0	0	0	0	0	1	0	0	0	0	0	0	0	0	0	0	0	0	0	0	0	0	0	0
SMC	1	0	0	0	0	0	1	0	0	0	0	0	0	0	0	0	0	0	0	0	0	0	0	0	0
SMC	1	0	0	0	0	0	1	0	0	0	0	0	0	0	0	0	0	0	0	0	0	0	0	0	0
SMC	1	0	0	0	0	0	1	0	0	0	0	0	0	0	0	0	0	0	0	0	0	0	0	0	0
SMC	1	0	0	0	0	0	1	0	0	0	0	0	0	0	0	0	1	0	0	0	0	0	0	0	0
SMC	1	0	0	0	0	0	1	0	0	0	0	0	0	0	0	0	0	0	0	0	0	0	0	0	0
SMC	1	0	0	0	0	0	1	0	0	0	0	0	0	0	0	0	0	0	0	0	0	0	0	0	0
SMC	1	0	0	0	0	0	1	0	0	0	0	0	0	0	0	0	0	0	0	0	0	0	0	0	0
SMC	1	0	0	0	0	0	1	0	0	0	0	0	0	0	0	0	0	0	0	0	0	0	0	0	0
SMC	1	0	0	0	0	0	1	0	0	0	0	0	0	0	0	0	0	0	0	0	0	0	0	0	0
SMC	1	0	0	0	0	0	1	0	0	0	0	0	0	0	0	0	0	0	0	0	0	0	0	0	0
SMC	1	0	0	0	0	0	1	0	0	0	0	0	0	0	0	0	0	0	0	0	0	0	0	0	0
SMC	1	0	0	0	0	0	1	0	0	0	0	0	0	0	0	0	0	0	0	0	0	0	0	0	0
SMC	1	0	0	0	0	0	1	0	0	0	0	0	0	0	0	0	0	0	0	0	0	0	0	0	0
SMC	1	0	0	0	0	0	0	0	0	0	0	0	0	0	0	0	1	0	0	0	0	0	0	0	0
SMC	1	0	0	0	0	0	0	0	0	0	0	0	0	0	0	0	1	0	0	0	0	0	0	0	0
SMC	1	0	0	0	0	0	0	0	0	0	0	0	0	0	0	0	0	1	0	0	0	0	0	0	0
SMC	1	0	0	0	0	0	0	0	0	0	0	0	0	0	0	0	1	0	0	0	0	0	0	0	0
SMC	1	0	0	0	0	0	0	0	0	0	0	0	0	0	0	0	0	0	0	0	0	1	0	0	0
SMC	1	0	0	0	0	0	0	0	0	0	0	0	0	1	0	0	0	0	0	0	0	0	0	0	0
SMC	1	0	0	0	0	0	0	0	0	0	0	0	0	0	0	0	0	0	0	0	0	0	0	0	0
SMC	1	0	0	0	0	0	0	0	0	0	0	0	0	0	0	0	1	0	0	0	0	0	0	0	0
SMC	1	0	0	0	0	0	0	0	0	0	0	0	0	1	0	0	0	0	0	0	0	0	0	0	0
SMC	1	0	0	0	0	0	0	0	0	0	0	0	0	0	0	0	1	0	0	0	0	0	0	0	0
Osaki	1	0	0	0	0	0	1	0	0	0	1	0	0	0	0	0	0	0	0	0	0	0	0	0	0
Osaki	1	0	0	0	0	0	1	0	0	0	1	0	0	0	0	0	0	0	0	0	0	0	0	0	0
Osaki	1	0	0	0	0	0	1	0	0	0	1	0	0	0	0	0	0	0	0	0	0	0	0	0	0
Osaki	1	0	0	0	0	0	1	0	0	0	1	0	0	0	0	0	0	0	0	0	0	0	0	0	0
Osaki	1	0	0	0	0	0	1	0	0	0	1	0	0	0	0	0	0	0	0	0	0	0	0	0	0
Osaki	1	0	0	0	0	0	0	0	0	0	1	0	0	0	0	0	0	0	0	0	0	0	0	0	0
Osaki	1	0	0	0	0	0	0	0	0	0	1	0	0	0	0	0	0	0	0	0	0	0	0	0	0
Osaki	1	0	0	0	0	0	0	0	0	0	1	0	0	0	0	0	0	0	0	0	0	0	0	0	0
Osaki	1	0	0	0	0	0	0	0	0	0	1	0	0	0	0	0	0	0	0	0	0	0	0	0	0
Osaki	1	0	0	0	0	0	0	0	0	0	1	0	0	0	0	0	0	0	0	0	0	0	0	0	0
Osaki	1	0	0	0	0	0	0	0	0	0	1	0	0	0	0	0	0	0	0	0	0	0	0	0	0
Osaki	1	0	0	0	0	0	0	0	0	0	1	0	0	0	0	0	0	0	0	0	0	0	0	0	0
Osaki	1	0	0	0	0	0	0	0	0	0	1	0	0	0	0	0	0	0	0	0	0	0	0	0	0
Osaki	1	0	0	0	0	0	0	0	0	0	1	0	0	0	0	0	0	0	0	0	0	0	0	0	0
Osaki	1	0	0	0	0	0	0	0	0	0	1	0	0	0	0	0	0	0	0	0	0	1	0	0	0
Osaki	1	0	0	0	0	0	0	0	0	0	1	0	0	0	0	0	0	0	0	0	0	0	0	0	0
Osaki	1	0	0	0	0	0	0	0	0	0	1	0	0	0	0	0	0	0	0	0	0	0	0	0	0
Osaki	1	0	0	0	0	0	0	0	0	0	1	0	0	0	0	0	0	0	0	0	0	0	0	0	0
Osaki	1	0	0	0	0	0	0	0	0	0	1	0	0	0	0	0	0	0	0	0	0	0	0	0	0
Osaki	1	0	0	0	0	0	0	0	0	0	1	0	0	0	0	0	1	0	0	1	0	0	0	0	0
Osaki	1	0	0	0	0	0	0	0	0	0	1	0	0	0	0	0	0	0	0	0	0	0	0	0	0
Osaki	1	0	0	0	0	0	0	0	0	0	1	0	0	0	0	0	0	0	0	0	0	0	0	0	0
Osaki	1	0	0	0	0	0	0	0	0	0	1	0	0	0	0	0	0	0	0	0	0	0	0	0	0
Osaki	1	0	0	0	0	0	0	0	0	0	1	0	0	0	0	0	0	0	0	0	0	0	0	0	0
Osaki	1	0	0	0	0	0	0	0	0	0	1	0	0	0	0	0	0	0	0	0	0	0	0	0	0
Osaki	1	0	0	0	0	0	0	0	0	0	1	0	0	0	0	0	1	0	0	0	0	0	0	0	0
Osaki	1	0	0	0	0	0	0	0	0	0	1	0	0	0	0	0	0	0	0	0	0	0	0	0	0
Osaki	1	0	0	0	0	0	0	0	0	0	1	0	0	0	0	0	0	0	0	0	0	0	0	0	0
Osaki	1	0	0	0	0	0	1	0	1	0	0	0	0	0	0	0	0	0	0	0	0	0	0	0	0
Osaki	1	0	0	0	0	0	1	0	1	0	0	0	0	0	0	0	0	0	0	0	0	0	0	0	0
Osaki	1	0	0	0	1	0	0	0	1	0	0	0	0	0	0	0	0	0	0	0	0	0	0	0	0
Osaki	1	0	0	0	1	0	0	0	1	0	0	0	0	0	0	0	0	0	0	0	0	0	0	0	0
Osaki	1	0	0	0	0	0	0	0	1	0	0	0	0	0	0	0	0	0	0	0	0	0	0	0	0
Osaki	1	0	0	0	0	0	0	0	1	0	0	0	0	0	0	0	1	0	0	0	0	0	0	0	0
Osaki	1	0	0	0	0	0	0	0	1	0	0	0	0	0	0	0	1	0	0	0	0	0	0	0	0
Osaki	1	0	0	0	0	0	0	0	1	0	0	0	0	0	0	0	1	0	0	1	0	0	0	0	0
Osaki	1	0	0	0	0	0	0	0	1	0	0	0	0	0	0	0	0	0	0	0	0	0	0	0	0
Osaki	1	0	0	0	0	0	0	0	1	0	0	0	0	0	0	0	0	0	0	0	0	0	0	0	0
Osaki	1	0	0	0	0	0	0	0	1	0	0	0	0	0	0	0	0	0	0	0	0	0	0	0	0
Osaki	1	0	0	0	0	0	0	0	1	0	0	0	0	0	0	0	0	0	0	0	0	0	0	0	0
Osaki	1	0	0	0	0	0	0	0	1	0	0	0	0	0	0	0	0	0	0	0	0	0	0	0	0
Osaki	1	0	0	0	0	0	0	0	1	0	0	0	0	0	0	0	0	0	0	0	0	0	0	0	0
Osaki	1	0	0	0	0	0	0	0	1	0	0	0	0	0	0	0	0	0	0	0	0	0	0	0	0
Osaki	1	0	0	0	0	0	0	0	1	0	0	0	0	0	0	0	0	0	0	0	0	0	0	0	0
Osaki	1	0	0	0	0	0	0	0	1	0	0	0	0	0	0	0	0	0	0	0	0	0	0	0	0
Osaki	1	0	0	0	0	0	0	0	1	0	0	0	0	0	0	0	0	0	0	0	0	0	0	0	0
Osaki	1	0	0	0	0	0	0	0	1	0	0	0	0	0	0	0	0	0	0	0	0	0	0	0	0
Osaki	1	0	0	0	0	0	0	0	1	0	0	0	0	0	0	0	0	0	0	0	0	0	0	0	0
Osaki	1	0	0	0	0	0	0	0	1	0	0	0	0	0	0	0	0	0	0	0	0	0	0	0	0
Osaki	1	0	0	0	0	0	0	0	1	0	0	0	0	0	0	0	1	0	0	0	0	0	0	0	0
Osaki	1	0	0	0	0	0	0	0	1	0	0	0	0	0	0	0	0	0	0	0	0	0	0	0	0
Osaki	1	0	0	0	0	0	0	0	1	0	0	0	0	0	0	0	0	0	0	0	0	0	0	0	0
Osaki	1	0	0	0	0	0	0	0	1	0	0	0	0	0	0	0	1	0	0	0	0	0	0	0	0
Osaki	1	0	0	0	0	0	0	0	1	0	0	0	0	0	0	0	0	0	0	0	0	0	0	0	0
Osaki	1	0	0	0	0	0	0	0	1	0	0	0	0	0	0	0	1	0	0	0	0	0	0	0	0
Osaki	1	0	0	0	1	0	1	0	0	0	0	0	0	0	0	0	0	0	0	0	0	0	0	0	0
Osaki	1	0	0	0	0	0	1	0	0	0	0	0	0	1	0	0	1	0	0	0	0	0	0	0	0
Osaki	1	0	0	0	0	0	1	0	0	0	0	0	0	0	0	0	0	0	0	0	0	0	0	0	0
Osaki	1	0	0	0	0	0	1	0	0	0	0	0	0	0	0	0	0	0	0	0	0	0	0	0	0
Osaki	1	0	0	0	0	0	1	0	0	0	0	0	0	0	0	0	0	0	0	0	0	0	0	0	0
Osaki	1	0	0	0	0	0	1	0	0	0	0	0	0	0	0	0	0	0	0	0	0	0	0	0	0
Osaki	1	0	0	0	0	0	1	0	0	0	0	0	0	0	0	0	0	0	0	0	0	0	0	0	0
Osaki	1	0	0	0	0	0	1	0	0	0	0	0	0	0	0	0	0	0	0	0	0	0	0	0	0
Osaki	1	0	0	0	0	0	1	0	0	0	0	0	0	0	0	0	0	0	0	0	0	0	0	0	0
Osaki	1	0	0	0	0	0	1	0	0	0	0	0	0	0	0	0	0	0	0	0	0	0	0	0	0
Osaki	1	0	0	0	0	0	1	0	0	0	0	0	0	0	0	0	0	0	0	0	0	0	0	0	0
Osaki	1	0	0	0	0	0	1	0	0	0	0	0	0	0	0	0	0	0	0	0	0	0	0	0	0
Osaki	1	0	0	0	0	0	1	0	0	0	0	0	0	0	0	0	0	0	0	0	0	0	0	0	0
Osaki	1	0	0	0	0	0	1	0	0	0	0	0	0	0	0	0	0	0	0	0	0	0	0	0	0
Osaki	1	0	0	0	0	0	1	0	0	0	0	0	0	0	0	0	0	0	0	0	0	0	0	0	0
Osaki	1	0	0	0	0	0	1	0	0	0	0	0	0	0	0	0	0	0	0	0	0	0	0	0	0
Osaki	1	0	0	0	0	0	1	0	0	0	0	0	0	0	0	0	0	0	0	0	0	0	0	0	0
Osaki	1	0	0	0	0	0	1	0	0	0	0	0	0	0	0	0	0	0	0	0	0	0	0	0	0
Osaki	1	0	0	0	0	0	1	0	0	0	0	0	0	0	0	0	0	0	0	0	0	0	0	0	0
Osaki	1	0	0	0	0	0	1	0	0	0	0	0	0	0	0	0	0	0	0	0	0	0	0	0	0
Osaki	1	0	0	0	0	0	1	0	0	0	0	0	0	0	0	0	0	0	0	0	0	0	0	0	0
Osaki	1	0	0	0	0	0	1	0	0	0	0	0	0	0	0	0	1	0	0	0	0	0	0	0	0
Osaki	1	0	0	0	0	0	1	0	0	0	0	0	0	0	0	0	0	0	0	0	0	0	0	0	0
Osaki	1	0	0	0	0	0	1	0	0	0	0	0	0	0	0	0	0	0	0	0	0	0	0	0	0
Osaki	1	0	0	0	0	0	1	0	0	0	0	0	0	0	0	0	0	0	0	0	0	0	0	0	0
Osaki	1	0	0	0	0	0	1	0	0	0	0	0	0	0	0	0	0	0	0	0	0	0	0	0	0
Osaki	1	0	0	0	0	0	1	0	0	0	0	0	0	0	0	0	0	0	0	0	0	0	0	0	0
Osaki	1	0	0	0	0	0	1	0	0	0	0	0	0	0	0	0	1	0	0	0	0	0	0	0	0
Osaki	1	0	0	0	0	0	1	0	0	0	0	0	0	0	0	0	0	0	0	0	0	0	0	0	0
Osaki	1	0	0	0	0	0	1	0	0	0	0	0	0	0	0	0	0	0	0	0	0	0	0	0	0
Osaki	1	0	0	0	0	0	1	0	0	0	0	0	0	0	0	0	0	0	0	0	0	0	0	0	0
Osaki	1	0	0	0	0	0	1	0	0	0	0	0	0	0	0	0	0	0	0	0	0	0	0	0	0
Osaki	1	0	0	0	0	0	1	0	0	0	0	0	0	0	0	0	0	0	0	0	0	0	0	0	0
Osaki	1	0	0	0	0	0	1	0	0	0	0	0	0	0	0	0	0	0	0	0	0	0	0	0	0
Osaki	1	0	0	0	0	0	1	0	0	0	0	0	0	0	0	0	0	0	0	0	0	0	0	0	0
Osaki	1	0	0	0	0	0	1	0	0	0	0	0	0	0	0	0	0	0	0	0	0	0	0	0	0
Osaki	1	0	0	0	0	0	1	0	0	0	0	0	0	0	0	0	0	0	0	0	0	0	0	0	0
Osaki	1	0	0	0	0	0	1	0	0	0	0	0	0	0	0	0	0	0	0	0	0	0	0	0	0
Osaki	1	0	0	0	0	0	1	0	0	0	0	0	0	0	0	0	0	0	0	0	0	0	0	0	0
Osaki	1	0	0	0	0	0	1	0	0	0	0	0	0	0	0	0	0	0	0	0	0	0	0	0	0
Osaki	1	0	0	0	0	0	1	0	0	0	0	0	0	0	0	0	0	0	0	0	0	0	0	0	0
Osaki	1	0	0	0	0	0	1	0	0	0	0	0	0	1	0	0	0	0	0	0	0	0	0	0	0
Osaki	1	0	0	0	0	0	1	0	0	0	0	0	0	0	0	0	0	0	0	0	0	0	0	0	0
Osaki	1	0	0	0	0	0	1	0	0	0	0	0	0	0	0	0	0	0	0	0	0	0	0	0	0
Osaki	1	0	0	0	0	0	1	0	0	0	0	0	0	0	0	0	0	0	0	0	0	0	0	0	0
Osaki	1	0	0	0	0	0	1	0	0	0	0	0	0	0	0	0	0	0	0	0	0	0	0	0	0
Osaki	1	0	0	0	0	0	1	0	0	0	0	0	0	0	0	0	0	0	0	0	0	0	0	0	0
Osaki	1	0	0	0	0	0	1	0	0	0	0	0	0	0	0	0	0	0	0	0	0	0	0	0	0
Osaki	1	0	0	0	0	0	1	0	0	0	0	0	0	0	0	0	0	0	0	0	0	0	0	0	0
Osaki	1	0	0	0	0	0	1	0	0	0	0	0	0	0	0	0	0	0	0	0	0	0	0	0	0
Osaki	1	0	0	0	0	0	1	0	0	0	0	0	0	0	0	0	0	0	0	0	0	0	0	0	0
Osaki	1	0	0	0	0	0	1	0	0	0	0	0	0	0	0	0	0	0	0	0	0	0	0	0	0
Osaki	1	0	0	0	0	0	1	0	0	0	0	0	0	0	0	0	0	0	0	0	0	0	0	0	0
Osaki	1	0	0	0	0	0	1	0	0	0	0	0	0	1	0	0	0	0	0	0	0	0	0	0	0
Osaki	1	0	0	0	0	0	1	0	0	0	0	0	0	0	0	0	0	0	0	0	0	0	0	0	0
Osaki	1	0	0	0	0	0	1	0	0	0	0	0	0	0	0	0	0	0	0	0	0	0	0	0	0
Osaki	1	0	0	0	0	0	1	0	0	0	0	0	0	0	0	0	0	0	0	0	0	0	0	0	0
Osaki	1	0	0	0	0	0	1	0	0	0	0	0	0	0	0	0	0	0	0	0	0	0	0	0	0
Osaki	1	0	0	0	0	0	1	0	0	0	0	0	0	0	0	0	0	0	0	0	0	0	0	0	0
Osaki	1	0	0	0	0	0	1	0	0	0	0	0	0	0	0	0	0	0	0	0	0	0	0	0	0
Osaki	1	0	0	0	0	0	1	0	0	0	0	0	0	0	0	0	0	0	0	0	0	0	0	0	0
Osaki	1	0	0	0	0	0	1	0	0	0	0	0	0	0	0	0	0	0	0	0	0	0	0	0	0
Osaki	1	0	0	0	0	0	0	0	0	0	0	0	0	0	0	0	1	0	0	0	0	0	0	0	0
Osaki	1	0	0	0	0	0	0	0	0	0	0	0	0	0	0	0	1	0	0	0	0	0	0	0	0
Osaki	1	0	0	0	0	0	0	0	0	0	0	0	0	0	0	0	0	0	0	0	0	0	0	0	0
Osaki	1	0	0	0	0	0	0	0	0	0	0	0	0	0	0	0	0	0	0	0	0	0	0	0	0
Osaki	1	0	0	0	0	0	0	0	0	0	0	0	0	1	0	0	0	0	0	0	0	0	0	0	0
Osaki	1	0	0	0	0	0	0	0	0	0	0	0	0	0	0	0	0	0	0	0	0	0	0	0	0
Osaki	1	0	0	0	0	0	0	0	0	0	0	0	0	0	0	0	0	0	0	0	0	0	0	0	0
Osaki	1	0	0	0	0	0	0	0	0	0	0	0	0	0	0	0	0	0	0	0	0	0	0	0	0
Osaki	1	0	0	0	0	0	0	0	0	0	0	0	0	1	0	0	0	0	0	0	0	0	0	0	0
Osaki	1	0	0	0	0	0	0	0	0	0	0	0	0	0	0	0	0	0	0	0	0	0	0	0	0
Osaki	1	0	0	0	0	0	0	0	0	0	0	0	0	0	0	0	0	0	0	0	0	0	0	0	0
Osaki	1	0	0	0	0	0	0	0	0	0	0	0	0	0	0	0	0	0	0	0	0	0	0	0	0
Osaki	1	0	0	0	0	0	0	0	0	0	0	0	0	0	0	0	0	0	0	0	0	1	0	0	0
Osaki	1	0	0	0	0	0	0	0	0	0	0	0	0	1	0	0	0	0	0	0	0	0	0	0	0
Osaki	1	0	0	0	0	0	0	0	0	0	0	0	0	0	0	0	0	0	0	0	0	0	0	0	0
Osaki	1	0	0	0	0	0	0	0	0	0	0	0	0	0	0	0	0	0	0	1	0	0	0	0	0
Osaki	1	0	0	0	0	0	0	0	0	0	0	0	0	0	0	0	0	0	0	0	0	0	0	0	0
Osaki	1	0	0	0	0	0	0	0	0	0	0	0	0	0	0	0	0	0	0	0	0	0	0	0	0
Osaki	1	0	0	0	0	0	0	0	0	0	0	0	0	0	0	0	0	0	0	0	0	0	0	0	0
Osaki	1	0	0	0	0	0	0	0	0	0	0	0	0	0	0	0	0	0	0	0	0	0	0	0	0
Osaki	1	0	0	0	0	0	0	0	0	0	0	0	0	0	0	0	1	0	0	0	0	0	0	0	0
Osaki	1	0	0	0	0	0	0	0	0	0	0	0	0	0	0	0	1	0	0	0	0	0	0	0	0
Osaki	1	0	0	0	0	0	0	0	0	0	0	0	0	0	0	0	1	0	0	0	0	0	0	0	0
Osaki	1	0	0	0	0	0	0	0	0	0	0	0	0	0	0	0	1	0	0	0	0	0	0	0	0
Osaki	1	0	0	0	0	0	0	0	0	0	0	0	0	0	0	0	0	0	0	0	0	0	0	0	0
Kennan	1	0	0	0					1		1
Kennan	1	0	0	0					1		1
Kennan	1	0	0	0			1				1
Kennan	1	0	0	0			1				1
Kennan	1	0	0	0			1				1
Kennan	1	0	0	0			1				1
Kennan	1	0	0	0			1				1
Kennan	1	0	0	0							1
Kennan	1	0	0	0							1			1
Kennan	1	0	0	0							1									1
Kennan	1	0	0	0							1
Kennan	1	0	0	0							1
Kennan	1	0	0	0							1
Kennan	1	0	0	0							1
Kennan	1	0	0	0							1
Kennan	1	0	0	0							1
Kennan	1	0	0	0							1
Kennan	1	0	0	0							1
Kennan	1	0	0	0							1
Kennan	1	0	0	0							1						1
Kennan	1	0	0	0							1
Kennan	1	0	0	0							1
Kennan	1	0	0	0							1										1
Kennan	1	0	0	0							1
Kennan	1	0	0	0							1
Kennan	1	0	0	0							1
Kennan	1	0	0	0							1
Kennan	1	0	0	0							1
Kennan	1	0	0	0							1
Kennan	1	0	0	0							1
Kennan	1	0	0	0							1
Kennan	1	0	0	0							1
Kennan	1	0	0	0							1
Kennan	1	0	0	0							1
Kennan	1	0	0	0							1
Kennan	1	0	0	0							1
Kennan	1	0	0	0							1
Kennan	1	0	0	0							1
Kennan	1	0	0	0							1
Kennan	1	0	0	0							1
Kennan	1	0	0	0							1
Kennan	1	0	0	0							1
Kennan	1	0	0	0							1
Kennan	1	0	0	0						1
Kennan	1	0	0	0			1		1								1
Kennan	1	0	0	0			1		1
Kennan	1	0	0	0					1
Kennan	1	0	0	0					1
Kennan	1	0	0	0					1
Kennan	1	0	0	0			1
Kennan	1	0	0	0			1
Kennan	1	0	0	0			1
Kennan	1	0	0	0			1
Kennan	1	0	0	0			1
Kennan	1	0	0	0			1
Kennan	1	0	0	0			1
Kennan	1	0	0	0			1
Kennan	1	0	0	0			1
Kennan	1	0	0	0			1
Kennan	1	0	0	0			1
Kennan	1	0	0	0			1
Kennan	1	0	0	0
Kennan	1	0	0	0										1
Kennan	1	0	0	0										1
Kennan	1	0	0	0													1
Kennan	1	0	0	0										1			1
SCH	1	0	0	0							1
SCH	1	0	0	0							1
SCH	1	0	0	0							1
SCH	1	0	0	0							1
SCH	1	0	0	0							1
SCH	1	0	0	0							1
SCH	1	0	0	0							1
SCH	1	0	0	0							1
SCH	1	0	0	0							1
SCH	1	0	0	0							1
SCH	1	0	0	0							1
SCH	1	0	0	0							1
SCH	1	0	0	0							1
SCH	1	0	0	0							1
SCH	1	0	0	0							1
SCH	1	0	0	0							1
SCH	1	0	0	0							1
SCH	1	0	0	0							1
SCH	1	0	0	0					1
SCH	1	0	0	0					1
SCH	1	0	0	0					1
SCH	1	0	0	0					1
SCH	1	0	0	0			1
SCH	1	0	0	0			1
SCH	1	0	0	0			1
SCH	1	0	0	0			1
SCH	1	0	0	0			1
SCH	1	0	0	0			1
SCH	1	0	0	0			1
SCH	1	0	0	0			1
SCH	1	0	0	0			1
SCH	1	0	0	0			1
SCH	1	0	0	0			1
SCH	1	0	0	0			1
SCH	1	0	0	0			1
SCH	1	0	0	0			1
SCH	1	0	0	0			1
SCH	1	0	0	0			1
SCH	1	0	0	0			1
SCH	1	0	0	0			1
SCH	1	0	0	0			1
SCH	1	0	0	0			1
SCH	1	0	0	0			1
SCH	1	0	0	0			1
SCH	1	0	0	0			1
SCH	1	0	0	0			1
SCH	1	0	0	0			1
SCH	1	0	0	0			1
SCH	1	0	0	0			1
SCH	1	0	0	0			1
SCH	1	0	0	0	1
SCH	1	0	0	0										1
SCH	1	0	0	0
SCH	1	0	0	0
SCH	1	0	0	0										1
SCH	1	0	0	0													1
SCH	1	0	0	0													1
SCH	1	0	0	0										1
SCH	1	0	0	0										1
SCH	1	0	0	0										1			1
SCH	1	0	0	0													1
SCH	1	0	0	0													1
SCH	1	0	0	0													1
SCH	1	0	0	0										1
SCH	1	0	0	0													1
TUH	1	0	0	0					1		1
TUH	1	0	0	0			1				1						1
TUH	1	0	0	0							1
TUH	1	0	0	0							1			1			1
TUH	1	0	0	0							1
TUH	1	0	0	0							1
TUH	1	0	0	0							1						1
TUH	1	0	0	0							1
TUH	1	0	0	0							1
TUH	1	0	0	0							1
TUH	1	0	0	0							1
TUH	1	0	0	0							1
TUH	1	0	0	0							1
TUH	1	0	0	0							1
TUH	1	0	0	0							1
TUH	1	0	0	0					1
TUH	1	0	0	0					1								1
TUH	1	0	0	0					1													1
TUH	1	0	0	0					1
TUH	1	0	0	0					1
TUH	1	0	0	0					1
TUH	1	0	0	0					1
TUH	1	0	0	0					1
TUH	1	0	0	0					1								1
TUH	1	0	0	0					1											1
TUH	1	0	0	0					1
TUH	1	0	0	0					1					1
TUH	1	0	0	0					1
TUH	1	0	0	0					1								1
TUH	1	0	0	0					1
TUH	1	0	0	0					1
TUH	1	0	0	0			1
TUH	1	0	0	0			1
TUH	1	0	0	0			1
TUH	1	0	0	0			1
TUH	1	0	0	0			1
TUH	1	0	0	0			1							1
TUH	1	0	0	0			1
TUH	1	0	0	0			1
TUH	1	0	0	0			1
TUH	1	0	0	0			1													1
TUH	1	0	0	0			1
TUH	1	0	0	0			1
TUH	1	0	0	0			1							1			1					1
TUH	1	0	0	0			1
TUH	1	0	0	0			1
TUH	1	0	0	0			1
TUH	1	0	0	0			1
TUH	1	0	0	0			1
TUH	1	0	0	0	1
TUH	1	0	0	0	1
TUH	1	0	0	0										1
TUH	1	0	0	0
TUH	1	0	0	0										1				1
TUH	1	0	0	0										1
TUH	1	0	0	0
TUH	1	0	0	0										1						1					1
TUH	1	0	0	0
TUH	1	0	0	0
TUH	1	0	0	0										1								1
TUH	1	0	0	0													1
TUH	1	0	0	0
TUH	1	0	0	0										1
TUH	1	0	0	0
TUH	1	0	0	0										1			1
TUH	1	0	0	0
Rosai	1	0	0	0			1					1
Rosai	1	0	0	0			1		1		1
Rosai	1	0	0	0					1		1
Rosai	1	0	0	0					1		1
Rosai	1	0	0	0					1		1						1
Rosai	1	0	0	0					1		1
Rosai	1	0	0	0					1		1			1						1
Rosai	1	0	0	0			1				1
Rosai	1	0	0	0			1				1						1
Rosai	1	0	0	0			1				1
Rosai	1	0	0	0			1				1
Rosai	1	0	0	0			1				1
Rosai	1	0	0	0			1				1
Rosai	1	0	0	0							1
Rosai	1	0	0	0							1
Rosai	1	0	0	0							1
Rosai	1	0	0	0							1
Rosai	1	0	0	0							1
Rosai	1	0	0	0							1
Rosai	1	0	0	0							1
Rosai	1	0	0	0							1
Rosai	1	0	0	0							1
Rosai	1	0	0	0							1
Rosai	1	0	0	0							1
Rosai	1	0	0	0							1
Rosai	1	0	0	0							1
Rosai	1	0	0	0							1										1
Rosai	1	0	0	0							1
Rosai	1	0	0	0							1
Rosai	1	0	0	0							1
Rosai	1	0	0	0							1
Rosai	1	0	0	0							1
Rosai	1	0	0	0							1
Rosai	1	0	0	0							1
Rosai	1	0	0	0							1
Rosai	1	0	0	0							1
Rosai	1	0	0	0							1
Rosai	1	0	0	0							1
Rosai	1	0	0	0							1
Rosai	1	0	0	0							1
Rosai	1	0	0	0							1						1
Rosai	1	0	0	0							1
Rosai	1	0	0	0							1
Rosai	1	0	0	0							1
Rosai	1	0	0	0							1
Rosai	1	0	0	0							1
Rosai	1	0	0	0							1
Rosai	1	0	0	0							1
Rosai	1	0	0	0							1
Rosai	1	0	0	0							1
Rosai	1	0	0	0							1
Rosai	1	0	0	0							1
Rosai	1	0	0	0							1
Rosai	1	0	0	0							1
Rosai	1	0	0	0							1
Rosai	1	0	0	0							1
Rosai	1	0	0	0							1
Rosai	1	0	0	0							1
Rosai	1	0	0	0							1
Rosai	1	0	0	0							1
Rosai	1	0	0	0							1
Rosai	1	0	0	0							1
Rosai	1	0	0	0							1
Rosai	1	0	0	0							1
Rosai	1	0	0	0							1
Rosai	1	0	0	0							1
Rosai	1	0	0	0							1						1
Rosai	1	0	0	0							1
Rosai	1	0	0	0							1
Rosai	1	0	0	0							1
Rosai	1	0	0	0			1		1
Rosai	1	0	0	0			1		1								1
Rosai	1	0	0	0			1		1											1
Rosai	1	0	0	0			1		1
Rosai	1	0	0	0					1
Rosai	1	0	0	0					1
Rosai	1	0	0	0					1
Rosai	1	0	0	0					1
Rosai	1	0	0	0					1
Rosai	1	0	0	0					1
Rosai	1	0	0	0					1
Rosai	1	0	0	0					1
Rosai	1	0	0	0					1
Rosai	1	0	0	0					1					1
Rosai	1	0	0	0					1								1			1
Rosai	1	0	0	0					1
Rosai	1	0	0	0					1
Rosai	1	0	0	0					1
Rosai	1	0	0	0					1								1
Rosai	1	0	0	0					1												1
Rosai	1	0	0	0					1
Rosai	1	0	0	0					1
Rosai	1	0	0	0					1
Rosai	1	0	0	0					1					1
Rosai	1	0	0	0					1
Rosai	1	0	0	0					1													1
Rosai	1	0	0	0					1
Rosai	1	0	0	0					1											1
Rosai	1	0	0	0					1
Rosai	1	0	0	0					1
Rosai	1	0	0	0					1
Rosai	1	0	0	0					1
Rosai	1	0	0	0					1
Rosai	1	0	0	0				1
Rosai	1	0	0	0			1
Rosai	1	0	0	0			1
Rosai	1	0	0	0			1
Rosai	1	0	0	0			1
Rosai	1	0	0	0			1
Rosai	1	0	0	0			1
Rosai	1	0	0	0			1
Rosai	1	0	0	0			1
Rosai	1	0	0	0			1
Rosai	1	0	0	0			1
Rosai	1	0	0	0			1															1
Rosai	1	0	0	0			1
Rosai	1	0	0	0			1
Rosai	1	0	0	0			1
Rosai	1	0	0	0			1
Rosai	1	0	0	0			1
Rosai	1	0	0	0			1
Rosai	1	0	0	0			1
Rosai	1	0	0	0			1
Rosai	1	0	0	0			1
Rosai	1	0	0	0			1										1
Rosai	1	0	0	0			1
Rosai	1	0	0	0			1
Rosai	1	0	0	0			1
Rosai	1	0	0	0			1
Rosai	1	0	0	0			1
Rosai	1	0	0	0			1
Rosai	1	0	0	0			1
Rosai	1	0	0	0			1													1
Rosai	1	0	0	0			1
Rosai	1	0	0	0			1										1
Rosai	1	0	0	0			1
Rosai	1	0	0	0			1
Rosai	1	0	0	0			1
Rosai	1	0	0	0			1
Rosai	1	0	0	0			1
Rosai	1	0	0	0			1
Rosai	1	0	0	0			1
Rosai	1	0	0	0			1
Rosai	1	0	0	0			1													1
Rosai	1	0	0	0			1
Rosai	1	0	0	0			1
Rosai	1	0	0	0			1
Rosai	1	0	0	0			1
Rosai	1	0	0	0			1
Rosai	1	0	0	0			1
Rosai	1	0	0	0			1
Rosai	1	0	0	0			1
Rosai	1	0	0	0			1
Rosai	1	0	0	0			1
Rosai	1	0	0	0			1
Rosai	1	0	0	0			1
Rosai	1	0	0	0			1
Rosai	1	0	0	0			1
Rosai	1	0	0	0			1
Rosai	1	0	0	0			1
Rosai	1	0	0	0													1
Rosai	1	0	0	0
Rosai	1	0	0	0
Rosai	1	0	0	0													1
Rosai	1	0	0	0
Rosai	1	0	0	0													1
Rosai	1	0	0	0
Rosai	1	0	0	0													1
Rosai	1	0	0	0
Rosai	1	0	0	0													1
Rosai	1	0	0	0
Rosai	1	0	0	0										1
Rosai	1	0	0	0													1
Rosai	1	0	0	0
Rosai	1	0	0	0													1
Rosai	1	0	0	0
Rosai	1	0	0	0
Rosai	1	0	0	0													1
Rosai	1	0	0	0													1
Rosai	1	0	0	0
Rosai	1	0	0	0
Rosai	1	0	0	0													1
Rosai	1	0	0	0													1
Rosai	1	0	0	0										1
Rosai	1	0	0	0
Rosai	1	0	0	0													1
Rosai	1	0	0	0
Rosai	1	0	0	0													1
Rosai	1	0	0	0										1
Rosai	1	0	0	0													1
Rosai	1	0	0	0																					1
Rosai	1	0	0	0													1
Rosai	1	0	0	0
Rosai	1	0	0	0													1
Rosai	1	0	0	0													1
Rosai	1	0	0	0													1
Rosai	1	0	0	0
Rosai	1	0	0	0																1
Rosai	1	0	0	0
Rosai	1	0	0	0										1
Rosai	1	0	0	0
Rosai	1	0	0	0													1
Rosai	1	0	0	0
Rosai	1	0	0	0										1
Rosai	1	0	0	0													1
Rosai	1	0	0	0													1

## Sheet: antibiotics NHCAPHAP AP
Hospital	Home	The other hospital	Nursing home	pneumonia (non-AP0, AP1)	ABPC	PCG	SBT/ABPC	PIPC	TAZ/PIPC	CTX	CTRX	CTM	IPM/CS	MEPM	PAPM/BP	BIPM	LVFX	CPFX	PZFX	MINO	CLDM	VCM	LZD	AMK	ST
Rosai	0	1	0	1								1
Rosai	0	1	0	1							1										1
Rosai	0	0	1	1							1						1
Rosai	0	0	1	1							1
Rosai	0	0	1	1					1
Rosai	0	1	0	1					1
Rosai	0	1	0	1					1
Rosai	0	0	1	1					1
Rosai	0	0	1	1					1
Rosai	0	0	1	1					1
Rosai	0	0	1	1				1
Rosai	0	0	1	1			1
Rosai	0	0	1	1			1
Rosai	0	0	1	1			1
Rosai	0	0	1	1			1
Rosai	0	0	1	1			1
Rosai	0	0	1	1			1
Rosai	0	1	0	1										1						1
Rosai	0	1	0	1										1
TUH	0	1	0	1			1			1															1
TUH	0	1	0	1			1
TUH	0	0	1	1			1		1		1												1
TUH	0	0	1	1							1
TUH	0	0	1	1			1		1
TUH	0	1	0	1			1
TUH	0	0	1	1			1
TUH	0	0	1	1			1
SCH	0	0	1	1						1
SCH	0	0	1	1					1
SCH	0	0	1	1					1
SCH	0	0	1	1					1
SCH	0	1	0	1			1
SCH	0	1	0	1			1
SCH	0	0	1	1			1
SCH	0	0	1	1			1
SCH	0	0	1	1			1
SCH	0	0	1	1			1
SCH	0	0	1	1			1
SCH	0	0	1	1			1
SCH	0	0	1	1			1
SCH	0	0	1	1			1
SCH	0	0	1	1			1
SCH	0	0	1	1			1
SCH	0	0	1	1			1
SCH	0	0	1	1										1
SCH	0	0	1	1										1
SCH	0	0	1	1																	1
Kennan	0	1	0	1							1			1								1
Kennan	0	0	1	1							1
Kennan	0	0	1	1							1
Kennan	0	0	1	1							1
Kennan	0	0	1	1			1
Kennan	0	0	1	1			1
Kennan	0	0	1	1			1
Osaki	0	1	0	1	0	0	1	0	1	0	0	0	0	0	0	0	0	0	0	0	0	0	0	0	0
Osaki	0	1	0	1	0	0	0	0	1	0	0	0	0	0	0	0	0	0	0	0	0	0	0	0	0
Osaki	0	0	1	1	0	0	0	0	1	0	0	0	0	0	0	0	0	0	0	0	0	0	0	0	0
Osaki	0	0	1	1	0	0	0	0	1	0	0	0	0	0	0	0	0	0	0	0	0	0	0	0	0
Osaki	0	0	1	1	0	0	0	0	1	0	0	0	0	0	0	0	0	0	0	0	0	0	0	0	0
Osaki	0	0	1	1	0	0	1	0	0	0	0	0	0	0	0	0	0	0	0	0	0	0	0	0	0
Osaki	0	0	1	1	0	0	1	0	0	0	0	0	0	0	0	0	0	0	0	0	0	0	0	0	0
Osaki	0	0	1	1	0	0	1	0	0	0	0	0	0	0	0	0	0	0	0	0	0	0	0	0	0
Osaki	0	1	0	1	0	0	0	0	0	0	0	0	0	1	0	0	0	0	0	0	0	0	0	0	0
Osaki	0	1	0	1	0	0	0	0	0	0	1	0	0	0	0	0	0	0	0	0	0	0	0	0	0
Osaki	0	0	1	1	0	0	0	0	0	0	1	0	0	0	0	0	0	0	0	0	0	0	0	0	0
Osaki	0	0	1	1	0	0	0	0	0	0	1	0	0	0	0	0	0	0	0	0	0	0	0	0	0
Osaki	0	0	1	1	0	0	0	0	0	0	1	0	0	0	0	0	0	0	0	0	0	0	0	0	0
Osaki	0	1	0	1	0	0	1	0	1	0	0	0	0	0	0	0	0	0	0	0	0	0	0	0	0
Osaki	0	0	1	1	0	0	1	0	1	0	0	0	0	0	0	0	0	0	0	0	0	0	0	0	0
Osaki	0	1	0	1	0	0	0	0	1	0	0	0	0	0	0	0	0	0	0	0	0	0	0	0	0
Osaki	0	1	0	1	0	0	0	0	1	0	0	0	0	0	0	0	0	0	0	0	0	0	0	0	0
Osaki	0	1	0	1	0	0	0	0	1	0	0	0	0	0	0	0	0	0	0	0	0	0	0	0	0
Osaki	0	1	0	1	0	0	1	0	0	0	0	0	0	0	0	0	0	0	0	0	0	0	0	0	0
Osaki	0	1	0	1	0	0	1	0	0	0	0	0	0	0	0	0	0	0	0	0	0	0	0	0	0
Osaki	0	1	0	1	0	0	1	0	0	0	0	0	0	0	0	0	0	0	0	0	0	0	0	0	0
Osaki	0	0	1	1	0	0	1	0	0	0	0	0	0	0	0	0	0	0	0	0	0	0	0	0	0
Osaki	0	0	1	1	0	0	1	0	0	0	0	0	0	0	0	0	0	0	0	0	0	0	0	0	0
Osaki	0	0	1	1	0	0	1	0	0	0	0	0	0	0	0	0	0	0	0	0	0	0	0	0	0
Osaki	0	0	1	1	0	0	1	0	0	0	0	0	0	0	0	0	0	0	0	0	0	0	0	0	0
Osaki	0	0	1	1	0	0	1	0	0	0	0	0	0	0	0	0	0	0	0	0	0	0	0	0	0
Osaki	0	0	1	1	0	0	1	0	0	0	0	0	0	0	0	0	0	0	0	0	0	0	0	0	0
Osaki	0	0	1	1	0	0	1	0	0	0	0	0	0	0	0	0	0	0	0	0	0	0	0	0	0
Osaki	0	0	1	1	0	0	1	0	0	0	0	0	0	0	0	0	0	0	0	0	0	0	0	0	0
Osaki	0	0	1	1	0	0	1	0	0	0	0	0	0	0	0	0	0	0	0	0	0	0	0	0	0
Osaki	0	0	1	1	0	0	1	0	0	0	0	0	0	0	0	0	0	0	0	0	0	0	0	0	0
Osaki	0	0	1	1	0	0	1	0	0	0	0	0	0	0	0	0	0	0	0	0	0	0	0	0	0
Osaki	0	1	0	1	0	0	0	0	0	0	0	0	0	0	0	0	0	0	0	0	0	0	0	0	0
SMC	0	0	1	1	0	0	1	0	0	0	0	0	0	0	0	0	0	0	0	0	0	0	0	0	0
SMC	0	0	1	1	0	0	0	0	0	0	0	0	0	1	0	0	1	0	0	0	0	0	0	0	0
Ishinomaki	0	0	1	1
Ishinomaki	0	1	0	1			1							1								1
Ishinomaki	0	0	1	1			1
Ishinomaki	0	0	1	1										1
Ishinomaki	0	1	0	1			1				1
Ishinomaki	0	0	1	1			1
Ishinomaki	0	0	1	1			1				1
Ishinomaki	0	0	1	1							1										1
Ishinomaki	0	1	0	1							1
Ishinomaki	0	0	1	1							1
Ishinomaki	0	0	1	1							1
Ishinomaki	0	0	1	1							1										1
Ishinomaki	0	0	1	1							1										1
Ishinomaki	0	0	1	1							1
Ishinomaki	0	0	1	1							1
Ishinomaki	0	1	0	1			1		1
Ishinomaki	0	1	0	1			1		1
Ishinomaki	0	0	1	1			1		1					1
Ishinomaki	0	0	1	1			1		1
Ishinomaki	0	0	1	1			1		1
Ishinomaki	0	0	1	1			1		1
Ishinomaki	0	0	1	1			1		1
Ishinomaki	0	1	0	1					1
Ishinomaki	0	1	0	1					1
Ishinomaki	0	1	0	1					1
Ishinomaki	0	1	0	1					1								1
Ishinomaki	0	0	1	1					1
Ishinomaki	0	0	1	1					1
Ishinomaki	0	1	0	1				1
Ishinomaki	0	0	1	1			1
Ishinomaki	0	0	1	1			1
Ishinomaki	0	0	1	1			1
Ishinomaki	0	0	1	1			1
Ishinomaki	0	0	1	1			1
Ishinomaki	0	0	1	1			1
Ishinomaki	0	1	0	1			1
Ishinomaki	0	1	0	1			1
Ishinomaki	0	1	0	1			1
Ishinomaki	0	1	0	1			1
Ishinomaki	0	1	0	1			1
Ishinomaki	0	1	0	1			1
Ishinomaki	0	0	1	1			1
Ishinomaki	0	0	1	1			1
Ishinomaki	0	0	1	1			1
Ishinomaki	0	0	1	1			1
Ishinomaki	0	0	1	1			1
Ishinomaki	0	0	1	1			1							1
Ishinomaki	0	0	1	1			1
Ishinomaki	0	0	1	1			1
Ishinomaki	0	0	1	1			1
Ishinomaki	0	0	1	1			1
Ishinomaki	0	0	1	1			1
Ishinomaki	0	0	1	1			1
Ishinomaki	0	0	1	1			1
Ishinomaki	0	0	1	1			1
Ishinomaki	0	0	1	1			1
Ishinomaki	0	0	1	1			1
Ishinomaki	0	0	1	1			1
Ishinomaki	0	0	1	1			1
Ishinomaki	0	0	1	1			1
Ishinomaki	0	0	1	1			1
Ishinomaki	0	0	1	1			1
Ishinomaki	0	0	1	1			1
Ishinomaki	0	0	1	1			1
Ishinomaki	0	0	1	1			1
Ishinomaki	0	0	1	1			1
Ishinomaki	0	0	1	1			1
Ishinomaki	0	0	1	1			1
Ishinomaki	0	0	1	1			1
Ishinomaki	0	0	1	1			1
Ishinomaki	0	0	1	1	1
Ishinomaki	0	1	0	1
Ishinomaki	0	1	0	1										1
Ishinomaki	0	1	0	1										1
Ishinomaki	0	1	0	1										1							1
Ishinomaki	0	0	1	1
Ishinomaki	0	0	1	1										1
Ishinomaki	0	0	1	1
Ishinomaki	0	0	1	1
Ishinomaki	0	0	1	1
Ishinomaki	0	0	1	1										1
Ishinomaki	0	0	1	1
TMPU	0	0	1	1					1		1
TMPU	0	0	1	1	1						1
TMPU	0	1	0	1							1
TMPU	0	1	0	1							1
TMPU	0	1	0	1							1			1
TMPU	0	1	0	1							1
TMPU	0	0	1	1							1
TMPU	0	0	1	1							1
TMPU	0	0	1	1							1
TMPU	0	0	1	1							1
TMPU	0	0	1	1							1
TMPU	0	0	1	1							1
TMPU	0	0	1	1							1
TMPU	0	0	1	1							1
TMPU	0	0	1	1							1
TMPU	0	0	1	1							1
TMPU	0	0	1	1							1
TMPU	0	0	1	1			1		1
TMPU	0	0	1	1					1
TMPU	0	0	1	1					1
TMPU	0	1	0	1			1
TMPU	0	1	0	1			1
TMPU	0	1	0	1			1
TMPU	0	1	0	1			1
TMPU	0	0	1	1			1
TMPU	0	0	1	1			1
TMPU	0	0	1	1			1
TMPU	0	0	1	1			1
TMPU	0	0	1	1			1
TMPU	0	0	1	1			1
TMPU	0	0	1	1			1
TMPU	0	0	1	1			1
TMPU	0	0	1	1			1
TMPU	0	0	1	1			1
TMPU	0	0	1	1			1
TMPU	0	0	1	1			1
TMPU	0	0	1	1			1
TMPU	0	0	1	1			1
TMPU	0	0	1	1			1
TMPU	0	0	1	1										1
TMPU	0	0	1	1										1

## Sheet: antibiotics NHCAPHAP non-AP
Hospital	Home	The other hospital	Nursing home	pneumonia (non-AP0, AP1)	ABPC	PCG	SBT/ABPC	PIPC	TAZ/PIPC	CTX	CTRX	CTM	IPM/CS	MEPM	PAPM/BP	BIPM	LVFX	CPFX	PZFX	MINO	CLDM	VCM	LZD	AMK	ST
TMPU	0	0	1	0							1
TMPU	0	0	1	0							1
TMPU	0	0	1	0							1			1
TMPU	0	0	1	0							1
TMPU	0	0	1	0					1
TMPU	0	1	0	0			1
TMPU	0	1	0	0			1
TMPU	0	0	1	0			1
TMPU	0	0	1	0			1
TMPU	0	1	0	0																		1
Ishinomaki	0	0	1	0					1		1										1
Ishinomaki	0	0	1	0							1										1
Ishinomaki	0	1	0	0			1		1
Ishinomaki	0	1	0	0				1
Ishinomaki	0	1	0	0			1
Ishinomaki	0	0	1	0			1
Ishinomaki	0	0	1	0			1
Ishinomaki	0	1	0	0																1					1
SMC	0	1	0	0	0	0	0	0	0	0	1	0	0	0	0	0	0	0	0	0	0	0	0	0	0
SMC	0	0	1	0	0	0	0	0	0	0	1	0	0	0	0	0	0	0	0	0	0	0	0	0	0
SMC	0	1	0	0	0	0	0	0	1	0	0	0	0	0	0	0	0	0	0	0	0	0	0	0	0
SMC	0	1	0	0	0	0	1	0	0	0	0	0	0	0	0	0	0	0	0	0	0	0	0	0	0
SMC	0	0	1	0	0	0	1	0	0	0	0	0	0	0	0	0	0	0	0	0	0	0	0	0	0
SMC	0	0	1	0	0	0	1	0	0	0	0	0	0	0	0	0	0	0	0	0	0	0	0	0	0
Osaki	0	0	1	0	0	0	1	0	0	0	1	0	0	0	0	0	0	0	0	0	0	0	0	0	0
Osaki	0	0	1	0	0	0	0	0	0	0	1	0	0	0	0	0	0	0	0	0	0	0	0	0	0
Osaki	0	0	1	0	0	0	0	0	0	0	1	0	0	0	0	0	0	0	0	0	0	0	0	0	0
Osaki	0	0	1	0	0	0	0	0	0	0	1	0	0	0	0	0	0	0	0	0	0	0	0	0	0
Osaki	0	1	0	0	0	0	0	0	1	0	0	0	0	0	0	0	0	0	0	0	0	0	0	0	0
Osaki	0	0	1	0	0	0	0	0	1	0	0	0	0	0	0	0	0	0	0	0	0	0	0	0	0
Osaki	0	0	1	0	0	0	1	0	0	0	0	0	0	0	0	0	0	0	0	0	0	0	0	0	0
Osaki	0	1	0	0	0	0	1	0	0	0	0	0	0	0	0	0	0	0	0	0	0	0	0	0	0
Osaki	0	1	0	0	0	0	1	0	0	0	0	0	0	0	0	0	1	0	0	0	0	0	0	0	0
Osaki	0	0	1	0	0	0	1	0	0	0	0	0	0	0	0	0	0	0	0	0	0	0	0	0	0
Osaki	0	0	1	0	0	0	1	0	0	0	0	0	0	0	0	0	0	0	0	0	0	0	0	0	0
Osaki	0	0	1	0	0	0	1	0	0	0	0	0	0	0	0	0	0	0	0	0	0	0	0	0	0
Osaki	0	0	1	0	0	0	1	0	0	0	0	0	0	0	0	0	0	0	0	0	0	0	0	0	0
Osaki	0	1	0	0	0	0	0	0	0	0	0	0	0	0	0	0	0	0	0	0	0	0	0	0	0
Osaki	0	1	0	0	0	0	0	0	0	0	0	0	0	0	0	0	0	0	0	0	0	0	0	0	0
Osaki	0	1	0	0	0	0	0	0	0	0	0	0	0	1	0	0	0	0	0	0	0	1	0	0	0
Osaki	0	0	1	0	0	0	0	0	0	0	0	0	0	0	0	0	0	0	0	0	0	0	0	0	0
Osaki	0	0	1	0	0	0	0	0	0	0	0	0	0	0	0	0	0	0	0	0	0	0	0	0	0
Kennan	0	1	0	0			1
Kennan	0	1	0	0			1
Kennan	0	1	0	0			1
Kennan	0	0	1	0			1
Kennan	0	0	1	0			1
Kennan	0	0	1	0													1
SCH	0	0	1	0							1
SCH	0	0	1	0							1
SCH	0	0	1	0							1
SCH	0	0	1	0							1
SCH	0	0	1	0					1
SCH	0	0	1	0					1
SCH	0	1	0	0			1
SCH	0	0	1	0			1
SCH	0	0	1	0			1
SCH	0	0	1	0			1													1
SCH	0	0	1	0			1
SCH	0	0	1	0			1
SCH	0	0	1	0			1
SCH	0	0	1	0	1
SCH	0	0	1	0
SCH	0	0	1	0
TUH	0	0	1	0			1
TUH	0	0	1	0			1
Rosai	0	1	0	0							1
Rosai	0	0	1	0							1
Rosai	0	0	1	0					1
Rosai	0	0	1	0		1	1		1		1									1		1
Rosai	0	0	1	0							1
Rosai	0	0	1	0							1
Rosai	0	0	1	0							1
Rosai	0	0	1	0							1
Rosai	0	0	1	0							1
Rosai	0	0	1	0							1
Rosai	0	0	1	0							1
Rosai	0	0	1	0			1		1
Rosai	0	0	1	0					1
Rosai	0	0	1	0				1
Rosai	0	0	1	0			1
Rosai	0	0	1	0			1															1
Rosai	0	0	1	0			1
Rosai	0	1	0	0			1
Rosai	0	0	1	0			1
Rosai	0	0	1	0			1										1
Rosai	0	0	1	0			1													1
Rosai	0	0	1	0			1
Rosai	0	0	1	0			1
Rosai	0	0	1	0			1
Rosai	0	0	1	0			1
Rosai	0	0	1	0			1
Rosai	0	0	1	0			1
Rosai	0	0	1	0													1
Rosai	0	0	1	0
Rosai	0	0	1	0										1						1

## Sheet: organisms CAP AP
Hospital	Home	The other hospital	Nursing home	pneumonia (non-AP0, AP1)	Streptococcus pneumoniae	PC sensitive	PC resistant	Haemophilus influenzae	ABPC sensitivity	β-lacatamase産生（BLPAR)	β-lacatamase非産生ABPC耐性（BLNAR)	β-lacatamase産生CVA/AMPC耐性（BLPACR)	Klebsiella属	ESBL産生	ESBL非産生	Escherichia coli	ESBL産生	ESBL非産生	Proteus属	ESBL産生	ESBL非産生	Mycoplasma pneumoniae	Legionella属	Chlamydophila pneumoniae	MSSA	MRSA	Moraxella catarrhalis	Streptococcus属	Pseudomonas aeruginosa	Peptostreptococcus属	Veillonella属	Bacteroides属	Prevotella属	Fusobacterium属	others
TMPU	1	0	0	1																								1
TMPU	1	0	0	1																						1
TMPU	1	0	0	1													1									1		1
TMPU	1	0	0	1																								1
TMPU	1	0	0	1
TMPU	1	0	0	1																								1
TMPU	1	0	0	1																								1
TMPU	1	0	0	1																								1
TMPU	1	0	0	1																								1
TMPU	1	0	0	1																								1	1
TMPU	1	0	0	1
TMPU	1	0	0	1																								1
TMPU	1	0	0	1									1													1		1							Candida albicans
TMPU	1	0	0	1																						1		1							Micrococcus sp. Neisseria sp.
TMPU	1	0	0	1																								1
TMPU	1	0	0	1
TMPU	1	0	0	1																								1							Micrococcus sp. Neisseria.sp Candida sp.
TMPU	1	0	0	1																					1			1
TMPU	1	0	0	1																								1	1
TMPU	1	0	0	1																								1							Micrococcus sp.
TMPU	1	0	0	1
TMPU	1	0	0	1										1														1
TMPU	1	0	0	1										1
TMPU	1	0	0	1																								1
TMPU	1	0	0	1																								1
TMPU	1	0	0	1													1								1			1
TMPU	1	0	0	1																								1
TMPU	1	0	0	1
TMPU	1	0	0	1																								1
TMPU	1	0	0	1											1													1
TMPU	1	0	0	1
TMPU	1	0	0	1																								1
TMPU	1	0	0	1													1											1
TMPU	1	0	0	1																								1
TMPU	1	0	0	1
TMPU	1	0	0	1
TMPU	1	0	0	1																								1
TMPU	1	0	0	1
TMPU	1	0	0	1									1													1
TMPU	1	0	0	1																						1		1
TMPU	1	0	0	1																								1
TMPU	1	0	0	1										1
TMPU	1	0	0	1																								1
TMPU	1	0	0	1																								1
TMPU	1	0	0	1		1																				1		1
TMPU	1	0	0	1										1											1			1
TMPU	1	0	0	1																					1			1
TMPU	1	0	0	1									1													1		1
TMPU	1	0	0	1																								1
TMPU	1	0	0	1																								1
TMPU	1	0	0	1																								1
TMPU	1	0	0	1																								1	1
TMPU	1	0	0	1																								1
TMPU	1	0	0	1																								1
TMPU	1	0	0	1
TMPU	1	0	0	1																						1		1
TMPU	1	0	0	1																								1
TMPU	1	0	0	1					1																			1
TMPU	1	0	0	1																								1
TMPU	1	0	0	1
TMPU	1	0	0	1																								1
TMPU	1	0	0	1																								1
TMPU	1	0	0	1																								1
TMPU	1	0	0	1
TMPU	1	0	0	1																								1
TMPU	1	0	0	1
TMPU	1	0	0	1											1													1
TMPU	1	0	0	1																								1
TMPU	1	0	0	1
TMPU	1	0	0	1																					1			1
TMPU	1	0	0	1																						1		1
TMPU	1	0	0	1																								1
TMPU	1	0	0	1
TMPU	1	0	0	1											1
TMPU	1	0	0	1
TMPU	1	0	0	1																								1
TMPU	1	0	0	1											1													1
TMPU	1	0	0	1
TMPU	1	0	0	1
TMPU	1	0	0	1																															Candida glabrata
TMPU	1	0	0	1				1																				1
TMPU	1	0	0	1																									1
TMPU	1	0	0	1
TMPU	1	0	0	1																								1
TMPU	1	0	0	1																								1
TMPU	1	0	0	1
TMPU	1	0	0	1
TMPU	1	0	0	1
TMPU	1	0	0	1																						1		1
TMPU	1	0	0	1
TMPU	1	0	0	1
TMPU	1	0	0	1																						1		1							Micrococcus sp.
TMPU	1	0	0	1
TMPU	1	0	0	1																								1							Micrococcus sp. Candida albicans
TMPU	1	0	0	1
TMPU	1	0	0	1																								1
TMPU	1	0	0	1
Ishinomaki	1	0	0	1		1				1																1
Ishinomaki	1	0	0	1											1
Ishinomaki	1	0	0	1														1
Ishinomaki	1	0	0	1										1											1
Ishinomaki	1	0	0	1
Ishinomaki	1	0	0	1
Ishinomaki	1	0	0	1
Ishinomaki	1	0	0	1
Ishinomaki	1	0	0	1																															1
Ishinomaki	1	0	0	1
Ishinomaki	1	0	0	1																					1				1
Ishinomaki	1	0	0	1																					1
Ishinomaki	1	0	0	1
Ishinomaki	1	0	0	1																					1		1
Ishinomaki	1	0	0	1																															1
Ishinomaki	1	0	0	1		1
Ishinomaki	1	0	0	1																															1
Ishinomaki	1	0	0	1
Ishinomaki	1	0	0	1
Ishinomaki	1	0	0	1																					1
Ishinomaki	1	0	0	1
Ishinomaki	1	0	0	1																					1										1
Ishinomaki	1	0	0	1																					1			1
Ishinomaki	1	0	0	1
Ishinomaki	1	0	0	1
Ishinomaki	1	0	0	1
Ishinomaki	1	0	0	1
Ishinomaki	1	0	0	1
Ishinomaki	1	0	0	1											1
Ishinomaki	1	0	0	1											1
Ishinomaki	1	0	0	1
Ishinomaki	1	0	0	1																						1									1
Ishinomaki	1	0	0	1													1	1																	1
Ishinomaki	1	0	0	1
Ishinomaki	1	0	0	1
Ishinomaki	1	0	0	1																															1
Ishinomaki	1	0	0	1
Ishinomaki	1	0	0	1							1
Ishinomaki	1	0	0	1											1										1		1
Ishinomaki	1	0	0	1													1								1			1
Ishinomaki	1	0	0	1
Ishinomaki	1	0	0	1
Ishinomaki	1	0	0	1
Ishinomaki	1	0	0	1																															1
Ishinomaki	1	0	0	1																					1
Ishinomaki	1	0	0	1
Ishinomaki	1	0	0	1		1									1
Ishinomaki	1	0	0	1		1																			1										1
Ishinomaki	1	0	0	1											1
Ishinomaki	1	0	0	1
Ishinomaki	1	0	0	1
Ishinomaki	1	0	0	1																		1
Ishinomaki	1	0	0	1
Ishinomaki	1	0	0	1							1																	1							インフルエンザA型
Ishinomaki	1	0	0	1											1												1
Ishinomaki	1	0	0	1
Ishinomaki	1	0	0	1																						1			1
Ishinomaki	1	0	0	1																															1
Ishinomaki	1	0	0	1
Ishinomaki	1	0	0	1
Ishinomaki	1	0	0	1
Ishinomaki	1	0	0	1														1								1
Ishinomaki	1	0	0	1
Ishinomaki	1	0	0	1
Ishinomaki	1	0	0	1														1										1	1						1
Ishinomaki	1	0	0	1																						1
Ishinomaki	1	0	0	1																								1
Ishinomaki	1	0	0	1																					1			1	1
Ishinomaki	1	0	0	1											1										1										1
Ishinomaki	1	0	0	1
Ishinomaki	1	0	0	1											1										1
Ishinomaki	1	0	0	1																						1									1
Ishinomaki	1	0	0	1																						1
Ishinomaki	1	0	0	1																							1
Ishinomaki	1	0	0	1							1
Ishinomaki	1	0	0	1							1
Ishinomaki	1	0	0	1
Ishinomaki	1	0	0	1																															1
Ishinomaki	1	0	0	1											1
Ishinomaki	1	0	0	1													1										1
Ishinomaki	1	0	0	1																					1		1
Ishinomaki	1	0	0	1																					1
Ishinomaki	1	0	0	1
Ishinomaki	1	0	0	1
Ishinomaki	1	0	0	1											1											1		1	1
Ishinomaki	1	0	0	1																					1				1
Ishinomaki	1	0	0	1
Ishinomaki	1	0	0	1											1
Ishinomaki	1	0	0	1																								1
Ishinomaki	1	0	0	1					1																1				1
Ishinomaki	1	0	0	1
Ishinomaki	1	0	0	1											1
Ishinomaki	1	0	0	1																							1
Ishinomaki	1	0	0	1																									1
Ishinomaki	1	0	0	1																					1
Ishinomaki	1	0	0	1																					1
Ishinomaki	1	0	0	1																					1			1
Ishinomaki	1	0	0	1
Ishinomaki	1	0	0	1																							1
Ishinomaki	1	0	0	1											1
Ishinomaki	1	0	0	1																									1
Ishinomaki	1	0	0	1
Ishinomaki	1	0	0	1
Ishinomaki	1	0	0	1																					1			1							1
Ishinomaki	1	0	0	1											1			1							1				1
Ishinomaki	1	0	0	1											1
Ishinomaki	1	0	0	1																									1
Ishinomaki	1	0	0	1
Ishinomaki	1	0	0	1							1
Ishinomaki	1	0	0	1
Ishinomaki	1	0	0	1
Ishinomaki	1	0	0	1											1
Ishinomaki	1	0	0	1
Ishinomaki	1	0	0	1
Ishinomaki	1	0	0	1		1																			1		1
Ishinomaki	1	0	0	1
Ishinomaki	1	0	0	1
Ishinomaki	1	0	0	1
Ishinomaki	1	0	0	1		1
Ishinomaki	1	0	0	1
Ishinomaki	1	0	0	1
Ishinomaki	1	0	0	1											1			1
Ishinomaki	1	0	0	1
Ishinomaki	1	0	0	1
Ishinomaki	1	0	0	1
Ishinomaki	1	0	0	1
Ishinomaki	1	0	0	1
Ishinomaki	1	0	0	1																					1		1
Ishinomaki	1	0	0	1
Ishinomaki	1	0	0	1
Ishinomaki	1	0	0	1		1									1
Ishinomaki	1	0	0	1		1
Ishinomaki	1	0	0	1											1										1		1
Ishinomaki	1	0	0	1																						1
Ishinomaki	1	0	0	1
Ishinomaki	1	0	0	1
Ishinomaki	1	0	0	1
Ishinomaki	1	0	0	1
Ishinomaki	1	0	0	1
Ishinomaki	1	0	0	1																						1
Ishinomaki	1	0	0	1											1										1
Ishinomaki	1	0	0	1
Ishinomaki	1	0	0	1
Ishinomaki	1	0	0	1																					1				1
Ishinomaki	1	0	0	1											1
Ishinomaki	1	0	0	1														1
Ishinomaki	1	0	0	1											1
Ishinomaki	1	0	0	1
Ishinomaki	1	0	0	1																					1
Ishinomaki	1	0	0	1
Ishinomaki	1	0	0	1																	1
Ishinomaki	1	0	0	1
Ishinomaki	1	0	0	1
Ishinomaki	1	0	0	1		1
Ishinomaki	1	0	0	1
Ishinomaki	1	0	0	1
Ishinomaki	1	0	0	1																						1
Ishinomaki	1	0	0	1
Ishinomaki	1	0	0	1											1													1
Ishinomaki	1	0	0	1
Ishinomaki	1	0	0	1
Ishinomaki	1	0	0	1																									1
Ishinomaki	1	0	0	1											1										1
Ishinomaki	1	0	0	1							1														1										1
Ishinomaki	1	0	0	1
Ishinomaki	1	0	0	1
Ishinomaki	1	0	0	1
Ishinomaki	1	0	0	1							1				1
Ishinomaki	1	0	0	1											1
Ishinomaki	1	0	0	1																					1			1
Ishinomaki	1	0	0	1
Ishinomaki	1	0	0	1
Ishinomaki	1	0	0	1											1								1
Ishinomaki	1	0	0	1																						1
Ishinomaki	1	0	0	1											1										1
Ishinomaki	1	0	0	1
Ishinomaki	1	0	0	1																															1
Ishinomaki	1	0	0	1
Ishinomaki	1	0	0	1																			1
SMC	1	0	0	1	1	0	0	0	0	0	0	0	0	0	0	0	0	0	0	0	0	0	0	0	0	0	0	0	0	0	0	0	0	0	Streptococcus anginosus、その他常在菌；α hemolytic streptococcus
SMC	1	0	0	1	0	0	0	0	0	0	0	0	0	0	0	0	0	0	0	0	0	0	0	0	0	1	0	0	1	0	0	0	0	0
SMC	1	0	0	1	0	0	0	0	0	0	0	0	0	0	0	0	0	0	0	0	0	0	0	0	0	0	0	1	0	0	0	0	0	0	α hemolytic streptococcus γ-streptococci
Osaki	1	0	0	1	0	0	0	0	0	0	0	0	0	0	0	0	0	0	0	0	0	0	0	0	0	0	0	0	0	0	0	0	0	0
Osaki	1	0	0	1	0	0	0	0	0	0	0	0	0	0	0	0	0	0	0	0	0	0	0	0	0	0	0	0	0	0	0	0	0	0
Osaki	1	0	0	1	0	0	0	0	0	0	0	0	1	0	1	0	0	0	0	0	0	0	0	0	0	0	0	0	0	0	0	0	0	0	0
Osaki	1	0	0	1	0	0	0	0	0	0	0	0	0	0	0	1	0	1	0	0	0	0	0	0	0	0	0	0	0	0	0	0	0	0	Acineto.baumannii/calocoaceticus complex
Osaki	1	0	0	1	0	0	0	0	0	0	0	0	0	0	0	0	0	0	0	0	0	0	0	0	0	0	0	0	1	0	0	0	0	0
Osaki	1	0	0	1	0	0	0	0	0	0	0	0	0	0	0	1	1	0	0	0	0	0	0	0	0	0	0	0	0	0	0	0	0	0	0
Osaki	1	0	0	1	0	0	0	0	0	0	0	0	0	0	0	0	0	0	0	0	0	0	0	0	0	0	0	0	0	0	0	0	0	0
Osaki	1	0	0	1	0	0	0	0	0	0	0	0	0	0	0	0	0	0	0	0	0	0	0	0	0	1	0	1	0	0	0	0	0	0	0
Osaki	1	0	0	1	0	0	0	0	0	0	0	0	1	0	1	0	0	0	0	0	0	0	0	0	0	0	0	0	1	0	0	0	0	0
Osaki	1	0	0	1	0	0	0	0	0	0	0	0	0	0	0	0	0	0	0	0	0	0	0	0	0	0	0	0	0	0	0	0	0	0
Osaki	1	0	0	1	0	0	0	0	0	0	0	0	0	0	0	0	0	0	0	0	0	0	0	0	0	0	0	0	0	0	0	0	0	0	Pseudomonas putida
Osaki	1	0	0	1	0	0	0	0	0	0	0	0	0	0	0	1	0	1	0	0	0	0	0	0	0	0	0	0	0	0	0	0	0	0
Osaki	1	0	0	1	0	0	0	0	0	0	0	0	1	0	1	0	0	0	0	0	0	0	0	0	1	0	0	0	0	0	0	0	0	0
Osaki	1	0	0	1	0	0	0	0	0	0	0	0	0	0	0	0	0	0	0	0	0	0	0	0	0	0	0	0	0	0	0	0	0	0
Osaki	1	0	0	1	0	0	0	0	0	0	0	0	0	0	0	0	0	0	0	0	0	0	0	0	0	0	0	0	0	0	0	0	0	0
Osaki	1	0	0	1	0	0	0	0	0	0	0	0	0	0	0	0	0	0	0	0	0	0	0	0	0	0	0	1	0	0	0	0	0	0	1
Osaki	1	0	0	1	0	0	0	0	0	0	0	0	0	0	0	0	0	0	0	0	0	0	0	0	0	0	0	0	0	0	0	0	0	0	血培陰性
Osaki	1	0	0	1	0	0	0	0	0	0	0	0	0	0	0	0	0	0	0	0	0	0	0	0	0	0	0	0	0	0	0	0	0	0
Osaki	1	0	0	1	0	0	0	0	0	0	0	0	0	0	0	1	1	0	0	0	0	0	0	0	0	0	0	1	0	0	0	0	0	0	1
Osaki	1	0	0	1	0	0	0	0	0	0	0	0	0	0	0	0	0	0	0	0	0	0	0	0	0	0	0	0	0	0	0	0	0	0
Osaki	1	0	0	1	0	0	0	0	0	0	0	0	0	0	0	0	0	0	0	0	0	0	0	0	0	0	0	1	0	0	0	0	0	0	1
Osaki	1	0	0	1	0	0	0	0	0	0	0	0	0	0	0	0	0	0	0	0	0	0	0	0	0	0	0	0	0	0	0	0	0	0	培養未提出
Osaki	1	0	0	1																															培養提出なし
Osaki	1	0	0	1	0	0	0	0	0	0	0	0	0	0	0	0	0	0	0	0	0	0	0	0	0	0	0	0	0	0	0	0	0	0
Osaki	1	0	0	1	0	0	0	0	0	0	0	0	0	0	0	0	0	0	0	0	0	0	0	0	0	0	0	0	0	0	0	0	0	0
Osaki	1	0	0	1	0	0	0	0	0	0	0	0	0	0	0	1	0	1	0	0	0	0	0	0	0	0	0	0	0	0	0	0	0	0	0
Osaki	1	0	0	1	0	0	0	0	0	0	0	0	0	0	0	0	0	0	0	0	0	0	0	0	1	0	0	1	1	0	0	0	0	0
Osaki	1	0	0	1	0	0	0	0	0	0	0	0	1	0	1	1	1	0	0	0	0	0	0	0	0	0	0	0	0	0	0	0	0	0
Osaki	1	0	0	1
Osaki	1	0	0	1	0	0	0	0	0	0	0	0	1	0	1	0	0	0	0	0	0	0	0	0	0	0	0	0	0	0	0	0	0	0
Osaki	1	0	0	1	0	0	0	0	0	0	0	0	0	0	0	0	0	0	0	0	0	0	0	0	0	0	0	0	0	0	0	0	0	0	培養陰性
Osaki	1	0	0	1	0	0	0	0	0	0	0	0	0	0	0	0	0	0	0	0	0	0	0	0	0	0	0	0	0	0	0	0	0	0
Osaki	1	0	0	1	0	0	0	0	0	0	0	0	0	0	0	0	0	0	0	0	0	0	0	0	0	0	0	0	0	0	0	0	0	0
Osaki	1	0	0	1	1	1	0	0	0	0	0	0	0	0	0	0	0	0	0	0	0	0	0	0	0	0	0	0	0	0	0	0	0	0	Candida albicans
Osaki	1	0	0	1	0	0	0	0	0	0	0	0	0	0	0	0	0	0	0	0	0	0	0	0	1	0	0	0	0	0	0	0	0	0	0
Osaki	1	0	0	1	0	0	0	0	0	0	0	0	1	0	1	0	0	0	0	0	0	0	0	0	0	0	0	0	0	0	0	0	0	0	Enterobacter aerogenes
Osaki	1	0	0	1	0	0	0	0	0	0	0	0	0	0	0	0	0	0	0	0	0	0	0	0	1	0	0	0	0	0	0	0	0	0
Osaki	1	0	0	1	1	1	0	0	0	0	0	0	0	0	0	0	0	0	0	0	0	0	0	0	0	0	0	0	0	0	0	0	0	0	1
Osaki	1	0	0	1	0	0	0	0	0	0	0	0	1	0	1	0	0	0	0	0	0	0	0	0	0	0	0	0	1	0	0	0	0	0	0
Osaki	1	0	0	1	0	0	0	0	0	0	0	0	1	0	1	0	0	0	0	0	0	0	0	0	1	0	0	0	0	0	0	0	0	0
Osaki	1	0	0	1	0	0	0	0	0	0	0	0	0	0	0	0	0	0	0	0	0	0	0	0	0	0	0	0	0	0	0	0	0	0	培養陰性
Osaki	1	0	0	1	1	0	1	1	0	1	0	0	1	0	1	0	0	0	0	0	0	0	0	0	1	0	0	1	0	0	0	0	0	0	1
Osaki	1	0	0	1	0	0	0	0	0	0	0	0	0	0	0	0	0	0	0	0	0	0	0	0	0	0	0	1	0	0	0	0	0	0	0
Osaki	1	0	0	1	0	0	0	0	0	0	0	0	0	0	0	1	0	1	0	0	0	0	0	0	0	0	0	0	0	0	0	0	0	0	0
Osaki	1	0	0	1	0	0	0	0	0	0	0	0	0	0	0	0	0	0	0	0	0	0	0	0	0	0	0	0	0	0	0	0	0	0	1
Osaki	1	0	0	1	0	0	0	0	0	0	0	0	0	0	0	0	0	0	0	0	0	0	0	0	0	1	0	0	0	0	0	0	0	0	0
Osaki	1	0	0	1	1	1	0	0	0	0	0	0	0	0	0	1	0	1	0	0	0	0	0	0	0	0	0	0	0	0	0	0	0	0
Osaki	1	0	0	1	0	0	0	0	0	0	0	0	0	0	0	1	0	1	0	0	0	0	0	0	1	0	0	0	0	0	0	0	0	0	0
Osaki	1	0	0	1	0	0	0	0	0	0	0	0	0	0	0	0	0	0	0	0	0	0	0	0	0	0	0	1	0	0	0	0	0	0	1
Osaki	1	0	0	1	0	0	0	0	0	0	0	0	0	0	0	0	0	0	0	0	0	0	0	0	0	0	0	0	0	0	0	0	0	0
Osaki	1	0	0	1	0	0	0	0	0	0	0	0	0	0	0	0	0	0	0	0	0	0	0	0	1	0	0	1	0	0	0	0	0	0	0
Osaki	1	0	0	1	0	0	0	0	0	0	0	0	1	0	1	1	0	1	0	0	0	0	0	0	0	0	0	0	0	0	0	0	0	0	0
Osaki	1	0	0	1	0	0	0	0	0	0	0	0	0	0	0	0	0	0	0	0	0	0	0	0	0	0	0	0	0	0	0	0	0	0	Enterobacter cloacae
Osaki	1	0	0	1	0	0	0	0	0	0	0	0	0	0	0	0	0	0	0	0	0	0	0	0	0	0	0	1	0	0	0	0	0	0	1
Osaki	1	0	0	1	0	0	0	0	0	0	0	0	1	0	1	1	1	0	0	0	0	0	0	0	0	0	0	1	0	0	0	0	0	0
Osaki	1	0	0	1	0	0	0	0	0	0	0	0	0	0	0	1	0	1	0	0	0	0	0	0	0	0	0	0	0	0	0	0	0	0
Osaki	1	0	0	1	0	0	0	0	0	0	0	0	0	0	0	0	0	0	0	0	0	0	0	0	0	0	0	0	1	0	0	0	0	0	0
Osaki	1	0	0	1	0	0	0	0	0	0	0	0	1	0	1	0	0	0	0	0	0	0	0	0	0	0	0	0	0	0	0	0	0	0
Osaki	1	0	0	1	0	0	0	0	0	0	0	0	0	0	0	0	0	0	0	0	0	0	0	0	0	0	0	1	0	0	0	0	0	0	1
Osaki	1	0	0	1	0	0	0	0	0	0	0	0	1	0	1	0	0	0	0	0	0	0	0	0	0	0	0	0	0	0	0	0	0	0	Serratia marcescens
Osaki	1	0	0	1	0	0	0	0	0	0	0	0	0	0	0	0	0	0	0	0	0	0	0	0	0	0	0	1	0	0	0	0	0	0
Osaki	1	0	0	1	0	0	0	0	0	0	0	0	0	0	0	0	0	0	0	0	0	0	0	0	1	0	1	0	0	0	0	0	0	0	0
Osaki	1	0	0	1	0	0	0	0	0	0	0	0	0	0	0	0	0	0	0	0	0	0	0	0	0	0	0	1	0	0	0	0	0	0	1
Osaki	1	0	0	1	0	0	0	0	0	0	0	0	0	0	0	0	0	0	0	0	0	0	0	0	0	0	0	1	0	0	0	0	0	0	1
Osaki	1	0	0	1	0	0	0	0	0	0	0	0	0	0	0	0	0	0	0	0	0	0	0	0	0	0	0	0	0	0	0	0	0	0
Osaki	1	0	0	1	0	0	0	0	0	0	0	0	0	0	0	0	0	0	0	0	0	0	0	0	0	0	0	0	0	0	0	0	0	0	1
Osaki	1	0	0	1	0	0	0	0	0	0	0	0	0	0	0	0	0	0	0	0	0	0	0	0	1	0	0	1	0	0	0	0	0	0	1
Osaki	1	0	0	1																															不明
Osaki	1	0	0	1	0	0	0	0	0	0	0	0	0	0	0	0	0	0	0	0	0	0	0	0	0	1	0	0	0	0	0	0	0	0	0
Osaki	1	0	0	1	0	0	0	0	0	0	0	0	0	0	0	0	0	0	0	0	0	0	0	0	0	0	0	0	0	0	0	0	0	0
Osaki	1	0	0	1	0	0	0	0	0	0	0	0	1	0	1	0	0	0	0	0	0	0	0	0	1	0	0	0	0	0	0	0	0	0
Osaki	1	0	0	1	0	0	0	0	0	0	0	0	0	0	0	0	0	0	0	0	0	0	0	0	0	0	0	1	0	0	0	0	0	0	0
Osaki	1	0	0	1	0	0	0	0	0	0	0	0	1	0	1	0	0	0	0	0	0	0	0	0	0	0	0	0	0	0	0	0	0	0	0
Osaki	1	0	0	1	0	0	0	0	0	0	0	0	0	0	0	0	0	0	0	0	0	0	0	0	0	0	0	0	0	0	0	0	0	0
Osaki	1	0	0	1	0	0	0	0	0	0	0	0	0	0	0	0	0	0	0	0	0	0	0	0	0	0	0	0	0	0	0	0	0	0
Osaki	1	0	0	1	1	1	0	0	0	0	0	0	0	0	0	0	0	0	0	0	0	0	0	0	1	0	0	0	0	0	0	0	0	0	0
Osaki	1	0	0	1	0	0	0	0	0	0	0	0	0	0	0	0	0	0	0	0	0	0	0	0	0	0	0	0	0	0	0	0	0	0
Osaki	1	0	0	1	1	1	0	0	0	0	0	0	0	0	0	0	0	0	0	0	0	0	0	0	1	0	0	1	1	0	0	0	0	0	1
Osaki	1	0	0	1	0	0	0	0	0	0	0	0	0	0	0	0	0	0	1	0	1	0	0	0	0	0	0	0	0	0	0	0	0	0
Osaki	1	0	0	1	0	0	0	0	0	0	0	0	1	0	1	0	0	0	0	0	0	0	0	0	1	0	0	1	0	0	0	0	0	0
Osaki	1	0	0	1	0	0	0	0	0	0	0	0	0	0	0	0	0	0	0	0	0	0	0	0	0	0	0	0	0	0	0	0	0	0
Osaki	1	0	0	1	1	1	0	0	0	0	0	0	0	0	0	0	0	0	0	0	0	0	0	0	0	0	0	0	0	0	0	0	0	0
Osaki	1	0	0	1	0	0	0	0	0	0	0	0	0	0	0	0	0	0	0	0	0	0	0	0	0	0	0	0	0	0	0	0	0	0
Osaki	1	0	0	1	0	0	0	0	0	0	0	0	0	0	0	0	0	0	0	0	0	0	0	0	0	0	0	0	0	0	0	0	0	0	培養陰性
Osaki	1	0	0	1	0	0	0	0	0	0	0	0	1	0	1	0	0	0	0	0	0	0	0	0	0	0	0	0	0	0	0	0	0	0	1
Osaki	1	0	0	1	0	0	0	0	0	0	0	0	1	0	1	0	0	0	0	0	0	0	0	0	1	0	0	0	0	0	0	0	0	0
Osaki	1	0	0	1	0	0	0	0	0	0	0	0	1	0	1	0	0	0	0	0	0	0	0	0	0	0	0	1	0	0	0	0	0	0	1
Osaki	1	0	0	1	0	0	0	0	0	0	0	0	1	0	1	0	0	0	0	0	0	0	0	0	0	0	0	1	0	0	0	0	0	0	1
Osaki	1	0	0	1	0	0	0	0	0	0	0	0	0	0	0	0	0	0	0	0	0	0	0	0	1	0	0	0	0	0	0	0	0	0	0
Osaki	1	0	0	1	0	0	0	0	0	0	0	0	0	0	0	1	0	1	0	0	0	0	0	0	1	0	0	0	0	0	0	0	0	0
Osaki	1	0	0	1	0	0	0	0	0	0	0	0	0	0	0	0	0	0	0	0	0	0	0	0	0	0	0	1	0	0	0	0	0	0	0
Kennan	1	0	0	1																															Staphylococcus epidermidis
Kennan	1	0	0	1
Kennan	1	0	0	1
Kennan	1	0	0	1
Kennan	1	0	0	1
Kennan	1	0	0	1									1
Kennan	1	0	0	1																															Serratia marcescens
Kennan	1	0	0	1																															Enterococcus faecalis
Kennan	1	0	0	1
Kennan	1	0	0	1
Kennan	1	0	0	1							1
Kennan	1	0	0	1
SCH	1	0	0	1	1	1
SCH	1	0	0	1	1	1
SCH	1	0	0	1
SCH	1	0	0	1	1	1							1		1
SCH	1	0	0	1	1	1
SCH	1	0	0	1																						1
SCH	1	0	0	1
SCH	1	0	0	1	1	1
SCH	1	0	0	1												1	1
SCH	1	0	0	1												1	1									1
SCH	1	0	0	1																						1
SCH	1	0	0	1																						1
SCH	1	0	0	1	1	1
SCH	1	0	0	1	1	1
SCH	1	0	0	1				1	1
SCH	1	0	0	1	1	1
SCH	1	0	0	1									1		1
SCH	1	0	0	1									1		1										1
SCH	1	0	0	1									1		1
SCH	1	0	0	1	1	1
SCH	1	0	0	1	1	1
SCH	1	0	0	1									1		1
SCH	1	0	0	1	1	1
SCH	1	0	0	1									1		1										1
SCH	1	0	0	1
SCH	1	0	0	1
SCH	1	0	0	1	1	1
SCH	1	0	0	1
SCH	1	0	0	1									1		1
SCH	1	0	0	1				1			1
SCH	1	0	0	1				1			1
SCH	1	0	0	1	1	1
SCH	1	0	0	1
SCH	1	0	0	1
SCH	1	0	0	1	1	1
SCH	1	0	0	1
SCH	1	0	0	1	1	1
SCH	1	0	0	1	1	1
SCH	1	0	0	1
SCH	1	0	0	1
SCH	1	0	0	1	1	1
SCH	1	0	0	1	1	1
TUH	1	0	0	1														1								1									1
TUH	1	0	0	1																					1
TUH	1	0	0	1																									1
TUH	1	0	0	1
TUH	1	0	0	1
TUH	1	0	0	1																									1
TUH	1	0	0	1																								1							1
TUH	1	0	0	1
TUH	1	0	0	1											1						1											1			1
TUH	1	0	0	1																					1										1
TUH	1	0	0	1
TUH	1	0	0	1
TUH	1	0	0	1																															1
TUH	1	0	0	1									1
TUH	1	0	0	1				1
TUH	1	0	0	1																															1
TUH	1	0	0	1																															1
TUH	1	0	0	1
TUH	1	0	0	1																															1
TUH	1	0	0	1																															1
TUH	1	0	0	1			1		1
TUH	1	0	0	1
TUH	1	0	0	1											1			1
TUH	1	0	0	1									1
TUH	1	0	0	1																															1
TUH	1	0	0	1
Rosai	1	0	0	1
Rosai	1	0	0	1
Rosai	1	0	0	1
Rosai	1	0	0	1									1		1
Rosai	1	0	0	1																															コリネバクテリウム
Rosai	1	0	0	1
Rosai	1	0	0	1
Rosai	1	0	0	1																															エンテロコッカスフェカーリス
Rosai	1	0	0	1																															培養なし
Rosai	1	0	0	1												1		1											1
Rosai	1	0	0	1				1								1		1
Rosai	1	0	0	1
Rosai	1	0	0	1									1																			1
Rosai	1	0	0	1									1		1																				Staphylococcus Schleiferi、Proteus mirabilis、Serratia macescens
Rosai	1	0	0	1	1
Rosai	1	0	0	1
Rosai	1	0	0	1									1																						Serratia marcesens
Rosai	1	0	0	1				1																				1
Rosai	1	0	0	1				1																		1

## Sheet: organisms CAP non-AP
Hospital	Home	The other hospital	Nursing home	pneumonia (non-AP0, AP1)	Streptococcus pneumoniae	PC sensitive	PC resistant	Haemophilus influenzae	ABPC sensitivity	β-lacatamase産生（BLPAR)	β-lacatamase非産生ABPC耐性（BLNAR)	β-lacatamase産生CVA/AMPC耐性（BLPACR)	Klebsiella属	ESBL産生	ESBL非産生	Escherichia coli	ESBL産生	ESBL非産生	Proteus属	ESBL産生	ESBL非産生	Mycoplasma pneumoniae	Legionella属	Chlamydophila pneumoniae	MSSA	MRSA	Moraxella catarrhalis	Streptococcus属	Pseudomonas aeruginosa	Peptostreptococcus属	Veillonella属	Bacteroides属	Prevotella属	Fusobacterium属	others
TMPU	1	0	0	0
TMPU	1	0	0	0																								1
TMPU	1	0	0	0																							1	1
TMPU	1	0	0	0																								1	1
TMPU	1	0	0	0																								1	1
TMPU	1	0	0	0																					1			1
TMPU	1	0	0	0																								1
TMPU	1	0	0	0																								1
TMPU	1	0	0	0																								1
TMPU	1	0	0	0		1																						1
TMPU	1	0	0	0		1
TMPU	1	0	0	0																								1
TMPU	1	0	0	0																								1
TMPU	1	0	0	0																								1							Micrococcus sp.
TMPU	1	0	0	0
TMPU	1	0	0	0																								1
TMPU	1	0	0	0												1												1
TMPU	1	0	0	0																								1
TMPU	1	0	0	0
TMPU	1	0	0	0
TMPU	1	0	0	0
TMPU	1	0	0	0
TMPU	1	0	0	0										1														1
TMPU	1	0	0	0																								1							Micrococcus sp.
TMPU	1	0	0	0
TMPU	1	0	0	0																								1
TMPU	1	0	0	0
TMPU	1	0	0	0																								1							Aspergilus fumigatus
TMPU	1	0	0	0																								1
TMPU	1	0	0	0																						1		1
TMPU	1	0	0	0
TMPU	1	0	0	0																						1			1
TMPU	1	0	0	0
TMPU	1	0	0	0																								1
TMPU	1	0	0	0
TMPU	1	0	0	0
TMPU	1	0	0	0																								1
TMPU	1	0	0	0																								1
TMPU	1	0	0	0																								1	1
TMPU	1	0	0	0																								1
TMPU	1	0	0	0
TMPU	1	0	0	0																								1
TMPU	1	0	0	0																								1	1
TMPU	1	0	0	0							1														1
TMPU	1	0	0	0																								1
TMPU	1	0	0	0																								1
TMPU	1	0	0	0
TMPU	1	0	0	0
TMPU	1	0	0	0
TMPU	1	0	0	0																								1
TMPU	1	0	0	0
TMPU	1	0	0	0
TMPU	1	0	0	0																								1
TMPU	1	0	0	0
TMPU	1	0	0	0																								1
TMPU	1	0	0	0																								1
TMPU	1	0	0	0																								1
TMPU	1	0	0	0		1																						1
TMPU	1	0	0	0		1																				1		1
TMPU	1	0	0	0
TMPU	1	0	0	0		1			1																			1
TMPU	1	0	0	0																					1			1
TMPU	1	0	0	0
TMPU	1	0	0	0
TMPU	1	0	0	0																								1
TMPU	1	0	0	0											1													1
TMPU	1	0	0	0
TMPU	1	0	0	0
TMPU	1	0	0	0
TMPU	1	0	0	0		1
TMPU	1	0	0	0
TMPU	1	0	0	0
TMPU	1	0	0	0
TMPU	1	0	0	0																						1		1
TMPU	1	0	0	0																								1
TMPU	1	0	0	0
TMPU	1	0	0	0
TMPU	1	0	0	0
TMPU	1	0	0	0
TMPU	1	0	0	0							1																	1
TMPU	1	0	0	0																					1
TMPU	1	0	0	0																								1
TMPU	1	0	0	0											1													1
TMPU	1	0	0	0																								1
TMPU	1	0	0	0																					1			1
TMPU	1	0	0	0
TMPU	1	0	0	0
TMPU	1	0	0	0
TMPU	1	0	0	0
TMPU	1	0	0	0																								1
TMPU	1	0	0	0
TMPU	1	0	0	0									1																						Enterobacter cloacae
TMPU	1	0	0	0											1											1		1
TMPU	1	0	0	0
TMPU	1	0	0	0							1																	1
TMPU	1	0	0	0																															Corynebacterium striatum
TMPU	1	0	0	0																								1
TMPU	1	0	0	0																								1
TMPU	1	0	0	0																								1
TMPU	1	0	0	0																								1
TMPU	1	0	0	0
TMPU	1	0	0	0
TMPU	1	0	0	0		1											1											1
TMPU	1	0	0	0		1																						1
TMPU	1	0	0	0																						1		1
TMPU	1	0	0	0																								1
TMPU	1	0	0	0
TMPU	1	0	0	0
TMPU	1	0	0	0
TMPU	1	0	0	0																								1
TMPU	1	0	0	0		1																				1	1	1
TMPU	1	0	0	0
TMPU	1	0	0	0																								1
TMPU	1	0	0	0
TMPU	1	0	0	0																								1
TMPU	1	0	0	0																								1
TMPU	1	0	0	0																								1
TMPU	1	0	0	0																								1							Micrococcus sp.
TMPU	1	0	0	0																								1
TMPU	1	0	0	0																							1	1
TMPU	1	0	0	0
TMPU	1	0	0	0																						1		1
TMPU	1	0	0	0
TMPU	1	0	0	0																								1
TMPU	1	0	0	0
TMPU	1	0	0	0
TMPU	1	0	0	0																								1
TMPU	1	0	0	0																								1
TMPU	1	0	0	0																								1
TMPU	1	0	0	0																					1			1
TMPU	1	0	0	0
TMPU	1	0	0	0																						1		1
TMPU	1	0	0	0																								1
TMPU	1	0	0	0																								1
TMPU	1	0	0	0																					1		1	1
TMPU	1	0	0	0																								1
TMPU	1	0	0	0
TMPU	1	0	0	0																								1
TMPU	1	0	0	0
TMPU	1	0	0	0																								1
TMPU	1	0	0	0	1	1																						1							Micrococcus sp. Neisseria sp.
TMPU	1	0	0	0
TMPU	1	0	0	0
TMPU	1	0	0	0											1
TMPU	1	0	0	0																								1
TMPU	1	0	0	0					1																			1
TMPU	1	0	0	0																								1
TMPU	1	0	0	0
TMPU	1	0	0	0																								1
TMPU	1	0	0	0
TMPU	1	0	0	0
TMPU	1	0	0	0
TMPU	1	0	0	0
TMPU	1	0	0	0																								1
TMPU	1	0	0	0
TMPU	1	0	0	0																								1
TMPU	1	0	0	0
TMPU	1	0	0	0																								1
TMPU	1	0	0	0													1								1			1	1
TMPU	1	0	0	0																								1
TMPU	1	0	0	0																								1
TMPU	1	0	0	0
TMPU	1	0	0	0																								1
TMPU	1	0	0	0																					1			1
TMPU	1	0	0	0
TMPU	1	0	0	0																								1
TMPU	1	0	0	0																								1
TMPU	1	0	0	0																								1
TMPU	1	0	0	0																								1
TMPU	1	0	0	0																								1
TMPU	1	0	0	0
TMPU	1	0	0	0																								1
TMPU	1	0	0	0																								1
TMPU	1	0	0	0																								1
TMPU	1	0	0	0																								1
TMPU	1	0	0	0
TMPU	1	0	0	0		1																						1
TMPU	1	0	0	0
TMPU	1	0	0	0
TMPU	1	0	0	0
TMPU	1	0	0	0																								1
TMPU	1	0	0	0																								1
TMPU	1	0	0	0																								1							Micrococcus sp. Neisseria sp.
TMPU	1	0	0	0																								1
TMPU	1	0	0	0																															Staphylococcus epidermidis
TMPU	1	0	0	0
TMPU	1	0	0	0
TMPU	1	0	0	0																								1
TMPU	1	0	0	0
TMPU	1	0	0	0																								1
TMPU	1	0	0	0
TMPU	1	0	0	0		1
TMPU	1	0	0	0																								1
TMPU	1	0	0	0
TMPU	1	0	0	0																								1
TMPU	1	0	0	0																								1
TMPU	1	0	0	0																								1	1
TMPU	1	0	0	0
TMPU	1	0	0	0
TMPU	1	0	0	0		1
TMPU	1	0	0	0																								1
TMPU	1	0	0	0
TMPU	1	0	0	0
TMPU	1	0	0	0
TMPU	1	0	0	0	1																							1
TMPU	1	0	0	0																								1
TMPU	1	0	0	0							1																	1
TMPU	1	0	0	0										1														1
TMPU	1	0	0	0		1			1																			1
TMPU	1	0	0	0																					1			1
TMPU	1	0	0	0						1
TMPU	1	0	0	0
TMPU	1	0	0	0											1											1		1
TMPU	1	0	0	0
TMPU	1	0	0	0
TMPU	1	0	0	0		1
TMPU	1	0	0	0																						1	1
TMPU	1	0	0	0
TMPU	1	0	0	0
TMPU	1	0	0	0																								1
TMPU	1	0	0	0
TMPU	1	0	0	0							1																	1
TMPU	1	0	0	0					1																			1
TMPU	1	0	0	0
TMPU	1	0	0	0																								1
TMPU	1	0	0	0		1																						1
TMPU	1	0	0	0																								1
TMPU	1	0	0	0
TMPU	1	0	0	0																								1
TMPU	1	0	0	0																							1	1
TMPU	1	0	0	0																						1		1
Ishinomaki	1	0	0	0
Ishinomaki	1	0	0	0
Ishinomaki	1	0	0	0																															1
Ishinomaki	1	0	0	0
Ishinomaki	1	0	0	0																							1
Ishinomaki	1	0	0	0		1
Ishinomaki	1	0	0	0
Ishinomaki	1	0	0	0						1
Ishinomaki	1	0	0	0																							1
Ishinomaki	1	0	0	0																															1
Ishinomaki	1	0	0	0																									1
Ishinomaki	1	0	0	0
Ishinomaki	1	0	0	0																							1
Ishinomaki	1	0	0	0
Ishinomaki	1	0	0	0
Ishinomaki	1	0	0	0																					1
Ishinomaki	1	0	0	0
Ishinomaki	1	0	0	0					1
Ishinomaki	1	0	0	0
Ishinomaki	1	0	0	0																						1
Ishinomaki	1	0	0	0																					1
Ishinomaki	1	0	0	0																						1
Ishinomaki	1	0	0	0
Ishinomaki	1	0	0	0								1														1
Ishinomaki	1	0	0	0
Ishinomaki	1	0	0	0
Ishinomaki	1	0	0	0
Ishinomaki	1	0	0	0																					1
Ishinomaki	1	0	0	0											1
Ishinomaki	1	0	0	0																						1
Ishinomaki	1	0	0	0
Ishinomaki	1	0	0	0		1																			1
Ishinomaki	1	0	0	0
Ishinomaki	1	0	0	0																					1										1
Ishinomaki	1	0	0	0																															1
Ishinomaki	1	0	0	0											1											1									1
Ishinomaki	1	0	0	0
Ishinomaki	1	0	0	0																							1
Ishinomaki	1	0	0	0																						1
Ishinomaki	1	0	0	0
Ishinomaki	1	0	0	0
Ishinomaki	1	0	0	0
Ishinomaki	1	0	0	0							1
Ishinomaki	1	0	0	0
Ishinomaki	1	0	0	0
Ishinomaki	1	0	0	0		1
Ishinomaki	1	0	0	0
Ishinomaki	1	0	0	0																					1										1
Ishinomaki	1	0	0	0
Ishinomaki	1	0	0	0			1																												1
Ishinomaki	1	0	0	0
Ishinomaki	1	0	0	0																			1
Ishinomaki	1	0	0	0
Ishinomaki	1	0	0	0																			1
Ishinomaki	1	0	0	0							1														1
Ishinomaki	1	0	0	0														1							1			1
Ishinomaki	1	0	0	0																					1
Ishinomaki	1	0	0	0
Ishinomaki	1	0	0	0											1										1
Ishinomaki	1	0	0	0		1																			1
Ishinomaki	1	0	0	0																					1										1
Ishinomaki	1	0	0	0
Ishinomaki	1	0	0	0
Ishinomaki	1	0	0	0																								1	1
Ishinomaki	1	0	0	0														1									1
Ishinomaki	1	0	0	0																					1
Ishinomaki	1	0	0	0
Ishinomaki	1	0	0	0																					1		1		1
Ishinomaki	1	0	0	0
Ishinomaki	1	0	0	0
Ishinomaki	1	0	0	0																						1
Ishinomaki	1	0	0	0
Ishinomaki	1	0	0	0
Ishinomaki	1	0	0	0														1
Ishinomaki	1	0	0	0																								1							1
Ishinomaki	1	0	0	0																					1
Ishinomaki	1	0	0	0											1
Ishinomaki	1	0	0	0
Ishinomaki	1	0	0	0
Ishinomaki	1	0	0	0											1
Ishinomaki	1	0	0	0
Ishinomaki	1	0	0	0			1																				1
Ishinomaki	1	0	0	0																					1
Ishinomaki	1	0	0	0																					1
Ishinomaki	1	0	0	0											1																			1
Ishinomaki	1	0	0	0		1
Ishinomaki	1	0	0	0																								1
Ishinomaki	1	0	0	0											1														1						1
Ishinomaki	1	0	0	0
Ishinomaki	1	0	0	0
Ishinomaki	1	0	0	0											1
Ishinomaki	1	0	0	0																					1
Ishinomaki	1	0	0	0																					1
Ishinomaki	1	0	0	0
Ishinomaki	1	0	0	0											1
Ishinomaki	1	0	0	0																						1									1
Ishinomaki	1	0	0	0											1
Ishinomaki	1	0	0	0
Ishinomaki	1	0	0	0														1								1
Ishinomaki	1	0	0	0											1
Ishinomaki	1	0	0	0
Ishinomaki	1	0	0	0
Ishinomaki	1	0	0	0
Ishinomaki	1	0	0	0
Ishinomaki	1	0	0	0
Ishinomaki	1	0	0	0		1
Ishinomaki	1	0	0	0
Ishinomaki	1	0	0	0
Ishinomaki	1	0	0	0											1										1				1
Ishinomaki	1	0	0	0
Ishinomaki	1	0	0	0		1																			1
Ishinomaki	1	0	0	0																						1
Ishinomaki	1	0	0	0																					1
Ishinomaki	1	0	0	0
Ishinomaki	1	0	0	0							1														1
Ishinomaki	1	0	0	0					1																1
Ishinomaki	1	0	0	0
Ishinomaki	1	0	0	0
Ishinomaki	1	0	0	0
Ishinomaki	1	0	0	0
Ishinomaki	1	0	0	0
Ishinomaki	1	0	0	0
Ishinomaki	1	0	0	0
Ishinomaki	1	0	0	0																							1
Ishinomaki	1	0	0	0
Ishinomaki	1	0	0	0																								1
Ishinomaki	1	0	0	0														1							1
Ishinomaki	1	0	0	0
Ishinomaki	1	0	0	0
Ishinomaki	1	0	0	0											1
Ishinomaki	1	0	0	0											1										1
Ishinomaki	1	0	0	0
Ishinomaki	1	0	0	0																									1						1
Ishinomaki	1	0	0	0
Ishinomaki	1	0	0	0
Ishinomaki	1	0	0	0														1								1
Ishinomaki	1	0	0	0		1									1
Ishinomaki	1	0	0	0						1
Ishinomaki	1	0	0	0																					1
Ishinomaki	1	0	0	0																			1
Ishinomaki	1	0	0	0
Ishinomaki	1	0	0	0
Ishinomaki	1	0	0	0
Ishinomaki	1	0	0	0
Ishinomaki	1	0	0	0
Ishinomaki	1	0	0	0							1
Ishinomaki	1	0	0	0
Ishinomaki	1	0	0	0
Ishinomaki	1	0	0	0																															1
Ishinomaki	1	0	0	0
Ishinomaki	1	0	0	0																					1
Ishinomaki	1	0	0	0
SMC	1	0	0	0	0	0	0	0	0	0	0	0	0	0	0	0	0	0	0	0	0	0	0	0	0	0	0	1	0	0	0	0	0	0	α hemolytic streptococcus Stomatococcus species
SMC	1	0	0	0	0	0	0	0	0	0	0	0	0	0	0	0	0	0	0	0	0	0	0	0	1	0	0	0	0	0	0	0	0	0
SMC	1	0	0	0	0	0	0	0	0	0	1	0	0	0	0	0	0	0	0	0	0	0	0	0	0	0	0	0	0	0	0	0	0	0
SMC	1	0	0	0	0	0	0	0	0	0	0	0	0	0	0	0	0	0	0	0	0	0	0	0	0	0	0	0	0	0	0	0	0	0	ND
SMC	1	0	0	0	0	0	0	0	0	0	0	0	0	0	0	0	0	0	0	0	0	0	0	0	0	0	0	0	0	0	0	0	0	0	ND
SMC	1	0	0	0	0	0	0	0	0	0	0	0	0	0	0	0	0	0	0	0	0	0	0	0	0	0	0	1	0	0	0	0	0	0	α hemolytic streptococcus Stomatococcus species
SMC	1	0	0	0	0	1	0	0	0	0	1	0	0	0	0	0	0	0	0	0	0	0	0	0	0	0	0	0	0	0	0	0	0	0
SMC	1	0	0	0	0	0	0	0	0	0	0	0	1	0	1	0	0	0	0	0	0	0	0	0	0	0	0	0	0	0	0	0	0	0	Klebsiella pneumoniae ssp pneumoniae、他常在菌；α hemolytic streptococcus、Candida albicans
SMC	1	0	0	0	0	0	0	0	0	0	0	0	0	0	0	0	0	0	0	0	0	0	0	0	0	0	0	1	0	0	0	0	0	0	α hemolytic streptococcus γ-streptococci
SMC	1	0	0	0	0	0	0	0	0	0	0	0	0	0	0	0	0	0	0	0	0	0	0	0	0	0	0	0	0	0	0	0	0	0	α hemolytic streptococcus、Neisseria species、Candida glabrata、Capnocytophaga species
SMC	1	0	0	0	0	0	0	0	0	0	0	0	0	0	0	0	0	0	0	0	0	0	0	0	0	0	0	0	0	0	0	0	0	0	検査なし
SMC	1	0	0	0	0	0	0	0	0	0	0	0	0	0	0	0	0	0	0	0	0	0	0	0	0	0	0	1	0	0	0	0	0	0	α hemolytic streptococcus Stomatococcus species
SMC	1	0	0	0	0	0	0	0	0	0	0	0	0	0	0	0	0	0	0	0	0	0	0	0	0	0	0	0	0	0	0	0	0	0	不明
SMC	1	0	0	0	0	0	0	0	0	0	0	0	0	0	0	0	0	0	0	0	0	0	0	0	0	0	0	0	0	0	0	0	0	0	ND
SMC	1	0	0	0	0	0	0	0	0	0	0	0	0	0	0	0	0	0	0	0	0	0	0	0	0	0	0	0	0	0	0	0	0	0	ND
SMC	1	0	0	0	0	0	0	0	0	0	0	0	0	0	0	0	0	0	0	0	0	0	0	0	0	0	0	1	0	0	0	0	0	0	α hemolytic streptococcus Stomatococcus species
SMC	1	0	0	0	0	0	0	0	0	0	0	0	0	0	0	0	0	0	0	0	0	0	0	0	0	0	0	0	1	0	0	0	0	0
SMC	1	0	0	0	0	0	0	0	0	0	0	0	0	0	0	0	0	0	0	0	0	0	0	0	0	0	0	0	0	0	0	0	0	0	ND
SMC	1	0	0	0	0	0	0	0	0	0	0	0	0	0	0	1	0	1	0	0	0	0	0	0	0	0	0	0	0	0	0	0	0	0
SMC	1	0	0	0	0	0	0	0	0	0	0	0	0	0	0	0	0	0	0	0	0	0	0	0	0	0	0	0	0	0	0	0	0	0	ND
SMC	1	0	0	0	0	0	0	0	0	0	0	0	0	0	0	0	0	0	0	0	0	0	0	0	0	0	0	0	0	0	0	0	0	0	ND
SMC	1	0	0	0	0	0	0	0	0	0	0	0	0	0	0	0	0	0	0	0	0	0	0	0	0	1	0	0	0	0	0	0	0	0
SMC	1	0	0	0	0	0	0	0	0	0	0	0	0	0	0	0	0	0	0	0	0	0	0	0	0	0	0	0	0	0	0	0	0	0	ND
SMC	1	0	0	0	0	0	0	0	0	0	0	0	0	0	0	0	0	0	0	0	0	0	0	0	0	0	0	1	0	0	0	0	0	0	α hemolytic streptococcus
SMC	1	0	0	0	0	0	0	0	0	0	0	0	0	0	0	0	0	0	0	0	0	0	0	0	0	0	0	0	0	0	0	0	0	0	α hemolytic streptococcus、γ-streptococci、Candida albicans
SMC	1	0	0	0	0	0	0	0	0	0	0	0	0	0	0	0	0	0	0	0	0	0	0	0	0	0	0	1	0	0	0	0	0	0	α hemolytic streptococcus Stomatococcus species
SMC	1	0	0	0	0	0	0	0	0	0	0	0	0	0	0	0	0	0	0	0	0	0	0	0	0	0	0	1	0	0	0	0	0	0	α hemolytic streptococcus Stomatococcus speecies
SMC	1	0	0	0	0	0	0	0	0	0	0	0	0	0	0	0	0	0	0	0	0	1	0	0	0	0	0	0	0	0	0	0	0	0	α hemolytic streptococcus、γ-streptococci、Neisseria species
SMC	1	0	0	0	0	0	0	0	0	0	0	0	0	0	0	0	0	0	0	0	0	0	0	0	0	0	0	1	0	0	0	0	0	0	α hemolytic streptococcus
SMC	1	0	0	0	0	0	0	1	0	1	0	0	0	0	0	0	0	0	0	0	0	0	0	0	0	0	0	0	0	0	0	0	0	0
SMC	1	0	0	0	0	0	0	0	0	0	0	0	0	0	0	0	0	0	0	0	0	0	0	0	1	0	0	1	0	0	0	0	0	0	Streptococcus constellatus
SMC	1	0	0	0	0	0	0	0	0	0	0	0	0	0	0	0	0	0	0	0	0	0	0	0	0	0	0	1	0	0	0	0	0	0	α hemolytic streptococcus Neisseria species Stomatococcus species
SMC	1	0	0	0	0	0	0	0	0	0	0	0	0	0	0	0	0	0	0	0	0	0	0	0	0	0	0	0	0	0	0	0	0	0	ND
SMC	1	0	0	0	1	1	0	0	0	0	0	0	0	0	0	0	0	0	0	0	0	0	0	0	0	0	1	0	0	0	0	0	0	0
SMC	1	0	0	0	0	0	0	0	0	0	0	0	0	0	0	0	0	0	0	0	0	0	0	0	0	0	0	0	0	0	0	0	0	0	Candida glabrata
SMC	1	0	0	0	0	0	0	0	0	0	0	0	0	0	0	0	0	0	0	0	0	0	0	0	0	0	0	0	0	0	0	0	0	0	ND
SMC	1	0	0	0	0	0	0	0	0	0	0	0	0	0	0	0	0	0	0	0	0	0	0	0	0	0	0	1	0	0	0	0	0	0	α hemolytic streptococcus Stomatococcus species
SMC	1	0	0	0	0	0	0	0	0	0	0	0	1	1	0	1	1	0	0	0	0	0	0	0	0	0	0	0	0	0	0	0	0	0
SMC	1	0	0	0	0	0	0	0	0	0	0	0	0	0	0	0	0	0	0	0	0	0	0	0	1	0	0	0	0	0	0	0	0	0
SMC	1	0	0	0	0	0	0	0	0	0	0	0	0	0	0	0	0	0	0	0	0	0	0	0	0	0	0	0	0	0	0	0	0	0	ND
SMC	1	0	0	0	0	0	0	0	0	0	0	0	0	0	0	0	0	0	0	0	0	0	0	0	0	0	0	0	0	0	0	0	0	0	ND
SMC	1	0	0	0	0	0	0	0	0	0	0	0	0	0	0	0	0	0	0	0	0	0	0	0	0	0	0	1	0	0	0	0	0	0	α hemolytic streptococcus
SMC	1	0	0	0	0	0	0	0	0	0	0	0	0	0	0	0	0	0	0	0	0	0	0	0	0	0	0	1	0	0	0	0	0	0	α hemolytic streptococcus Stomatococcus species
SMC	1	0	0	0	0	0	0	0	0	0	0	0	0	0	0	0	0	0	0	0	0	0	0	0	1	0	0	0	0	0	0	0	0	0
SMC	1	0	0	0	0	0	0	1	0	0	1	0	0	0	0	0	0	0	0	0	0	0	0	0	0	0	0	0	0	0	0	0	0	0
SMC	1	0	0	0	0	0	0	1	0	0	1	0	0	0	0	0	0	0	0	0	0	0	0	0	1	0	0	0	0	0	0	0	0	0
SMC	1	0	0	0	0	0	0	0	0	0	0	0	0	0	0	0	0	0	0	0	0	0	0	0	1	0	0	0	0	0	0	0	0	0
SMC	1	0	0	0	0	0	0	0	0	0	0	0	0	0	0	0	0	0	0	0	0	0	0	0	0	0	0	1	0	0	0	0	0	0	α hemolytic streptococcus Stomatococcus species
SMC	1	0	0	0	1	1	0	0	0	0	0	0	0	0	0	0	0	0	0	0	0	0	0	0	0	0	0	0	0	0	0	0	0	0
SMC	1	0	0	0	0	0	0	0	0	0	0	0	0	0	0	0	0	0	0	0	0	0	0	0	1	0	0	0	0	0	0	0	0	0	β-L+
SMC	1	0	0	0	0	0	0	0	0	0	0	0	1	0	1	0	0	0	0	0	0	0	0	0	0	0	0	0	0	0	0	0	0	0	Candida albicans
SMC	1	0	0	0	0	0	0	0	0	0	0	0	0	0	0	0	0	0	0	0	0	0	0	0	0	0	0	0	0	0	0	0	0	0	検査施行なし
SMC	1	0	0	0	0	0	0	0	0	0	0	0	0	0	0	0	0	0	0	0	0	0	0	0	0	0	0	0	0	0	0	0	0	0	α hemolytic streptococcus、Stomatococcus species、Neisseria species
SMC	1	0	0	0	0	0	0	0	0	0	0	0	0	0	0	0	0	0	0	0	0	0	0	0	0	0	0	0	0	0	0	0	0	0	ND
SMC	1	0	0	0	0	0	0	0	0	0	0	0	0	0	0	0	0	0	0	0	0	0	0	0	0	0	0	0	0	0	0	0	0	0	ND
SMC	1	0	0	0	0	0	0	0	0	0	0	0	0	0	0	0	0	0	0	0	0	0	0	0	0	0	0	0	0	0	0	0	0	0	ND
SMC	1	0	0	0	0	0	0	0	0	0	0	0	0	0	0	0	0	0	0	0	0	0	0	0	0	0	0	0	0	0	0	0	0	0	ND
SMC	1	0	0	0	0	0	0	0	0	0	0	0	0	0	0	0	0	0	0	0	0	0	0	0	0	0	0	0	0	0	0	0	0	0	ND
SMC	1	0	0	0	0	0	0	0	0	0	0	0	0	0	0	0	0	0	0	0	0	0	0	0	0	0	0	0	0	0	0	0	0	0	ND
SMC	1	0	0	0	0	0	0	0	0	0	0	0	1	0	1	0	0	0	0	0	0	0	0	0	0	0	0	0	0	0	0	0	0	0
SMC	1	0	0	0	0	0	0	0	0	0	0	0	0	0	0	0	0	0	0	0	0	0	0	0	0	0	0	0	0	0	0	0	0	0	ND
SMC	1	0	0	0	0	0	0	0	0	0	0	0	0	0	0	0	0	0	0	0	0	0	0	0	0	0	0	0	0	0	0	0	0	0	ND
SMC	1	0	0	0	0	0	0	0	0	0	0	0	0	0	0	0	0	0	0	0	0	0	0	0	0	0	0	0	0	0	0	0	0	0	ND
SMC	1	0	0	0	0	0	0	0	0	0	0	0	0	0	0	0	0	0	0	0	0	0	0	0	0	0	0	0	0	0	0	0	0	0	Enterobacter aerogenes
Osaki	1	0	0	0	0	0	0	0	0	0	0	0	1	0	1	0	0	0	0	0	0	0	0	0	0	0	0	0	0	0	0	0	0	0
Osaki	1	0	0	0	0	0	0	0	0	0	0	0	0	0	0	0	0	0	0	0	0	0	0	0	0	0	0	0	0	0	0	0	0	0
Osaki	1	0	0	0	0	0	0	0	0	0	0	0	0	0	0	0	0	0	0	0	0	0	0	0	0	0	0	1	0	0	0	0	0	0
Osaki	1	0	0	0	0	0	0	0	0	0	0	0	0	0	0	0	0	0	0	0	0	0	0	0	0	0	0	1	0	0	0	0	0	0	0
Osaki	1	0	0	0	0	0	0	0	0	0	0	0	0	0	0	0	0	0	0	0	0	0	0	0	0	0	0	0	0	0	0	0	0	0	Enterococcus Feacalis
Osaki	1	0	0	0	0	0	0	0	0	0	0	0	0	0	0	0	0	0	0	0	0	0	0	0	0	0	0	0	0	0	0	0	0	0
Osaki	1	0	0	0	0	0	0	0	0	0	0	0	0	0	0	0	0	0	0	0	0	0	0	0	0	0	0	0	0	0	0	0	0	0
Osaki	1	0	0	0	0	0	0	0	0	0	0	0	0	0	0	0	0	0	0	0	0	0	0	0	0	0	0	0	0	0	0	0	0	0	培養陰性
Osaki	1	0	0	0	0	0	0	0	0	0	0	0	0	0	0	0	0	0	0	0	0	0	0	0	0	0	0	1	0	0	0	0	0	0	1
Osaki	1	0	0	0	0	0	0	0	0	0	0	0	0	0	0	0	0	0	0	0	0	0	0	0	0	0	0	0	1	0	0	0	0	0
Osaki	1	0	0	0	0	0	0	0	0	0	0	0	0	0	0	0	0	0	0	0	0	0	0	0	0	0	0	0	0	0	0	0	0	0
Osaki	1	0	0	0	1	1	0	0	0	0	0	0	0	0	0	1	0	1	0	0	0	0	0	0	1	0	0	0	0	0	0	0	0	0	0
Osaki	1	0	0	0	0	0	0	1	1	0	0	0	1	0	1	0	0	0	0	0	0	0	0	0	0	0	1	1	0	0	0	0	0	0	0
Osaki	1	0	0	0	0	0	0	0	0	0	0	0	0	0	0	0	0	0	0	0	0	0	0	0	0	0	0	0	0	0	0	0	0	0
Osaki	1	0	0	0	0	0	0	1	1	0	0	0	0	0	0	0	0	0	0	0	0	0	0	0	0	0	1	0	0	0	0	0	0	0
Osaki	1	0	0	0	0	0	0	0	0	0	0	0	0	0	0	0	0	0	0	0	0	0	0	0	0	0	0	1	0	0	0	0	0	0	0
Osaki	1	0	0	0	0	0	0	0	0	0	0	0	0	0	0	0	0	0	0	0	0	0	0	0	0	0	0	0	0	0	0	0	0	0
Osaki	1	0	0	0	0	0	0	0	0	0	0	0	0	0	0	0	0	0	0	0	0	0	0	0	0	0	0	0	0	0	0	0	0	0	Mycobacterium tuberculosis
Osaki	1	0	0	0	0	0	0	0	0	0	0	0	0	0	0	0	0	0	0	0	0	0	0	0	0	0	0	0	0	0	0	0	0	0
Osaki	1	0	0	0	0	0	0	0	0	0	0	0	0	0	0	0	0	0	0	0	0	0	0	0	0	0	1	0	0	0	0	0	0	0
Osaki	1	0	0	0	0	0	0	0	0	0	0	0	0	0	0	0	0	0	1	0	1	0	0	0	0	0	0	0	0	0	0	0	0	0	0
Osaki	1	0	0	0	0	0	0	0	0	0	0	0	0	0	0	0	0	0	0	0	0	0	0	0	0	0	0	0	0	0	0	0	0	0
Osaki	1	0	0	0	0	0	0	0	0	0	0	0	0	0	0	0	0	0	0	0	0	0	0	0	0	0	0	0	0	0	0	0	0	0	0
Osaki	1	0	0	0	0	0	0	0	0	0	0	0	0	0	0	0	0	0	0	0	0	0	0	0	0	0	0	0	0	0	0	0	0	0
Osaki	1	0	0	0	0	0	0	0	0	0	0	0	0	0	0	0	0	0	0	0	0	0	0	0	0	0	0	0	0	0	0	0	0	0	1
Osaki	1	0	0	0	0	0	0	0	0	0	0	0	0	0	0	0	0	0	0	0	0	0	0	0	0	0	0	1	0	0	0	0	0	0	1
Osaki	1	0	0	0	0	0	0	0	0	0	0	0	1	0	1	0	0	0	0	0	0	0	0	0	0	0	0	0	0	0	0	0	0	0
Osaki	1	0	0	0	0	0	0	0	0	0	0	0	0	0	0	0	0	0	0	0	0	0	0	0	0	0	0	1	0	0	0	0	0	0	1
Osaki	1	0	0	0	0	0	0	0	0	0	0	0	0	0	0	0	0	0	0	0	0	0	0	0	0	0	0	0	1	0	0	0	0	0
Osaki	1	0	0	0	0	0	0	0	0	0	0	0	0	0	0	0	0	0	0	0	0	0	0	0	0	0	0	1	0	0	0	0	0	0	0
Osaki	1	0	0	0	0	0	0	0	0	0	0	0	0	0	0	0	0	0	0	0	0	0	0	0	0	0	0	0	0	0	0	0	0	0
Osaki	1	0	0	0	0	0	0	0	0	0	0	0	0	0	0	0	0	0	0	0	0	0	0	0	0	0	0	0	0	0	0	0	0	0
Osaki	1	0	0	0	0	0	0	0	0	0	0	0	0	0	0	0	0	0	0	0	0	0	0	0	0	0	0	0	0	0	0	0	0	0
Osaki	1	0	0	0	0	0	0	1	1	0	0	0	0	0	0	0	0	0	0	0	0	0	0	0	0	0	0	0	0	0	0	0	0	0	0
Osaki	1	0	0	0	0	0	0	0	0	0	0	0	0	0	0	0	0	0	0	0	0	0	0	0	0	0	0	0	1	0	0	0	0	0	0
Osaki	1	0	0	0	0	0	0	0	0	0	0	0	0	0	0	1	1	0	0	0	0	0	0	0	0	0	0	0	0	0	0	0	0	0	1
Osaki	1	0	0	0	0	0	0	0	0	0	0	0	0	0	0	0	0	0	0	0	0	0	0	0	0	0	0	0	0	0	0	0	0	0	培養陰性
Osaki	1	0	0	0	0	0	0	0	0	0	0	0	0	0	0	0	0	0	0	0	0	0	0	0	0	0	0	1	0	0	0	0	0	0	0
Osaki	1	0	0	0	0	0	0	0	0	0	0	0	0	0	0	0	0	0	0	0	0	0	0	0	1	0	0	0	0	0	0	0	0	0
Osaki	1	0	0	0	0	0	0	0	0	0	0	0	0	0	0	0	0	0	0	0	0	0	0	0	0	0	0	1	0	0	0	0	0	0	1
Osaki	1	0	0	0	1	1	0	0	0	0	0	0	0	0	0	0	0	0	0	0	0	0	0	0	0	0	0	0	0	0	0	0	0	0	0
Osaki	1	0	0	0	0	0	0	0	0	0	0	0	0	0	0	0	0	0	0	0	0	0	0	0	0	0	0	1	0	0	0	0	0	0	0
Osaki	1	0	0	0	0	0	0	0	0	0	0	0	0	0	0	0	0	0	0	0	0	0	0	0	0	0	0	1	0	0	0	0	0	0	1
Osaki	1	0	0	0	0	0	0	0	0	0	0	0	0	0	0	0	0	0	0	0	0	0	0	0	0	0	0	0	0	0	0	0	0	0	不明
Osaki	1	0	0	0	0	0	0	0	0	0	0	0	0	0	0	0	0	0	0	0	0	0	0	0	0	0	0	0	0	0	0	0	0	0
Osaki	1	0	0	0	0	0	0	0	0	0	0	0	0	0	0	0	0	0	0	0	0	0	0	0	0	0	0	0	0	0	0	0	0	0
Osaki	1	0	0	0	1	1	0	1	0	0	1	0	0	0	0	0	0	0	0	0	0	0	0	0	0	0	1	0	0	0	0	0	0	0	0
Osaki	1	0	0	0	0	0	0	1	0	0	1	0	0	0	0	0	0	0	0	0	0	0	0	0	0	0	0	1	0	0	0	0	0	0	0
Osaki	1	0	0	0	0	0	0	0	0	0	0	0	0	0	0	0	0	0	0	0	0	0	0	0	0	0	0	0	0	0	0	0	0	0	1
Osaki	1	0	0	0	1	1	0	1	1	0	0	0	0	0	0	0	0	0	0	0	0	0	0	0	0	0	0	0	0	0	0	0	0	0	0
Osaki	1	0	0	0	0	0	0	0	0	0	0	0	0	0	0	0	0	0	0	0	0	0	0	0	0	0	0	0	0	0	0	0	0	0	培養陰性
Osaki	1	0	0	0	0	0	0	0	0	0	0	0	0	0	0	0	0	0	0	0	0	0	0	0	0	1	0	0	0	0	0	0	0	0
Osaki	1	0	0	0	0	0	0	0	0	0	0	0	0	0	0	1	0	1	0	0	0	0	0	0	0	0	0	1	0	0	0	0	0	0	0
Osaki	1	0	0	0	0	0	0	0	0	0	0	0	0	0	0	0	0	0	0	0	0	0	0	0	0	0	0	1	0	0	0	0	0	0	1
Osaki	1	0	0	0	0	0	0	1	0	1	0	0	0	0	0	0	0	0	0	0	0	0	0	0	0	0	0	1	0	0	0	0	0	0	0
Osaki	1	0	0	0	0	0	0	0	0	0	0	0	0	0	0	0	0	0	0	0	0	0	0	0	0	0	0	0	0	0	0	0	0	0	抗酸菌陽性
Osaki	1	0	0	0	0	0	0	0	0	0	0	0	0	0	0	0	0	0	0	0	0	0	0	0	0	0	0	0	0	0	0	0	0	0
Osaki	1	0	0	0	0	0	0	0	0	0	0	0	0	0	0	0	0	0	0	0	0	0	0	0	0	0	0	0	0	0	0	0	0	0
Osaki	1	0	0	0	1	1	0	0	0	0	0	0	0	0	0	0	0	0	0	0	0	0	0	0	0	0	0	0	0	0	0	0	0	0	0
Osaki	1	0	0	0	0	0	0	1	1	0	0	0	0	0	0	0	0	0	0	0	0	0	0	0	0	0	0	0	0	0	0	0	0	0	0
Osaki	1	0	0	0	1	1	0	0	0	0	0	0	0	0	0	0	0	0	0	0	0	0	0	0	0	0	0	0	1	0	0	0	0	0	0
Osaki	1	0	0	0	0	0	0	0	0	0	0	0	0	0	0	0	0	0	0	0	0	0	0	0	0	0	0	1	0	0	0	0	0	0	1
Osaki	1	0	0	0	0	0	0	0	0	0	0	0	1	0	1	0	0	0	0	0	0	0	1	0	0	0	0	1	0	0	0	0	0	0	0
Osaki	1	0	0	0	0	0	0	0	0	0	0	0	0	0	0	0	0	0	0	0	0	0	0	0	0	0	0	0	0	0	0	0	0	0
Osaki	1	0	0	0	0	0	0	0	0	0	0	0	0	0	0	0	0	0	0	0	0	0	0	0	1	0	0	0	0	0	0	0	0	0
Osaki	1	0	0	0	0	0	0	0	0	0	0	0	0	0	0	0	0	0	0	0	0	0	0	0	0	0	0	0	0	0	0	0	0	0
Osaki	1	0	0	0	0	0	0	0	0	0	0	0	0	0	0	0	0	0	0	0	0	0	0	0	0	0	0	1	0	0	0	0	0	0	1
Osaki	1	0	0	0	0	0	0	0	0	0	0	0	0	0	0	0	0	0	0	0	0	0	0	0	0	0	0	0	0	0	0	0	0	0	Acinetobacter baumannii
Osaki	1	0	0	0	1	1	0	0	0	0	0	0	0	0	0	0	0	0	0	0	0	0	0	0	0	0	0	0	0	0	0	0	0	0	0
Osaki	1	0	0	0	0	0	0	1	0	0	1	0	0	0	0	0	0	0	0	0	0	0	0	0	0	0	0	0	0	0	0	0	0	0
Osaki	1	0	0	0	0	0	0	0	0	0	0	0	0	0	0	0	0	0	0	0	0	0	0	0	0	0	0	0	0	0	0	0	0	0	培養陰性
Osaki	1	0	0	0	0	0	0	0	0	0	0	0	0	0	0	0	0	0	0	0	0	0	0	0	0	1	0	0	0	0	0	0	0	0
Osaki	1	0	0	0	0	0	0	0	0	0	0	0	0	0	0	0	0	0	0	0	0	0	0	0	0	0	0	0	0	0	0	0	0	0
Osaki	1	0	0	0	0	0	0	0	0	0	0	0	0	0	0	0	0	0	0	0	0	0	0	0	0	0	0	0	0	0	0	0	0	0	1
Osaki	1	0	0	0	1	1	0	0	0	0	0	0	0	0	0	0	0	0	0	0	0	0	0	0	0	0	0	0	0	0	0	0	0	0
Osaki	1	0	0	0	0	0	0	0	0	0	0	0	0	0	0	0	0	0	0	0	0	0	0	0	0	0	0	1	0	0	0	0	0	0	インフルエンザ
Osaki	1	0	0	0	0	0	0	1	1	0	0	0	1	0	1	0	0	0	0	0	0	0	0	0	1	0	0	0	0	0	0	0	0	0	0
Osaki	1	0	0	0
Osaki	1	0	0	0	0	0	0	0	0	0	0	0	0	0	0	0	0	0	0	0	0	0	0	0	0	0	0	0	0	0	0	0	0	0
Osaki	1	0	0	0	0	0	0	0	0	0	0	0	0	0	0	0	0	0	0	0	0	0	0	0	0	0	0	0	0	0	0	0	0	0
Osaki	1	0	0	0	0	0	0	0	0	0	0	0	0	0	0	0	0	0	0	0	0	0	0	0	0	0	0	0	0	0	0	0	0	0
Osaki	1	0	0	0	0	0	0	0	0	0	0	0	0	0	0	0	0	0	0	0	0	0	0	0	0	0	0	0	0	0	0	0	0	0
Osaki	1	0	0	0	0	0	0	0	0	0	0	0	0	0	0	0	0	0	0	0	0	0	0	0	0	0	0	0	0	0	0	0	0	0
Osaki	1	0	0	0	0	0	0	0	0	0	0	0	0	0	0	0	0	0	0	0	0	0	0	0	0	0	0	0	0	0	0	0	0	0	0
Osaki	1	0	0	0	0	0	0	0	0	0	0	0	0	0	0	0	0	0	0	0	0	0	0	0	0	0	0	0	0	0	0	0	0	0	1
Osaki	1	0	0	0	0	0	0	0	0	0	0	0	0	0	0	0	0	0	0	0	0	0	0	0	0	0	0	0	0	0	0	0	0	0
Osaki	1	0	0	0	0	0	0	1	0	1	0	0	1	0	1	0	0	0	0	0	0	0	0	0	0	0	1	0	0	0	0	0	0	0	0
Osaki	1	0	0	0	0	0	0	0	0	0	0	0	0	0	0	0	0	0	0	0	0	0	0	0	0	0	1	0	0	0	0	0	0	0	0
Osaki	1	0	0	0	1	1	0	1	1	0	0	0	0	0	0	0	0	0	0	0	0	0	0	0	0	0	0	0	0	0	0	0	0	0	0
Osaki	1	0	0	0	0	0	0	0	0	0	0	0	0	0	0	0	0	0	0	0	0	0	0	0	0	0	0	0	0	0	0	0	0	0	培養陰性
Osaki	1	0	0	0	0	0	0	0	0	0	0	0	0	0	0	0	0	0	0	0	0	0	0	0	0	0	0	0	0	0	0	0	0	0	Prevotella melaninogenica
Osaki	1	0	0	0	0	0	0	0	0	0	0	0	0	0	0	0	0	0	0	0	0	0	0	0	0	0	0	0	0	0	0	0	0	0	培養陰性
Osaki	1	0	0	0	0	0	0	0	0	0	0	0	1	0	1	0	0	0	1	0	1	0	0	0	0	0	0	0	0	0	0	0	0	0	1
Osaki	1	0	0	0	0	0	0	0	0	0	0	0	0	0	0	0	0	0	0	0	0	0	0	0	0	0	0	0	0	0	0	0	0	0
Osaki	1	0	0	0	1	1	0	0	0	0	0	0	0	0	0	0	0	0	0	0	0	0	0	0	0	0	0	0	0	0	0	0	0	0
Osaki	1	0	0	0	1	1	0	0	0	0	0	0	0	0	0	0	0	0	0	0	0	0	0	0	0	0	1	0	0	0	0	0	0	0	0
Osaki	1	0	0	0	0	0	0	0	0	0	0	0	0	0	0	0	0	0	0	0	0	0	0	0	0	0	0	0	0	0	0	0	0	0
Osaki	1	0	0	0	0	0	0	0	0	0	0	0	0	0	0	0	0	0	0	0	0	0	0	0	0	0	0	0	0	0	0	0	0	0
Osaki	1	0	0	0	1	1	0	0	0	0	0	0	0	0	0	0	0	0	0	0	0	0	0	0	1	0	0	0	0	0	0	0	0	0	0
Osaki	1	0	0	0	0	0	0	0	0	0	0	0	0	0	0	0	0	0	0	0	0	0	0	0	0	0	0	0	0	0	0	0	0	0	Enterobacter cloacae
Osaki	1	0	0	0	0	0	0	0	0	0	0	0	0	0	0	0	0	0	0	0	0	0	0	0	0	0	0	0	0	0	0	0	0	0
Osaki	1	0	0	0	0	0	0	0	0	0	0	0	0	0	0	0	0	0	0	0	0	0	0	0	0	0	0	1	0	0	0	0	0	0	0
Osaki	1	0	0	0	0	0	0	0	0	0	0	0	0	0	0	0	0	0	0	0	0	0	0	0	0	0	0	0	0	0	0	0	0	0	1
Osaki	1	0	0	0	0	0	0	0	0	0	0	0	0	0	0	0	0	0	0	0	0	0	0	0	0	0	0	0	0	0	0	0	0	0	1
Osaki	1	0	0	0	0	0	0	0	0	0	0	0	0	0	0	0	0	0	0	0	0	0	0	0	0	0	1	0	0	0	0	0	0	0
Osaki	1	0	0	0	0	0	0	0	0	0	0	0	0	0	0	0	0	0	0	0	0	0	0	0	0	0	0	0	0	0	0	0	0	0
Osaki	1	0	0	0	0	0	0	0	0	0	0	0	0	0	0	0	0	0	0	0	0	0	0	0	0	0	0	0	0	0	0	0	0	0	培養陰性
Osaki	1	0	0	0																															不明
Osaki	1	0	0	0	0	0	0	0	0	0	0	0	0	0	0	0	0	0	0	0	0	0	0	0	0	0	0	0	0	0	0	0	0	0
Osaki	1	0	0	0	0	0	0	0	0	0	0	0	0	0	0	0	0	0	0	0	0	0	0	0	0	0	0	1	0	0	0	0	0	0	1
Osaki	1	0	0	0	0	0	0	0	0	0	0	0	0	0	0	0	0	0	0	0	0	0	0	0	0	0	0	1	0	0	0	0	0	0	1
Osaki	1	0	0	0	1	1	0	0	0	0	0	0	0	0	0	0	0	0	0	0	0	0	0	0	1	0	0	0	0	0	0	0	0	0
Osaki	1	0	0	0	0	0	0	0	0	0	0	0	0	0	0	0	0	0	0	0	0	0	0	0	1	0	0	1	0	0	0	0	0	0
Osaki	1	0	0	0	1	不明	不明	0	0	0	0	0	0	0	0	0	0	0	0	0	0	0	0	0	0	0	0	1	0	0	0	0	0	0	1
Osaki	1	0	0	0	1	1	0	0	0	0	0	0	1	0	1	0	0	0	0	0	0	0	0	0	0	0	0	0	0	0	0	0	0	0
Osaki	1	0	0	0	0	0	0	0	0	0	0	0	0	0	0	0	0	0	0	0	0	0	0	0	0	0	0	1	0	0	0	0	0	0	0
Osaki	1	0	0	0	0	0	0	1	0	0	0	1	0	0	0	0	0	0	0	0	0	0	0	0	0	0	0	0	0	0	0	0	0	0	0
Osaki	1	0	0	0	0	0	0	0	0	0	0	0	0	0	0	0	0	0	0	0	0	0	0	0	0	0	0	1	1	0	0	0	0	0	0
Osaki	1	0	0	0	0	0	0	0	0	0	0	0	0	0	0	0	0	0	0	0	0	0	0	0	0	0	0	0	0	0	0	0	0	0
Osaki	1	0	0	0	0	0	0	0	0	0	0	0	0	0	0	0	0	0	0	0	0	0	0	0	1	0	0	1	0	0	0	0	1	0	0
Osaki	1	0	0	0	0	0	0	1	0	0	0	1	0	0	0	0	0	0	0	0	0	0	0	0	0	0	0	0	0	0	0	0	0	0	Enterobacter aerogenes
Osaki	1	0	0	0	0	0	0	0	0	0	0	0	0	0	0	0	0	0	0	0	0	0	0	0	0	0	0	1	0	0	0	0	0	0	0
Osaki	1	0	0	0	0	0	0	0	0	0	0	0	0	0	0	0	0	0	0	0	0	0	0	0	0	0	0	1	0	0	0	0	0	0	0
Osaki	1	0	0	0	0	0	0	0	0	0	0	0	1	0	1	0	0	0	0	0	0	0	0	0	0	0	0	0	0	0	0	0	0	0
Osaki	1	0	0	0	0	0	0	1	1	0	0	0	0	0	0	0	0	0	0	0	0	0	0	0	0	0	0	0	0	0	0	0	0	0
Osaki	1	0	0	0	0	0	0	0	0	0	0	0	0	0	0	0	0	0	0	0	0	0	0	0	1	0	0	1	0	0	0	0	0	0	Enterobacter cloacae
Osaki	1	0	0	0	0	0	0	0	0	0	0	0	0	0	0	0	0	0	0	0	0	0	0	0	0	0	0	0	0	0	0	0	0	0
Osaki	1	0	0	0	1	1	0	0	0	0	0	0	0	0	0	0	0	0	0	0	0	0	0	0	1	0	0	0	0	0	0	0	0	0
Osaki	1	0	0	0	0	0	0	0	0	0	0	0	0	0	0	0	0	0	0	0	0	0	1	0	0	0	0	0	0	0	0	0	0	0
Osaki	1	0	0	0	0	0	0	0	0	0	0	0	0	0	0	0	0	0	0	0	0	0	0	0	0	0	0	0	0	0	0	0	0	0
Osaki	1	0	0	0	0	0	0	0	0	0	0	0	0	0	0	0	0	0	0	0	0	0	0	0	0	0	0	0	0	0	0	0	0	0
Osaki	1	0	0	0	0	0	0	0	0	0	0	0	0	0	0	0	0	0	0	0	0	0	0	0	0	0	0	0	0	0	0	0	0	0
Osaki	1	0	0	0	0	0	0	0	0	0	0	0	0	0	0	0	0	0	0	0	0	0	0	0	0	0	0	0	0	0	0	0	0	0
Osaki	1	0	0	0	1	1	0	0	0	0	0	0	0	0	0	0	0	0	0	0	0	0	0	0	0	0	0	0	0	0	0	0	0	0
Osaki	1	0	0	0	0	0	0	1	0	0	1	0	0	0	0	0	0	0	0	0	0	0	0	0	0	0	0	0	0	0	0	0	0	0	0
Osaki	1	0	0	0	0	0	0	0	0	0	0	0	0	0	0	0	0	0	0	0	0	0	0	0	0	0	0	0	0	0	0	0	0	0
Osaki	1	0	0	0	0	0	0	0	0	0	0	0	0	0	0	0	0	0	0	0	0	0	0	0	0	0	0	0	0	0	0	0	0	0
Osaki	1	0	0	0	1	1	0	0	0	0	0	0	0	0	0	0	0	0	0	0	0	0	0	0	0	0	0	1	0	0	0	0	0	0	0
Osaki	1	0	0	0	0	0	0	0	0	0	0	0	0	0	0	0	0	0	0	0	0	0	0	0	0	0	0	0	0	0	0	0	0	0	Enterobacter aerogenes
Osaki	1	0	0	0	0	0	0	0	0	0	0	0	0	0	0	0	0	0	0	0	0	0	0	0	0	0	0	0	0	0	0	0	0	0
Osaki	1	0	0	0	0	0	0	1	1	0	0	0	0	0	0	0	0	0	0	0	0	0	0	0	0	0	0	1	0	0	0	0	0	0
Osaki	1	0	0	0	0	0	0	0	0	0	0	0	0	0	0	0	0	0	0	0	0	0	0	0	0	0	0	0	0	0	0	0	0	0
Osaki	1	0	0	0	0	0	0	0	0	0	0	0	0	0	0	0	0	0	0	0	0	0	0	0	0	0	0	1	0	0	0	0	0	0	1
Kennan	1	0	0	0																															Morganella morgamii
Kennan	1	0	0	0
Kennan	1	0	0	0
Kennan	1	0	0	0															1
Kennan	1	0	0	0	1		1
Kennan	1	0	0	0																							1
Kennan	1	0	0	0
Kennan	1	0	0	0
Kennan	1	0	0	0
Kennan	1	0	0	0
Kennan	1	0	0	0
Kennan	1	0	0	0
Kennan	1	0	0	0
Kennan	1	0	0	0
Kennan	1	0	0	0
Kennan	1	0	0	0	1	1
Kennan	1	0	0	0
Kennan	1	0	0	0
Kennan	1	0	0	0
Kennan	1	0	0	0
Kennan	1	0	0	0
Kennan	1	0	0	0																					1
Kennan	1	0	0	0	1		1
Kennan	1	0	0	0
Kennan	1	0	0	0
Kennan	1	0	0	0
Kennan	1	0	0	0	1	1		1	1
Kennan	1	0	0	0
Kennan	1	0	0	0												1
Kennan	1	0	0	0
Kennan	1	0	0	0
Kennan	1	0	0	0	1	1
Kennan	1	0	0	0
Kennan	1	0	0	0
Kennan	1	0	0	0
Kennan	1	0	0	0
Kennan	1	0	0	0
Kennan	1	0	0	0																													1
Kennan	1	0	0	0																							1
Kennan	1	0	0	0
Kennan	1	0	0	0									1
Kennan	1	0	0	0
Kennan	1	0	0	0																												1			嫌気性Gram pos coccus
Kennan	1	0	0	0
Kennan	1	0	0	0
Kennan	1	0	0	0												1
Kennan	1	0	0	0													1
Kennan	1	0	0	0
Kennan	1	0	0	0
Kennan	1	0	0	0	1
Kennan	1	0	0	0
Kennan	1	0	0	0																							1
Kennan	1	0	0	0
Kennan	1	0	0	0
Kennan	1	0	0	0
Kennan	1	0	0	0				1
Kennan	1	0	0	0																					1
Kennan	1	0	0	0
Kennan	1	0	0	0
Kennan	1	0	0	0
Kennan	1	0	0	0	1	1
Kennan	1	0	0	0																					1
Kennan	1	0	0	0
Kennan	1	0	0	0
Kennan	1	0	0	0
Kennan	1	0	0	0							1
Kennan	1	0	0	0	1
Kennan	1	0	0	0									1																1
SCH	1	0	0	0
SCH	1	0	0	0																1
SCH	1	0	0	0	1	1
SCH	1	0	0	0	1	1
SCH	1	0	0	0	1	1
SCH	1	0	0	0	1	1
SCH	1	0	0	0	1	1
SCH	1	0	0	0
SCH	1	0	0	0
SCH	1	0	0	0	1	1
SCH	1	0	0	0																			1
SCH	1	0	0	0
SCH	1	0	0	0	1	1
SCH	1	0	0	0	1	1
SCH	1	0	0	0	1	1
SCH	1	0	0	0																															Acinetobacter baumannii
SCH	1	0	0	0	1	1
SCH	1	0	0	0	1	1
SCH	1	0	0	0																			1
SCH	1	0	0	0	1	1
SCH	1	0	0	0	1	1
SCH	1	0	0	0
SCH	1	0	0	0	1	1
SCH	1	0	0	0																			1
SCH	1	0	0	0	1	1
SCH	1	0	0	0	1	1
SCH	1	0	0	0							1
SCH	1	0	0	0	1	1
SCH	1	0	0	0
SCH	1	0	0	0	1	1
SCH	1	0	0	0	1	1
SCH	1	0	0	0	1	1
SCH	1	0	0	0	1	1
SCH	1	0	0	0	1	1
SCH	1	0	0	0	1	1
SCH	1	0	0	0
SCH	1	0	0	0																															Acinetobacter baumannii
SCH	1	0	0	0	1	1
SCH	1	0	0	0
SCH	1	0	0	0									1		1
SCH	1	0	0	0	1	1
SCH	1	0	0	0
SCH	1	0	0	0	1	1
SCH	1	0	0	0	1	1
SCH	1	0	0	0	1	1
SCH	1	0	0	0
SCH	1	0	0	0	1	1
SCH	1	0	0	0	1	1
SCH	1	0	0	0																									1
SCH	1	0	0	0	1	1
SCH	1	0	0	0	1	1
SCH	1	0	0	0	1	1
SCH	1	0	0	0	1	1
SCH	1	0	0	0	1	1
SCH	1	0	0	0
SCH	1	0	0	0	1	1
SCH	1	0	0	0	1	1																	1
SCH	1	0	0	0									1		1
SCH	1	0	0	0	1	1
SCH	1	0	0	0																			1
SCH	1	0	0	0	1	1
SCH	1	0	0	0																			1
SCH	1	0	0	0
SCH	1	0	0	0
SCH	1	0	0	0	1	1
SCH	1	0	0	0
SCH	1	0	0	0
SCH	1	0	0	0												1		1
SCH	1	0	0	0
SCH	1	0	0	0
TUH	1	0	0	0																															1
TUH	1	0	0	0																															1
TUH	1	0	0	0									1
TUH	1	0	0	0		1																				1			1
TUH	1	0	0	0																															1
TUH	1	0	0	0																															1
TUH	1	0	0	0																									1
TUH	1	0	0	0																															1
TUH	1	0	0	0																															1
TUH	1	0	0	0																															1
TUH	1	0	0	0																															1
TUH	1	0	0	0																															1
TUH	1	0	0	0		1
TUH	1	0	0	0																															1
TUH	1	0	0	0									1																						1
TUH	1	0	0	0																															1
TUH	1	0	0	0		1
TUH	1	0	0	0																															1
TUH	1	0	0	0
TUH	1	0	0	0
TUH	1	0	0	0																															1
TUH	1	0	0	0		1
TUH	1	0	0	0
TUH	1	0	0	0																							1
TUH	1	0	0	0	1																														1
TUH	1	0	0	0		1
TUH	1	0	0	0
TUH	1	0	0	0	1																														1
TUH	1	0	0	0
TUH	1	0	0	0																															1
TUH	1	0	0	0	1
TUH	1	0	0	0																															1
TUH	1	0	0	0																							1								1
TUH	1	0	0	0																															1
TUH	1	0	0	0														1																	1
TUH	1	0	0	0	1																								1						1
TUH	1	0	0	0	1
TUH	1	0	0	0
TUH	1	0	0	0																															1
TUH	1	0	0	0																					1
TUH	1	0	0	0																					1			1
TUH	1	0	0	0
TUH	1	0	0	0		1							1																1						1
TUH	1	0	0	0
TUH	1	0	0	0											1										1
TUH	1	0	0	0																															1
TUH	1	0	0	0		1	1																		1
TUH	1	0	0	0
TUH	1	0	0	0																															1
TUH	1	0	0	0	1
TUH	1	0	0	0				1
TUH	1	0	0	0																						1			1						1
TUH	1	0	0	0																															1
TUH	1	0	0	0				1
TUH	1	0	0	0
TUH	1	0	0	0														1
TUH	1	0	0	0																															1
TUH	1	0	0	0																															1
TUH	1	0	0	0													1
TUH	1	0	0	0																															1
TUH	1	0	0	0														1																	1
TUH	1	0	0	0
TUH	1	0	0	0
TUH	1	0	0	0
TUH	1	0	0	0
TUH	1	0	0	0																															1
Rosai	1	0	0	0
Rosai	1	0	0	0																						1
Rosai	1	0	0	0																															培養なし
Rosai	1	0	0	0																						1
Rosai	1	0	0	0
Rosai	1	0	0	0
Rosai	1	0	0	0	1	1
Rosai	1	0	0	0
Rosai	1	0	0	0	1	1
Rosai	1	0	0	0												1		1											1
Rosai	1	0	0	0
Rosai	1	0	0	0
Rosai	1	0	0	0																															痰培養なし
Rosai	1	0	0	0
Rosai	1	0	0	0
Rosai	1	0	0	0	1	1
Rosai	1	0	0	0				1																					1
Rosai	1	0	0	0
Rosai	1	0	0	0
Rosai	1	0	0	0
Rosai	1	0	0	0
Rosai	1	0	0	0	1	1
Rosai	1	0	0	0																															培養なし
Rosai	1	0	0	0
Rosai	1	0	0	0
Rosai	1	0	0	0																															M.avium
Rosai	1	0	0	0
Rosai	1	0	0	0
Rosai	1	0	0	0																															培養なし
Rosai	1	0	0	0																															培養なし
Rosai	1	0	0	0									1		1
Rosai	1	0	0	0									1		1
Rosai	1	0	0	0
Rosai	1	0	0	0
Rosai	1	0	0	0	1	1
Rosai	1	0	0	0
Rosai	1	0	0	0																															喀痰培養なし
Rosai	1	0	0	0												1
Rosai	1	0	0	0																															喀痰培養なし
Rosai	1	0	0	0																															αhemolytic streptococci
Rosai	1	0	0	0												1		1											1
Rosai	1	0	0	0																									1
Rosai	1	0	0	0	1	1																						1
Rosai	1	0	0	0																															培養なし
Rosai	1	0	0	0	1	1																			1			1
Rosai	1	0	0	0																					1
Rosai	1	0	0	0				1
Rosai	1	0	0	0									1		1
Rosai	1	0	0	0												1		1
Rosai	1	0	0	0	1	1
Rosai	1	0	0	0
Rosai	1	0	0	0
Rosai	1	0	0	0
Rosai	1	0	0	0	1	1							1		1				1		1
Rosai	1	0	0	0
Rosai	1	0	0	0																															コリネバクテリウム
Rosai	1	0	0	0																															培養なし
Rosai	1	0	0	0	1		1
Rosai	1	0	0	0	1	1							1		1
Rosai	1	0	0	0
Rosai	1	0	0	0																															培養なし
Rosai	1	0	0	0																															培養なし
Rosai	1	0	0	0																															培養なし
Rosai	1	0	0	0	1	1																	1
Rosai	1	0	0	0
Rosai	1	0	0	0																					1
Rosai	1	0	0	0
Rosai	1	0	0	0	1	1
Rosai	1	0	0	0																															喀痰培養なし
Rosai	1	0	0	0
Rosai	1	0	0	0																															コリネナクテリウム
Rosai	1	0	0	0												1		1										1
Rosai	1	0	0	0									1		1
Rosai	1	0	0	0
Rosai	1	0	0	0
Rosai	1	0	0	0				1	1
Rosai	1	0	0	0
Rosai	1	0	0	0
Rosai	1	0	0	0
Rosai	1	0	0	0	1	1																							1
Rosai	1	0	0	0																						1
Rosai	1	0	0	0
Rosai	1	0	0	0	1	1
Rosai	1	0	0	0
Rosai	1	0	0	0									1		1	1		1
Rosai	1	0	0	0
Rosai	1	0	0	0				1
Rosai	1	0	0	0
Rosai	1	0	0	0
Rosai	1	0	0	0	1	1
Rosai	1	0	0	0
Rosai	1	0	0	0																															喀痰培養なし
Rosai	1	0	0	0																															マイコプラズマ疑い
Rosai	1	0	0	0																															インフルA
Rosai	1	0	0	0																															コリネバクテリウム
Rosai	1	0	0	0
Rosai	1	0	0	0
Rosai	1	0	0	0
Rosai	1	0	0	0	1	1		1	1				1		1
Rosai	1	0	0	0									1		1
Rosai	1	0	0	0																															アスペルギルス（+）
Rosai	1	0	0	0
Rosai	1	0	0	0	1	1
Rosai	1	0	0	0
Rosai	1	0	0	0
Rosai	1	0	0	0									1		1
Rosai	1	0	0	0
Rosai	1	0	0	0
Rosai	1	0	0	0																									1
Rosai	1	0	0	0				1																					1						Enterobactor aerogenes
Rosai	1	0	0	0																															尿中抗原で肺炎球菌（+）
Rosai	1	0	0	0																															培養なし
Rosai	1	0	0	0																															エンテロバクター
Rosai	1	0	0	0
Rosai	1	0	0	0									1		1
Rosai	1	0	0	0
Rosai	1	0	0	0	不明
Rosai	1	0	0	0				1
Rosai	1	0	0	0
Rosai	1	0	0	0
Rosai	1	0	0	0		1			1				1															1							カンジダ
Rosai	1	0	0	0																								1							カンジダ
Rosai	1	0	0	0
Rosai	1	0	0	0				1
Rosai	1	0	0	0
Rosai	1	0	0	0	1	1		1
Rosai	1	0	0	0				1
Rosai	1	0	0	0	1
Rosai	1	0	0	0	不明
Rosai	1	0	0	0										1
Rosai	1	0	0	0				1
Rosai	1	0	0	0																						1
Rosai	1	0	0	0																					1
Rosai	1	0	0	0				1
Rosai	1	0	0	0				1				1
Rosai	1	0	0	0				1																											Enterococcus faecium,
Rosai	1	0	0	0
Rosai	1	0	0	0
Rosai	1	0	0	0
Rosai	1	0	0	0				1																				1
Rosai	1	0	0	0				1																				1
Rosai	1	0	0	0	1	1
Rosai	1	0	0	0	1			1
Rosai	1	0	0	0
Rosai	1	0	0	0	1
Rosai	1	0	0	0	1	1
Rosai	1	0	0	0	不明
Rosai	1	0	0	0																															Pneumocystis
Rosai	1	0	0	0				1
Rosai	1	0	0	0
Rosai	1	0	0	0
Rosai	1	0	0	0
Rosai	1	0	0	0				1		1																									Staphylicoccus saprophyticus,Achromobacter xylosoxidans
Rosai	1	0	0	0
Rosai	1	0	0	0																									1
Rosai	1	0	0	0				1			1
Rosai	1	0	0	0
Rosai	1	0	0	0	不明
Rosai	1	0	0	0
Rosai	1	0	0	0																								1
Rosai	1	0	0	0	不明
Rosai	1	0	0	0	不明
Rosai	1	0	0	0	不明
Rosai	1	0	0	0	1	1		1
Rosai	1	0	0	0	1	1		1					1																						Enterobactor cloacae
Rosai	1	0	0	0
Rosai	1	0	0	0	不明
Rosai	1	0	0	0												1		1								1
Rosai	1	0	0	0
Rosai	1	0	0	0	1
Rosai	1	0	0	0
Rosai	1	0	0	0	不明
Rosai	1	0	0	0
Rosai	1	0	0	0																									1
Rosai	1	0	0	0	1	1		1			1																1
Rosai	1	0	0	0
Rosai	1	0	0	0
Rosai	1	0	0	0
Rosai	1	0	0	0				1
Rosai	1	0	0	0	1	1										1
Rosai	1	0	0	0				1
Rosai	1	0	0	0									1															1
Rosai	1	0	0	0				1					1															1							カンジダ
Rosai	1	0	0	0				1																											Burkholderia cepacia
Rosai	1	0	0	0				1																			1
Rosai	1	0	0	0	不明
Rosai	1	0	0	0				1																				1
Rosai	1	0	0	0
Rosai	1	0	0	0
Rosai	1	0	0	0																								1							カンジダ
Rosai	1	0	0	0
Rosai	1	0	0	0
Rosai	1	0	0	0	1	1		1																	1
Rosai	1	0	0	0
Rosai	1	0	0	0				1		1
Rosai	1	0	0	0
Rosai	1	0	0	0				1
Rosai	1	0	0	0
Rosai	1	0	0	0																									1
Rosai	1	0	0	0
Rosai	1	0	0	0									1
Rosai	1	0	0	0																								1
Rosai	1	0	0	0				1																				1
Rosai	1	0	0	0	不明
Rosai	1	0	0	0																									1
Rosai	1	0	0	0

## Sheet: organisms NHCAPHAP AP
Hospital	Home	The other hospital	Nursing home	pneumonia (non-AP0, AP1)	Streptococcus pneumoniae	PC sensitive	PC resistant	Haemophilus influenzae	ABPC sensitivity	β-lacatamase産生（BLPAR)	β-lacatamase非産生ABPC耐性（BLNAR)	β-lacatamase産生CVA/AMPC耐性（BLPACR)	Klebsiella属	ESBL産生	ESBL非産生	Escherichia coli	ESBL産生	ESBL非産生	Proteus属	ESBL産生	ESBL非産生	Mycoplasma pneumoniae	Legionella属	Chlamydophila pneumoniae	MSSA	MRSA	Moraxella catarrhalis	Streptococcus属	Pseudomonas aeruginosa	Peptostreptococcus属	Veillonella属	Bacteroides属	Prevotella属	Fusobacterium属	others
TMPU	0	1	0	1																								1
TMPU	0	1	0	1																								1							Micrococcus sp.
TMPU	0	1	0	1									1															1							Micrococcus sp. Candida glabrata
TMPU	0	1	0	1																															Candida glabrata、Candida albicans
TMPU	0	1	0	1
TMPU	0	1	0	1																															Corynebacterium striatum
TMPU	0	1	0	1
TMPU	0	1	0	1
TMPU	0	0	1	1																					1			1
TMPU	0	0	1	1									1															1							Micrococcus sp.
TMPU	0	0	1	1											1													1
TMPU	0	0	1	1																						1		1
TMPU	0	0	1	1
TMPU	0	0	1	1									1																						E.coli
TMPU	0	0	1	1
TMPU	0	0	1	1																								1
TMPU	0	0	1	1																						1		1							Micrococcus sp.
TMPU	0	0	1	1																						1		1
TMPU	0	0	1	1									1													1
TMPU	0	0	1	1									1													1		1							Candida sp.
TMPU	0	0	1	1									1													1		1
TMPU	0	0	1	1																								1							Micrococcus sp. Neisseria sp. Candida sp.
TMPU	0	0	1	1																						1		1
TMPU	0	0	1	1																															Staphylococcus epidermidis Candida glabrata
TMPU	0	0	1	1
TMPU	0	0	1	1																						1		1							Neisseria sp.
TMPU	0	0	1	1																					1			1	1
TMPU	0	0	1	1																								1							Staphylococcus sp. Micrococcus sp.
TMPU	0	0	1	1																								1							Micrococcus sp.
TMPU	0	0	1	1																								1	1
TMPU	0	0	1	1																								1							Micrococcus sp.
TMPU	0	0	1	1																								1
TMPU	0	0	1	1
TMPU	0	0	1	1											1													1
TMPU	0	0	1	1																						1		1
TMPU	0	0	1	1																						1		1							Micrococcus sp.
TMPU	0	0	1	1																						1		1							Micrococcus sp.
TMPU	0	0	1	1													1											1
Ishinomaki	0	1	0	1
Ishinomaki	0	1	0	1		1																						1
Ishinomaki	0	1	0	1																							1
Ishinomaki	0	1	0	1																						1
Ishinomaki	0	1	0	1																					1
Ishinomaki	0	1	0	1																							1
Ishinomaki	0	1	0	1
Ishinomaki	0	1	0	1																									1
Ishinomaki	0	1	0	1														1							1			1	1
Ishinomaki	0	1	0	1
Ishinomaki	0	1	0	1																								1
Ishinomaki	0	1	0	1
Ishinomaki	0	1	0	1
Ishinomaki	0	1	0	1
Ishinomaki	0	1	0	1											1
Ishinomaki	0	1	0	1																			1
Ishinomaki	0	1	0	1
Ishinomaki	0	1	0	1
Ishinomaki	0	1	0	1
Ishinomaki	0	1	0	1
Ishinomaki	0	0	1	1		1																				1
Ishinomaki	0	0	1	1														1
Ishinomaki	0	0	1	1
Ishinomaki	0	0	1	1											1										1			1
Ishinomaki	0	0	1	1
Ishinomaki	0	0	1	1																					1
Ishinomaki	0	0	1	1
Ishinomaki	0	0	1	1
Ishinomaki	0	0	1	1
Ishinomaki	0	0	1	1
Ishinomaki	0	0	1	1													1								1
Ishinomaki	0	0	1	1											1
Ishinomaki	0	0	1	1
Ishinomaki	0	0	1	1														1																	1
Ishinomaki	0	0	1	1
Ishinomaki	0	0	1	1											1											1
Ishinomaki	0	0	1	1		1																			1										1
Ishinomaki	0	0	1	1		1					1														1		1
Ishinomaki	0	0	1	1											1													1
Ishinomaki	0	0	1	1
Ishinomaki	0	0	1	1
Ishinomaki	0	0	1	1														1																	1
Ishinomaki	0	0	1	1
Ishinomaki	0	0	1	1																						1			1
Ishinomaki	0	0	1	1
Ishinomaki	0	0	1	1																							1		1
Ishinomaki	0	0	1	1
Ishinomaki	0	0	1	1
Ishinomaki	0	0	1	1
Ishinomaki	0	0	1	1																							1
Ishinomaki	0	0	1	1
Ishinomaki	0	0	1	1																							1
Ishinomaki	0	0	1	1
Ishinomaki	0	0	1	1
Ishinomaki	0	0	1	1
Ishinomaki	0	0	1	1
Ishinomaki	0	0	1	1
Ishinomaki	0	0	1	1																					1
Ishinomaki	0	0	1	1
Ishinomaki	0	0	1	1																					1
Ishinomaki	0	0	1	1																									1						1
Ishinomaki	0	0	1	1
Ishinomaki	0	0	1	1
Ishinomaki	0	0	1	1					1																				1
Ishinomaki	0	0	1	1																						1			1						1
Ishinomaki	0	0	1	1		1
Ishinomaki	0	0	1	1											1													1	1
Ishinomaki	0	0	1	1
Ishinomaki	0	0	1	1
Ishinomaki	0	0	1	1
Ishinomaki	0	0	1	1
Ishinomaki	0	0	1	1																									1
Ishinomaki	0	0	1	1
Ishinomaki	0	0	1	1																					1				1
Ishinomaki	0	0	1	1
Ishinomaki	0	0	1	1
Ishinomaki	0	0	1	1
Ishinomaki	0	0	1	1
Ishinomaki	0	0	1	1											1
Ishinomaki	0	0	1	1														1							1
Ishinomaki	0	0	1	1
Ishinomaki	0	0	1	1
SMC	0	1	0	1	1	1	0	0	0	0	0	0	0	0	0	0	0	0	0	0	0	0	0	0	0	0	0	0	0	0	0	0	0	0
SMC	0	0	1	1	0	0	0	0	0	0	0	0	0	0	0	0	0	0	0	0	0	0	0	0	0	0	0	1	1	0	0	0	0	0	Streptococcus dysgalactiae/canis
SMC	0	0	1	1	0	0	0	0	0	0	0	0	0	0	0	0	0	0	0	0	0	0	0	0	0	0	0	0	0	0	0	0	0	0	尿・血培よりKlebsiella pneumoniae ssp pneumoniae、常在菌のみ；α hemolytic streptococcus、Stomatococcus species
Osaki	0	1	0	1	1	1	0	0	0	0	0	0	0	0	0	0	0	0	1	1	0	0	0	0	0	0	0	0	0	0	0	0	0	0	1
Osaki	0	1	0	1	0	0	0	0	0	0	0	0	1	0	1	0	0	0	0	0	0	0	0	0	1	1	0	0	0	0	0	0	0	0
Osaki	0	1	0	1	0	0	0	0	0	0	0	0	0	0	0	0	0	0	0	0	0	0	0	0	0	0	0	0	0	0	0	0	0	0
Osaki	0	1	0	1	0	0	0	0	0	0	0	0	0	0	0	0	0	0	0	0	0	0	0	0	0	1	0	0	0	0	0	0	0	0
Osaki	0	1	0	1	0	0	0	0	0	0	0	0	0	0	0	0	0	0	0	0	0	0	0	0	0	0	0	0	0	0	0	0	0	0
Osaki	0	1	0	1	0	0	0	0	0	0	0	0	0	0	0	0	0	0	0	0	0	0	0	0	0	0	0	0	0	0	0	0	0	0
Osaki	0	1	0	1	0	0	0	0	0	0	0	0	0	0	0	0	0	0	0	0	0	0	0	0	0	1	0	0	0	0	0	0	0	0	1
Osaki	0	1	0	1	0	0	0	0	0	0	0	0	0	0	0	0	0	0	0	0	0	0	0	0	1	0	0	0	0	0	0	0	0	0	Serratia marcescens
Osaki	0	1	0	1	0	0	0	0	0	0	0	0	0	0	0	0	0	0	0	0	0	0	0	0	0	0	0	1	0	0	0	0	0	0	1
Osaki	0	1	0	1	0	0	0	0	0	0	0	0	0	0	0	0	0	0	0	0	0	0	0	0	0	0	0	0	0	0	0	0	0	0
Osaki	0	1	0	1	0	0	0	0	0	0	0	0	0	0	0	0	0	0	0	0	0	0	0	0	0	0	0	0	0	0	0	0	0	0	1
Osaki	0	1	0	1	0	0	0	0	0	0	0	0	0	0	0	0	0	0	0	0	0	0	0	0	0	0	0	0	0	0	0	0	0	0
Osaki	0	0	1	1	0	0	0	0	0	0	0	0	1	1	0	0	0	0	0	0	0	0	0	0	1	0	0	0	0	0	0	0	0	0	0
Osaki	0	0	1	1	0	0	0	0	0	0	0	0	1	0	1	0	0	0	0	0	0	0	0	0	0	0	0	1	0	0	0	0	0	0	Kluyvera cryocrescens
Osaki	0	0	1	1	0	0	0	0	0	0	0	0	0	0	0	0	0	0	0	0	0	0	0	0	0	0	0	0	1	0	0	0	0	0	1
Osaki	0	0	1	1	0	0	0	1	0	1	0	0	0	0	0	0	0	0	0	0	0	0	0	0	1	0	0	1	0	0	0	0	0	0
Osaki	0	0	1	1	0	0	0	0	0	0	0	0	1	0	1	0	0	0	0	0	0	0	0	0	0	0	0	1	0	0	0	0	0	0	0
Osaki	0	0	1	1	0	0	0	0	0	0	0	0	0	0	0	0	0	0	0	0	0	0	0	0	0	1	0	0	1	0	0	0	0	0	Enterobacter aerogenes
Osaki	0	0	1	1	0	0	0	0	0	0	0	0	0	0	0	1	1	0	1	0	1	0	0	0	0	0	0	1	0	0	0	0	0	0	0
Osaki	0	0	1	1	0	0	0	0	0	0	0	0	0	0	0	0	0	0	0	0	0	0	0	0	1	0	0	0	0	0	0	0	0	0	0
Osaki	0	0	1	1																															培養提出なし
Osaki	0	0	1	1	0	0	0	0	0	0	0	0	0	0	0	1	1	0	0	0	0	0	0	0	0	0	0	0	0	0	0	0	0	0	Acinetobacter species
Osaki	0	0	1	1	0	0	0	0	0	0	0	0	0	0	0	0	0	0	0	0	0	0	0	0	0	0	0	1	0	0	0	0	0	0	0
Osaki	0	0	1	1	0	0	0	0	0	0	0	0	0	0	0	0	0	0	0	0	0	0	0	0	0	0	0	0	0	0	0	0	0	0
Osaki	0	0	1	1	0	0	0	0	0	0	0	0	0	0	0	0	0	0	0	0	0	0	0	0	0	0	0	0	0	0	0	0	0	0
Osaki	0	0	1	1	0	0	0	0	0	0	0	0	0	0	0	0	0	0	0	0	0	0	0	0	0	1	0	0	0	0	0	0	0	0
Osaki	0	0	1	1	0	0	0	0	0	0	0	0	0	0	0	0	0	0	0	0	0	0	0	0	0	0	0	0	0	0	0	0	0	0
Osaki	0	0	1	1	0	0	0	0	0	0	0	0	0	0	0	0	0	0	0	0	0	0	0	0	0	0	0	1	0	0	0	0	0	0	1
Osaki	0	0	1	1	0	0	0	0	0	0	0	0	0	0	0	0	0	0	0	0	0	0	0	0	0	1	0	1	0	0	0	0	0	0	0
Osaki	0	0	1	1	0	0	0	0	0	0	0	0	0	0	0	0	0	0	0	0	0	0	0	0	0	0	0	1	0	0	0	0	0	0	Serratia liquefaciens
Osaki	0	0	1	1	1	1	0	0	0	0	0	0	0	0	0	0	0	0	0	0	0	0	0	0	1	0	0	0	0	0	0	0	0	0	0
Osaki	0	0	1	1	0	0	0	1	0	0	1	0	0	0	0	1	1	0	0	0	0	0	0	0	0	0	0	0	0	0	0	0	0	0
Osaki	0	0	1	1	0	0	0	0	0	0	0	0	0	0	0	1	0	1	0	0	0	0	0	0	0	1	0	0	0	0	0	0	0	0
Kennan	0	1	0	1																1						1									Morganella morganii,Streptcoccus agalactiae(Group B)
Kennan	0	0	1	1
Kennan	0	0	1	1
Kennan	0	0	1	1																					1
Kennan	0	0	1	1
Kennan	0	0	1	1																									1
Kennan	0	0	1	1																						1
SCH	0	1	0	1																					1
SCH	0	1	0	1	1	1
SCH	0	1	0	1	1	1
SCH	0	0	1	1																						1
SCH	0	0	1	1
SCH	0	0	1	1	1	1
SCH	0	0	1	1												1	1
SCH	0	0	1	1									1		1
SCH	0	0	1	1	1	1
SCH	0	0	1	1																						1
SCH	0	0	1	1	1	1
SCH	0	0	1	1																						1
SCH	0	0	1	1	1	1
SCH	0	0	1	1	1	1
SCH	0	0	1	1	1	1
SCH	0	0	1	1
SCH	0	0	1	1									1		1		1
SCH	0	0	1	1	1	1
SCH	0	0	1	1									1		1
SCH	0	0	1	1																															○
SCH	0	0	1	1												1	1
SCH	0	0	1	1												1	1
SCH	0	0	1	1	1	1
SCH	0	0	1	1
SCH	0	0	1	1	1	1
TUH	0	1	0	1																	1				1			1	1
TUH	0	1	0	1																						1
TUH	0	1	0	1														1																	1
TUH	0	0	1	1																						1		1
TUH	0	0	1	1																															1
TUH	0	0	1	1	1
TUH	0	0	1	1																					1										1
TUH	0	0	1	1
Rosai	0	1	0	1																															Stenotrophomonas maltophilia,Corynebacterium spp
Rosai	0	1	0	1																									1
Rosai	0	1	0	1																									1
Rosai	0	1	0	1																						1									Enterobactor cloacae
Rosai	0	1	0	1									1															1				1
Rosai	0	1	0	1				1								1										1		1	1						カンジダ
Rosai	0	0	1	1								1																	1
Rosai	0	0	1	1
Rosai	0	0	1	1									1		1											1
Rosai	0	0	1	1												1		1								1
Rosai	0	0	1	1									1		1											1
Rosai	0	0	1	1
Rosai	0	0	1	1												1	1
Rosai	0	0	1	1
Rosai	0	0	1	1																									1
Rosai	0	0	1	1																															Serratia marcescens
Rosai	0	0	1	1

## Sheet: organisms NHCAPHAP non-AP
Hospital	Home	The other hospital	Nursing home	pneumonia (non-AP0, AP1)	Streptococcus pneumoniae	PC sensitive	PC resistant	Haemophilus influenzae	ABPC sensitivity	β-lacatamase産生（BLPAR)	β-lacatamase非産生ABPC耐性（BLNAR)	β-lacatamase産生CVA/AMPC耐性（BLPACR)	Klebsiella属	ESBL産生	ESBL非産生	Escherichia coli	ESBL産生	ESBL非産生	Proteus属	ESBL産生	ESBL非産生	Mycoplasma pneumoniae	Legionella属	Chlamydophila pneumoniae	MSSA	MRSA	Moraxella catarrhalis	Streptococcus属	Pseudomonas aeruginosa	Peptostreptococcus属	Veillonella属	Bacteroides属	Prevotella属	Fusobacterium属	others
TMPU	0	1	0	0
TMPU	0	1	0	0
TMPU	0	0	1	0																								1							Micrococcus sp.
TMPU	0	0	1	0																															Candida albicans
TMPU	0	0	1	0																						1		1	1
TMPU	0	0	1	0																								1							Corynebacterium striatum
TMPU	0	0	1	0																								1							Micrococcus sp.
Ishinomaki	0	1	0	0											1
Ishinomaki	0	1	0	0																					1										1
Ishinomaki	0	1	0	0					1
Ishinomaki	0	1	0	0
Ishinomaki	0	0	1	0																						1
Ishinomaki	0	0	1	0
Ishinomaki	0	0	1	0						1
Ishinomaki	0	0	1	0																								1							1
Ishinomaki	0	0	1	0																					1
SMC	0	1	0	0	1	0	0	0	0	0	0	0	0	0	0	0	0	0	0	0	0	0	0	0	0	0	0	0	0	0	0	0	0	0	Streptococcus anginosus、Proteus vulgaris、その他常在菌；コアグラーゼ陰性Staphylococci(CNS)、α hemolytic streptococcus、Candida albicans、Candida albicans
SMC	0	1	0	0	1	1	0	0	0	0	0	0	0	0	0	0	0	0	0	0	0	0	0	0	1	0	0	0	0	0	0	0	0	0
SMC	0	0	1	0	0	0	0	0	0	0	0	0	0	0	0	0	0	0	0	0	0	0	0	0	0	0	0	0	0	0	0	0	0	0	ND
SMC	0	0	1	0	0	0	0	0	0	0	0	0	0	0	0	0	0	0	0	0	0	0	0	0	0	0	0	1	0	0	0	0	0	0	Stenotrophomonas maltophia α hemolytic streptococcus
SMC	0	0	1	0	0	0	0	0	0	0	0	0	0	0	0	0	0	0	0	0	0	0	0	0	0	0	0	0	0	0	0	0	0	0	α hemolytic streptococcus、Stomatococcus species、γ-streptococci、Candida albicans
Osaki	0	1	0	0	0	0	0	0	0	0	0	0	0	0	0	0	0	0	0	0	0	0	0	0	0	0	0	0	0	0	0	0	0	0	1
Osaki	0	1	0	0	0	0	0	0	0	0	0	0	1	1	0	0	0	0	0	0	0	0	0	0	0	0	0	0	0	0	0	0	0	0	0
Osaki	0	1	0	0	0	0	0	0	0	0	0	0	0	0	0	0	0	0	0	0	0	0	0	0	0	0	0	0	0	0	0	0	0	0
Osaki	0	1	0	0	0	0	0	0	0	0	0	0	0	0	0	0	0	0	0	0	0	0	0	0	0	0	0	0	0	0	0	0	0	0
Osaki	0	1	0	0	0	0	0	0	0	0	0	0	0	0	0	0	0	0	0	0	0	0	0	0	0	0	0	0	0	0	0	0	0	0
Osaki	0	1	0	0	0	0	0	0	0	0	0	0	1	0	1	0	0	0	0	0	0	0	0	0	1	0	0	0	0	0	0	0	0	0	0
Osaki	0	1	0	0	0	0	0	0	0	0	0	0	0	0	0	0	0	0	0	0	0	0	0	0	0	0	0	0	0	0	0	0	0	0
Osaki	0	1	0	0	0	0	0	0	0	0	0	0	0	0	0	0	0	0	0	0	0	0	0	0	0	0	0	0	0	0	0	0	0	0
Osaki	0	0	1	0	0	0	0	0	0	0	0	0	0	0	0	0	0	0	0	0	0	0	0	0	0	0	0	0	0	0	0	0	0	0
Osaki	0	0	1	0	0	0	0	0	0	0	0	0	0	0	0	0	0	0	0	0	0	0	0	0	0	0	1	1	0	0	0	0	0	0	0
Osaki	0	0	1	0	0	0	0	0	0	0	0	0	1	0	1	0	0	0	0	0	0	0	0	0	0	0	0	0	0	0	0	0	0	0
Osaki	0	0	1	0	0	0	0	0	0	0	0	0	0	0	0	0	0	0	0	0	0	0	0	0	0	0	0	0	0	0	0	0	0	0
Osaki	0	0	1	0	0	0	0	0	0	0	0	0	0	0	0	0	0	0	0	0	0	0	0	0	0	0	0	0	0	0	0	0	0	0
Osaki	0	0	1	0	0	0	0	0	0	0	0	0	0	0	0	0	0	0	0	0	0	0	0	0	0	0	0	1	0	0	0	0	0	0	0
Osaki	0	0	1	0	0	0	0	0	0	0	0	0	0	0	0	0	0	0	0	0	0	0	0	0	0	0	0	1	0	0	0	0	0	0	1
Osaki	0	0	1	0	0	0	0	0	0	0	0	0	0	0	0	0	0	0	0	0	0	0	0	0	1	0	0	0	0	0	0	0	0	0
Osaki	0	0	1	0	0	0	0	0	0	0	0	0	0	0	0	0	0	0	0	0	0	0	0	0	0	0	0	0	0	0	0	0	0	0
Osaki	0	0	1	0	0	0	0	0	0	0	0	0	0	0	0	0	0	0	0	0	0	0	0	0	0	1	0	0	0	0	0	0	0	0
Osaki	0	0	1	0	0	0	0	0	0	0	0	0	0	0	0	1	1	0	0	0	0	0	0	0	0	0	0	0	0	0	0	0	0	0	不明
Osaki	0	0	1	0	0	0	0	0	0	0	0	0	0	0	0	0	0	0	0	0	0	0	0	0	0	0	0	0	0	0	0	0	0	0	1
Osaki	0	0	1	0	0	0	0	0	0	0	0	0	0	0	0	0	0	0	0	0	0	0	0	0	0	0	0	0	0	0	0	0	0	0
Osaki	0	0	1	0	0	0	0	0	0	0	0	0	0	0	0	0	0	0	0	0	0	0	0	0	0	0	0	0	0	0	0	0	0	0
Kennan	0	1	0	0																															Staphylococcus lugdunensis
Kennan	0	1	0	0
Kennan	0	1	0	0																									1
Kennan	0	0	1	0
Kennan	0	0	1	0
Kennan	0	0	1	0
SCH	0	0	1	0																						1
SCH	0	0	1	0	1	1
SCH	0	0	1	0																						1
SCH	0	0	1	0	1	1
SCH	0	0	1	0									1		1	1	1
SCH	0	0	1	0	1	1
SCH	0	0	1	0	1	1
SCH	0	0	1	0	1	1
SCH	0	0	1	0
SCH	0	0	1	0																						1
SCH	0	0	1	0									1		1
SCH	0	0	1	0																															1
SCH	0	0	1	0																															1
Rosai	0	1	0	0																															培養なし
Rosai	0	1	0	0	不明
Rosai	0	0	1	0																															M.abvium
Rosai	0	0	1	0																															喀痰培養なし
Rosai	0	0	1	0												1	1									1
Rosai	0	0	1	0												1										1
Rosai	0	0	1	0												1	1									1
Rosai	0	0	1	0																						1
Rosai	0	0	1	0
Rosai	0	0	1	0									1		1
Rosai	0	0	1	0																															培養なし
Rosai	0	0	1	0
Rosai	0	0	1	0
Rosai	0	0	1	0																															喀痰培養なし
Rosai	0	0	1	0																						1
Rosai	0	0	1	0									1
Rosai	0	0	1	0												1	1
Rosai	0	0	1	0																									1
Rosai	0	0	1	0				1
Rosai	0	0	1	0
Rosai	0	0	1	0									1
Rosai	0	0	1	0
Rosai	0	0	1	0			1																			1		1	1
Rosai	0	0	1	0
Rosai	0	0	1	0	不明
Rosai	0	0	1	0																															カンジダ
Rosai	0	0	1	0									1		1																				Enterococcus faecium
Rosai	0	0	1	0												1	1																		Enterobacter aerogenes
Rosai	0	0	1	0
Rosai	0	0	1	0			1						1													1		1	1						カンジダ
							HAPのみ
